# Supplementary material for: Human Milk from Tandem Feeding Dyads Does Not Differ in Metabolite and Metataxonomic Features When Compared to Single Nursling Dyads under Six Months of Age
Source: Metabolites. 2022 Nov 4;12(11):1069. doi: 10.3390/metabo12111069 (PMC9696481; doi:10.3390/metabo12111069)
Supplement: Supplementary file 1 [file metabolites-12-01069-s001.zip]

Archive with 2 entries (2 files):
- tf_metabolites_si_table_s1_neg_metid.csv
- tf_metabolites_si_table_s2_pos_metid.csv
