# Supplementary material for: Human Milk from Tandem Feeding Dyads Does Not Differ in Metabolite and Metataxonomic Features When Compared to Single Nursling Dyads under Six Months of Age
Source: Metabolites. 2022 Nov 4;12(11):1069. doi: 10.3390/metabo12111069 (PMC9696481; doi:10.3390/metabo12111069)
Supplement: Supplementary file 1 [file metabolites-12-01069-s001.zip › tf_metabolites_si_table_s1_neg_metid.csv]

HMDB Accession	Feature Monoisotopic Match	Matched Monoisotopic Match	Matched Adduct	Delta	ppm	Feature Name	Chemical Formula	Monoisotopic Mass	Kingdom	Super Class	Class	Sub Class	Direct Parent
HMDB0246110	137.0327	137.0326175	M2H	8.25E-05	0.602046444	3',4'-Dihydroxyflurbiprofen	C15H13FO4	276.0797871	Organic compounds	Benzenoids	Benzene and substituted derivatives	Biphenyls and derivatives	Biphenyls and derivatives
HMDB0011106	137.0462	137.0462161	M2H	1.61E-05	0.117478618	5-Amino-6-ribitylamino uracil	C9H16N4O6	276.1069843	Organic compounds	Organic oxygen compounds	Organooxygen compounds	Carbohydrates and carbohydrate conjugates	Pentoses
HMDB0002006	139.0282	139.0279795	MCl	0.0002205	1.586011685	2,3-Diaminopropionic acid	C3H8N2O2	104.0585775	Organic compounds	Organic acids and derivatives	Carboxylic acids and derivatives	Amino acids, peptides, and analogues	L-alpha-amino acids
HMDB0257677	139.0427	139.0426861	MH2OH	1.39E-05	0.0999693	2-Azabicyclo[4.1.0]hept-2-en-3-amine, 7-chloro-5-methyl-, (1S,5S,6R,7R)-	C7H11ClN2	158.0610761	Organic compounds	Organoheterocyclic compounds	Azepines	Azepines	Azepines
HMDB0244004	143.0515	143.0502389	M2H	0.0012611	8.815783949	1-Pyrenebutyric acid	C20H16O2	288.1150298	Organic compounds	Benzenoids	Pyrenes	Pyrenes	Pyrenes
HMDB0247063	147.046	147.0462963	MH	0.0002963	2.015011649	6-Fluoromevalonate	C6H9FO3	148.0535723	Organic compounds	Organoheterocyclic compounds	Lactones	Delta valerolactones	Delta valerolactones
HMDB0000237	147.0671	147.0662829	2MH	0.0008171	5.555998179	Propionic acid	C3H6O2	74.03677944	Organic compounds	Organic acids and derivatives	Carboxylic acids and derivatives	Carboxylic acids	Carboxylic acids
HMDB0035179	149.017	149.01679	M2H	0.00021	1.409237174	Mumefural	C12H12O9	300.048132	Organic compounds	Organic acids and derivatives	Carboxylic acids and derivatives	Tricarboxylic acids and derivatives	Tricarboxylic acids and derivatives
HMDB0031226	150.0518	150.0520275	MFAH	0.0002275	1.516140793	N-Nitroethylenediamine	C2H7N3O2	105.0538265	Organic compounds	Organic 1,3-dipolar compounds	Allyl-type 1,3-dipolar organic compounds	Organic nitro compounds	Nitramines
HMDB0244999	151.0306	151.0311355	MNa2H	0.0005355	3.545626524	6-Methyl-5,6-dihydro-4H-1,3-thiazin-2-amine	C5H10N2S	130.0564695	Organic compounds	Organoheterocyclic compounds	Thiazines	1,3-thiazines	1,3-thiazines
HMDB0243603	151.0486	151.0488936	MNa2H	0.0002936	1.94374148	(3R,4R)-3-Amino-1-hydroxy-4-methylpyrrolidin-2-one	C5H10N2O2	130.0742276	Organic compounds	Organic acids and derivatives	Carboxylic acids and derivatives	Amino acids, peptides, and analogues	Alpha amino acids and derivatives
HMDB0303554	156.9817	156.9819238	MH	0.0002238	1.425641848	Calcium acetate	C4H6CaO4	157.9891998	Organic compounds	Organic acids and derivatives	Carboxylic acids and derivatives	Carboxylic acids	Carboxylic acids
HMDB0251241	157.0099	157.0095527	MCl	0.0003473	2.211967323	Diethyl sulfone	C4H10O2S	122.0401507	Organic compounds	Organosulfur compounds	Sulfonyls	Sulfones	Sulfones
HMDB0060771	157.0236	157.023459	M2H	0.000141	0.897954999	4'-Hydroxyclobazam	C16H13ClN2O3	316.06147	Organic compounds	Organoheterocyclic compounds	Benzodiazepines	Benzodiazepines	Benzodiazepines
HMDB0251382	157.0352	157.0356102	MTFAH	0.0004102	2.612146375	Dimethylamino	C2H6N	44.0500242	Organic compounds	Organic nitrogen compounds	Organonitrogen compounds	Organonitrogen compounds	Organonitrogen compounds
HMDB0000344	157.0956	157.0946464	M2H	0.0009536	6.070225955	2-Methoxyestradiol-3-methylether	C20H28O3	316.2038448	Organic compounds	Lipids and lipid-like molecules	Fatty Acyls	Fatty acids and conjugates	Medium-chain fatty acids
HMDB0249318	157.1185	157.1196217	M3H	0.0011217	7.139146517	4-[[(2S)-2-(3-Chlorophenyl)-2-hydroxyethyl]amino]-3-[7-methyl-5-(4-morpholinyl)-1H-benzimidazol-2-yl]-2(1H)-pyridinone	C25H26ClN5O3	479.1724174	Organic compounds	Organoheterocyclic compounds	Benzimidazoles	Benzimidazoles	Benzimidazoles
HMDB0000301	159.0176	159.0175934	MNa2H	6.60E-06	0.041504841	Urocanic acid	C6H6N2O2	138.0429274	Organic compounds	Organoheterocyclic compounds	Azoles	Imidazoles	Imidazolyl carboxylic acids and derivatives
HMDB0029689	159.0273	159.0273949	MH	9.49E-05	0.596752528	2-Naphthalenethiol	C10H8S	160.0346709	Organic compounds	Benzenoids	Naphthalenes	Naphthalenes	Naphthalenes
HMDB0252871	159.0411	159.0411284	2MFAH	2.84E-05	0.178570162	Glycolonitrile	C2H3NO	57.02146372	Organic compounds	Organic nitrogen compounds	Organonitrogen compounds	Organic cyanides	Cyanohydrins
HMDB0252263	160.0546	160.0542186	M2H	0.0003814	2.382942501	Finrozole	C18H15FN4O	322.1229893	Organic compounds	Phenylpropanoids and polyketides	Linear 1,3-diarylpropanoids	Linear 1,3-diarylpropanoids	Linear 1,3-diarylpropanoids
HMDB0038283	161.0126	161.0127569	M2H	0.0001569	0.97445695	6-Chlorocatechin	C15H13ClO6	324.0400659	Organic compounds	Phenylpropanoids and polyketides	Flavonoids	Flavans	Catechins
HMDB0256933	161.0225	161.0228414	M2H	0.0003414	2.120196098	Pyochelin	C14H16N2O3S2	324.0602347	Organic compounds	Organic acids and derivatives	Carboxylic acids and derivatives	Amino acids, peptides, and analogues	Alpha amino acids and derivatives
HMDB0032948	161.0373	161.0372663	MNa2H	3.37E-05	0.209268331	5-Phenyl-1,3-pentadiyne	C11H8	140.0626003	Organic compounds	Benzenoids	Benzene and substituted derivatives	Benzene and substituted derivatives	Benzene and substituted derivatives
HMDB0032948	175.0318	175.0320023	MCl	0.0002023	1.155788641	5-Phenyl-1,3-pentadiyne	C11H8	140.0626003	Organic compounds	Benzenoids	Benzene and substituted derivatives	Benzene and substituted derivatives	Benzene and substituted derivatives
HMDB0034426	161.0464	161.0464158	MH	1.58E-05	0.098108362	(-)-1-Methylpropyl 1-propenyl disulfide	C7H14S2	162.0536918	Organic compounds	Organosulfur compounds	Organic disulfides	Organic disulfides	Organic disulfides
HMDB0244692	162.053	162.052752	M3H	0.000248	1.530365865	Phenolphthalein glucuronide	C26H22O10	494.1212969	Organic compounds	Organic oxygen compounds	Organooxygen compounds	Carbohydrates and carbohydrate conjugates	Phenolic glycosides
HMDB0000118	163.0392	163.0395188	MH2OH	0.0003188	1.955354152	Homovanillic acid	C9H10O4	182.0579088	Organic compounds	Benzenoids	Phenols	Methoxyphenols	Methoxyphenols
HMDB0249281	163.0458	163.0472764	MFAH	0.0014764	9.055042394	Biurea	C2H6N4O2	118.0490754	Organic compounds	Organic nitrogen compounds	Organonitrogen compounds	Hydrazines and derivatives	Semicarbazides
HMDB0304840	163.0569	163.0571164	M3H	0.0002164	1.327142322	Melphalan Flufenamide	C24H30Cl2FN3O3	497.1648254	Organic compounds	Organic acids and derivatives	Carboxylic acids and derivatives	Amino acids, peptides, and analogues	Peptides
HMDB0253860	163.0682	163.06821	M3H	1.00E-05	0.061324031	N-[[3-[(2S)-2-Hydroxy-3-[[2-[4-[(phenylsulfonyl)amino]phenyl]ethyl]amino]propoxy]phenyl]methyl]-acetamide	C26H31N3O5S	497.1984423	Organic compounds	Benzenoids	Benzene and substituted derivatives	Sulfanilides	Sulfanilides
HMDB0253806	163.082	163.0820703	M2H	7.03E-05	0.4310713	Benzamide, 3-(3-((2-(3,4-dihydroxyphenyl)ethyl)amino)butyl)-	C19H24N2O3	328.1786926	Organic compounds	Benzenoids	Phenols	Benzenediols	Catecholamines and derivatives
HMDB0303475	164.0652	164.0660859	M2H	0.0008859	5.399653409	Gibberellin A7	C19H22O5	330.1467238	Organic compounds	Lipids and lipid-like molecules	Prenol lipids	Diterpenoids	C19-gibberellin 6-carboxylic acids
HMDB0005770	545.3051	545.3052821	MFAH	0.0001821	0.333941383	Tuftsin	C21H40N8O6	500.3070811	Organic compounds	Organic acids and derivatives	Carboxylic acids and derivatives	Amino acids, peptides, and analogues	Oligopeptides
HMDB0005770	164.0938	164.0940607	M3H	0.0002607	1.588722949	Tuftsin	C21H40N8O6	500.3070811	Organic compounds	Organic acids and derivatives	Carboxylic acids and derivatives	Amino acids, peptides, and analogues	Oligopeptides
HMDB0244076	165.0476	165.0476523	MCl	5.23E-05	0.316878182	1,2-Dihydronaphthalene	C10H10	130.0782503	Organic compounds	Benzenoids	Naphthalenes	Naphthalenes	Naphthalenes
HMDB0246617	165.0582	165.0583983	M2H	0.0001983	1.201392974	4,7-Diphenyl-1,10-phenanthroline	C24H16N2	332.1313485	Organic compounds	Organoheterocyclic compounds	Quinolines and derivatives	Phenylquinolines	Phenylquinolines
HMDB0246356	165.0815	165.0816584	MH2OH	0.0001584	0.959525132	N-Phenyl-p-phenylenediamine	C12H12N2	184.1000484	Organic compounds	Benzenoids	Benzene and substituted derivatives	Aniline and substituted anilines	Aniline and substituted anilines
HMDB0254950	166.046	166.0461186	M3H	0.0001186	0.714259394	Murametide	C20H34N4O11	506.2224079	Organic compounds	Organic acids and derivatives	Carboxylic acids and derivatives	Amino acids, peptides, and analogues	Peptides
HMDB0003464	166.0592	166.0597926	MNa2H	0.0005926	3.568594123	4-Guanidinobutanoic acid	C5H11N3O2	145.0851266	Organic compounds	Organic acids and derivatives	Carboxylic acids and derivatives	Amino acids, peptides, and analogues	Gamma amino acids and derivatives
HMDB0037499	166.0692	166.0691599	M2H	4.01E-05	0.241465664	3'-N'-Acetylfusarochromanone	C17H22N2O5	334.1528718	Organic compounds	Organoheterocyclic compounds	Benzopyrans	1-benzopyrans	2,2-dimethyl-1-benzopyrans
HMDB0004363	167.0568	167.0574495	2MH	0.0006495	3.88788409	Imidazolone	C3H4N2O	84.03236276	Organic compounds	Organic acids and derivatives	Carboxylic acids and derivatives	Amino acids, peptides, and analogues	Alpha amino acids and derivatives
HMDB0033249	168.044	168.0440831	MH2OH	8.31E-05	0.494513097	6-Chloro-N-(1-methylethyl)-1,3,5-triazine-2,4-diamine	C6H10ClN5	187.0624731	Organic compounds	Organoheterocyclic compounds	Triazines	Aminotriazines	1,3,5-triazine-2,4-diamines
HMDB0244919	168.0579	168.0576846	MNa2H	0.0002154	1.281702771	Carbamimidothioic acid, 2-(dimethylamino)ethyl ester	C5H13N3S	147.0830186	Organic compounds	Organosulfur compounds	Isothioureas	Isothioureas	Isothioureas
HMDB0001272	168.067	168.0666172	M2H	0.0003828	2.277668263	Nicotine glucuronide	C16H22N2O6	338.1477864	Organic compounds	Nucleosides, nucleotides, and analogues	Purine nucleotides	Purine ribonucleotides	Purine ribonucleoside triphosphates
HMDB0304683	169.0382	169.0380567	M2H	0.0001433	0.847738094	Glutamic acid-betaxanthin	C14H16N2O8	340.0906655	Organic compounds	Organic acids and derivatives	Carboxylic acids and derivatives	Amino acids, peptides, and analogues	Glutamic acid and derivatives
HMDB0246938	169.1356	169.1346372	MH	0.0009628	5.692506372	2-Amino-3-methyl-1-pyrrolidin-1-YL-butan-1-one	C9H18N2O	170.1419132	Organic compounds	Organic acids and derivatives	Carboxylic acids and derivatives	Amino acids, peptides, and analogues	Valine and derivatives
HMDB0259158	170.0472	170.0472192	MH	1.92E-05	0.112909815	triazolophthalazine	C8H5N5	171.0544952	Organic compounds	Organoheterocyclic compounds	Diazanaphthalenes	Benzodiazines	Phthalazines
HMDB0255090	171.0933	171.0927724	MH	0.0005276	3.083707117	N-BENZYL-3-CYANOAZETIDINE	C11H12N2	172.1000484	Organic compounds	Benzenoids	Benzene and substituted derivatives	Phenylmethylamines	Phenylmethylamines
HMDB0036188	171.1039	171.1026684	MH	0.0012316	7.198017492	Tetrahydrofurfuryl butyrate	C9H16O3	172.1099444	Organic compounds	Lipids and lipid-like molecules	Fatty Acyls	Fatty acid esters	Fatty acid esters
HMDB0254896	171.1142	171.1139018	2MH	0.0002982	1.742698851	morpholino	C4H8NO	86.06058888	Organic compounds	Organoheterocyclic compounds	Oxazinanes	Morpholines	Morpholines
HMDB0258807	171.127	171.1264778	MH	0.0005222	3.051544137	4-Hydroxy-2,2,6,6-tetramethylpiperidine-1-oxyl	C9H18NO2	172.1337538	Organic compounds	Organoheterocyclic compounds	Piperidines	Piperidines	Piperidines
HMDB0256749	171.3149	171.3150882	M3H	0.0001882	1.098560564	Prednisolone phthalate	C29H30O9	522.1889825	Organic compounds	Lipids and lipid-like molecules	Steroids and steroid derivatives	Steroid lactones	Steroid lactones
HMDB0242378	171.3607	171.3617896	M3H	0.0010896	6.358477013	Cholylasparagine	C28H46N2O7	522.3305018	Organic compounds	Lipids and lipid-like molecules	Steroids and steroid derivatives	Bile acids, alcohols and derivatives	Glycinated bile acids and derivatives
HMDB0294505	171.3807	171.382097	M3H	0.001397	8.151376512	DG(10:0/18:2(10E,12Z)+=O(9)/0:0)	C31H54O6	522.3920395	Organic compounds	Lipids and lipid-like molecules	Glycerolipids	Diradylglycerols	1,2-diacylglycerols
HMDB0251587	172.9979	172.9983052	M3H	0.0004052	2.342219478	Doramapimod	C31H37N5O3	527.2896401	Organic compounds	Organoheterocyclic compounds	Azoles	Pyrazoles	Phenylpyrazoles
HMDB0003152	173.0113	173.0122689	MK2H	0.0009689	5.600180878	N-Methylnicotinamide	C7H8N2O	136.0636629	Organic compounds	Organoheterocyclic compounds	Pyridines and derivatives	Pyridinecarboxylic acids and derivatives	Nicotinamides
HMDB0243986	173.0257	173.0253814	MNa2H	0.0003186	1.841348347	1-Pentanesulfonic acid	C5H12O3S	152.0507154	Organic compounds	Organic acids and derivatives	Organic sulfonic acids and derivatives	Organosulfonic acids and derivatives	Organosulfonic acids
HMDB0037166	173.0422	173.0424957	MH2OH	0.0002957	1.708828798	2-(Methylthiomethyl)-3-phenyl-2-propenal	C11H12OS	192.0608857	Organic compounds	Phenylpropanoids and polyketides	Cinnamaldehydes	Cinnamaldehydes	Cinnamaldehydes
HMDB0247296	174.0352	174.0355124	M2H	0.0003124	1.795035942	8-Chloro-10-[3-(dimethylamino)propyl]phenothiazine-2,3-diol	C17H19ClN2O2S	350.0855767	Organic compounds	Organoheterocyclic compounds	Benzothiazines	Phenothiazines	Phenothiazines
HMDB0029176	175.023	175.023561	M2H	0.000561	3.205282745	3'-O-Methyl-(-)-epicatechin-5-O-sulphate	C16H16O7S	352.061674	Organic compounds	Phenylpropanoids and polyketides	Flavonoids	O-methylated flavonoids	3'-O-methylated flavonoids
HMDB0259837	175.0411	175.0400681	M2H	0.0010319	5.895221655	Viridin	C20H16O6	352.0946882	Organic compounds	Benzenoids	Phenanthrenes and derivatives	Phenanthrenes and derivatives	Phenanthrenes and derivatives
HMDB0244912	175.0519	175.0513015	MH	0.0005985	3.418997716	2-(1H-Indazol-3-yl)acetic acid	C9H8N2O2	176.0585775	Organic compounds	Organoheterocyclic compounds	Benzopyrazoles	Indazoles	Indazoles
HMDB0255035	175.0645	175.0638776	M2H	0.0006224	3.555273701	N-[2-(5-Hydroxy-1H-indol-3-YL)ethyl]-3-(4-hydroxy-3-methoxy-phenyl)prop-2-enamide	C20H20N2O4	352.1423071	Organic compounds	Organoheterocyclic compounds	Indoles and derivatives	Tryptamines and derivatives	N-acylserotonins
HMDB0246268	177.0303	177.0305638	MFAH	0.0002638	1.490138168	3H-Indazol-3-one	C7H4N2O	132.0323628	Organic compounds	Organoheterocyclic compounds	Benzopyrazoles	Indazoles	Indazoles
HMDB0001857	177.0409	177.0412501	MH2OH	0.0003501	1.977505241	1,3-Dimethyluric acid	C7H8N4O3	196.0596401	Organic compounds	Organoheterocyclic compounds	Imidazopyrimidines	Purines and purine derivatives	Xanthines
HMDB0000026	177.0514	177.0516931	MFAH	0.0002931	1.655448727	Ureidopropionic acid	C4H8N2O3	132.0534921	Organic compounds	Organic acids and derivatives	Organic carbonic acids and derivatives	Ureas	Ureas
HMDB0256863	177.0603	177.0597582	M2H	0.0005418	3.059983847	Alinamin	C15H24N4O2S2	356.1340684	Organic compounds	Organoheterocyclic compounds	Diazines	Pyrimidines and pyrimidine derivatives	Hydropyrimidines
HMDB0000392	177.0688	177.0687817	MCl	1.83E-05	0.103349669	2-Octenoic acid	C8H14O2	142.0993797	Organic compounds	Lipids and lipid-like molecules	Fatty Acyls	Fatty acids and conjugates	Medium-chain fatty acids
HMDB0029569	177.0774	177.077716	MH	0.000316	1.784527196	Dibutyl disulfide	C8H18S2	178.084992	Organic compounds	Organosulfur compounds	Organic disulfides	Dialkyldisulfides	Dialkyldisulfides
HMDB0266560	177.275	177.2748346	M3H	0.0001654	0.93301455	PA(2:0/22:6(5Z,7Z,10Z,13Z,16Z,19Z)-OH(4))	C27H41O9P	540.2488199	Organic compounds	Lipids and lipid-like molecules	Glycerophospholipids	Glycerophosphates	1,2-diacylglycerol-3-phosphates
HMDB0000459	178.0488	178.0485592	MNa2H	0.0002408	1.352440037	3-Methylcrotonylglycine	C7H11NO3	157.0738932	Organic compounds	Organic acids and derivatives	Carboxylic acids and derivatives	Amino acids, peptides, and analogues	N-acyl-alpha amino acids
HMDB0259734	178.0581	178.0597926	MNa2H	0.0016926	9.505795639	V-Pyrro/NO	C6H11N3O2	157.0851266	Organic compounds	Organoheterocyclic compounds	Pyrrolidines	Pyrrolidines	Pyrrolidines
HMDB0000042	179.0551	179.0561097	2MHacH	0.0010097	5.639014506	Acetic acid	C2H4O2	60.02112937	Organic compounds	Organic acids and derivatives	Carboxylic acids and derivatives	Carboxylic acids	Carboxylic acids
HMDB0256869	179.0658	179.0648436	MH	0.0009564	5.341081928	Protionamide	C9H12N2S	180.0721196	Organic compounds	Organoheterocyclic compounds	Pyridines and derivatives	Pyridines and derivatives	Pyridines and derivatives
HMDB0029706	179.0723	179.0721563	MH2OH	0.0001437	0.802469814	2-Amino-3-methylimidazo[4,5-f]quinoline	C11H10N4	198.0905463	Organic compounds	Organoheterocyclic compounds	Quinolines and derivatives	Quinolines and derivatives	Quinolines and derivatives
HMDB0303310	179.0789	179.0789963	M2H	9.63E-05	0.537751506	Tolualdehydes (mixed o-, m-, p-)	C24H24O3	360.1725446	Organic compounds	Benzenoids	Benzene and substituted derivatives	Benzoyl derivatives	Benzoyl derivatives
HMDB0259903	179.0856	179.0859706	MFAH	0.0003706	2.069397166	2-((3-Aminopropyl)amino)ethanethiol	C5H14N2S	134.0877696	Organic compounds	Organic nitrogen compounds	Organonitrogen compounds	Amines	Dialkylamines
HMDB0242754	180.0535	180.0533725	M2H	0.0001275	0.708123365	(2R,3S,4R,5R,6S)-2-[[(1R,2R,4R,5R,6S,10R)-5-Hydroxy-2-(hydroxymethyl)-3,9-dioxatricyclo[4.4.0.02,4]dec-7-en-10-yl]oxy]-6-(hydroxymethyl)oxane-3,4,5-triol	C15H22O10	362.1212969	Organic compounds	Organic oxygen compounds	Organooxygen compounds	Carbohydrates and carbohydrate conjugates	O-glycosyl compounds
HMDB0000339	180.0651	180.0642093	MNa2H	0.0008907	4.946568802	2-Methylbutyrylglycine	C7H13NO3	159.0895433	Organic compounds	Organic acids and derivatives	Carboxylic acids and derivatives	Amino acids, peptides, and analogues	N-acyl-alpha amino acids
HMDB0254190	180.0727	180.0742453	M2H	0.0015453	8.581460372	(2S)-2-(4,6-Dimethylpyrimidin-2-yl)oxy-3,3-diphenylbutanoic acid	C22H22N2O3	362.1630426	Organic compounds	Benzenoids	Benzene and substituted derivatives	Diphenylmethanes	Diphenylmethanes
HMDB0259062	180.0781	180.0778506	M2H	0.0002494	1.384956557	Thyrotropin-releasing factor	C16H22N6O4	362.1702532	Organic compounds	Organic acids and derivatives	Carboxylic acids and derivatives	Amino acids, peptides, and analogues	Oligopeptides
HMDB0240288	180.0868	180.0877442	MHaCH	0.0009442	5.242999762	Tromethamine	C4H11NO3	121.0738932	Organic compounds	Organic nitrogen compounds	Organonitrogen compounds	Amines	1,2-aminoalcohols
HMDB0000991	180.099	180.1005948	MNa2H	0.0015948	8.855051266	DL-2-Aminooctanoic acid	C8H17NO2	159.1259288	Organic compounds	Organic acids and derivatives	Carboxylic acids and derivatives	Amino acids, peptides, and analogues	Alpha amino acids
HMDB0003459	181.0589	181.0594583	MNa2H	0.0005583	3.083517455	D-Alanyl-D-alanine	C6H12N2O3	160.0847923	Organic compounds	Organic acids and derivatives	Carboxylic acids and derivatives	Amino acids, peptides, and analogues	Dipeptides
HMDB0244823	181.0706	181.0694943	M2H	0.0011057	6.106495212	N'-Methoxy-4-[5-[4-(N'-methoxycarbamimidoyl)phenyl]furan-2-yl]benzenecarboximidamide	C20H20N4O3	364.1535405	Organic compounds	Organoheterocyclic compounds	Furans	Diphenylfurans	2,5-diphenylfurans
HMDB0061813	181.0993	181.0998665	MNa2H	0.0005665	3.128108325	1-(1-Methylethenyl)-4-(1-methylethyl)benzene	C12H16	160.1252005	Organic compounds	Lipids and lipid-like molecules	Prenol lipids	Monoterpenoids	Aromatic monoterpenoids
HMDB0000149	181.1178	181.1193787	2MHacH	0.0015787	8.716350571	Ethanolamine	C2H7NO	61.05276385	Organic compounds	Organic nitrogen compounds	Organonitrogen compounds	Amines	1,2-aminoalcohols
HMDB0036451	181.1397	181.1381106	MH2OH	0.0015894	8.774520142	(S)-gamma-Calacorene	C15H20	200.1565006	Organic compounds	Lipids and lipid-like molecules	Prenol lipids	Sesquiterpenoids	Sesquiterpenoids
HMDB0036451	199.1506	199.1492246	MH	0.0013754	6.906378886	(S)-gamma-Calacorene	C15H20	200.1565006	Organic compounds	Lipids and lipid-like molecules	Prenol lipids	Sesquiterpenoids	Sesquiterpenoids
HMDB0006804	182.9909	182.9910653	MTFAH	0.0001653	0.903322792	Propynoic acid	C3H2O2	70.00547931	Organic compounds	Organic acids and derivatives	Carboxylic acids and derivatives	Carboxylic acids	Carboxylic acids
HMDB0034168	183.1182	183.1179245	2MH	0.0002755	1.50449499	Toluene	C7H8	92.06260026	Organic compounds	Benzenoids	Benzene and substituted derivatives	Toluenes	Toluenes
HMDB0245164	463.3262	463.3276401	2MHacH	0.0014401	3.108167688	2-Hydroxypropyl octanoate	C11H22O3	202.1568946	Organic compounds	Lipids and lipid-like molecules	Fatty Acyls	Fatty acid esters	Fatty acid esters
HMDB0243867	183.158	183.157132	MH2OH	0.000868	4.739100195	1-Dodecanethiol	C12H26S	202.175522	Organic compounds	Organosulfur compounds	Thiols	Alkylthiols	Alkylthiols
HMDB0014555	184.062	184.0619587	MK2H	4.13E-05	0.224380966	Carbachol	C6H15N2O2	147.1133527	Organic compounds	Organic acids and derivatives	Carboxylic acids and derivatives	Amino acids, peptides, and analogues	Carbamate esters
HMDB0062805	185.1384	185.1377237	M3H	0.0006763	3.652956223	DTDP-alpha-D-glucose(2-)	C16H26N2O16P2	564.0757568	Organic compounds	Nucleosides, nucleotides, and analogues	Pyrimidine nucleotides	Pyrimidine nucleotide sugars	Pyrimidine nucleotide sugars
HMDB0259079	185.1641	185.165388	MH2OH	0.001288	6.955943624	Tibutol	C10H24N2O2	204.183778	Organic compounds	Organic nitrogen compounds	Organonitrogen compounds	Amines	1,2-aminoalcohols
HMDB0007016	185.2713	185.2695978	M3H	0.0017022	9.187691992	DG(14:0/18:2(9Z,12Z)/0:0)	C35H64O5	564.4753752	Organic compounds	Lipids and lipid-like molecules	Fatty Acyls	Lineolic acids and derivatives	Lineolic acids and derivatives
HMDB0007016	609.4732	609.4735762	MFAH	0.0003762	0.617253995	DG(14:0/18:2(9Z,12Z)/0:0)	C35H64O5	564.4753752	Organic compounds	Lipids and lipid-like molecules	Fatty Acyls	Lineolic acids and derivatives	Lineolic acids and derivatives
HMDB0112105	599.4821	599.4811627	MCl	0.0009373	1.563518686	FAHFA(18:1(9Z)/12-O-18:0)	C36H68O4	564.5117607	Organic compounds	Lipids and lipid-like molecules	Fatty Acyls	Fatty acids and conjugates	Long-chain fatty acids
HMDB0258838	186.0509	186.0509259	MTFAH	2.59E-05	0.139209197	Tert-Butoxy	C4H9O	73.06533991	Organic compounds	Organic oxygen compounds	Organooxygen compounds	Organooxygen compounds	Organooxygen compounds
HMDB0034394	202.9973	202.9972125	MK2H	8.75E-05	0.431040402	S-Propyl 1-propanesulfinothioate	C6H14OS2	166.0486065	Organic compounds	Organic acids and derivatives	Thiosulfinic acid esters	Thiosulfinic acid esters	Thiosulfinic acid esters
HMDB0034394	187.0233	187.0232725	MNa2H	2.75E-05	0.147040524	S-Propyl 1-propanesulfinothioate	C6H14OS2	166.0486065	Organic compounds	Organic acids and derivatives	Thiosulfinic acid esters	Thiosulfinic acid esters	Thiosulfinic acid esters
HMDB0247211	187.0393	187.0392129	MCl	8.71E-05	0.465677751	6-Hydrazinylnicotinamide	C6H8N4O	152.0698109	Organic compounds	Organoheterocyclic compounds	Pyridines and derivatives	Pyridinecarboxylic acids and derivatives	Nicotinamides
HMDB0243749	187.05	187.0506868	MCl	0.0006868	3.671732041	(Trifluoromethyl)cyclohexane	C7H11F3	152.0812848	Organic compounds	Organohalogen compounds	Organofluorides	Organofluorides	Organofluorides
HMDB0038183	187.056	187.0562871	MNa2H	0.0002871	1.534832132	3-(4-Methyl-3-pentenyl)thiophene	C10H14S	166.0816211	Organic compounds	Organoheterocyclic compounds	Heteroaromatic compounds	Heteroaromatic compounds	Heteroaromatic compounds
HMDB0244990	189.0075	189.0072441	MCl	0.0002559	1.35391636	2-Amino-4-nitrophenol	C6H6N2O3	154.0378421	Organic compounds	Benzenoids	Phenols	Nitrophenols	Nitrophenols
HMDB0001881	189.0382	189.0380155	MTFAH	0.0001845	0.975994164	Propylene glycol	C3H8O2	76.0524295	Organic compounds	Organic oxygen compounds	Organooxygen compounds	Alcohols and polyols	1,2-diols
HMDB0251459	189.0685	189.0685664	MNa2H	6.64E-05	0.351195343	Diphenylmethane	C13H12	168.0939004	Organic compounds	Benzenoids	Benzene and substituted derivatives	Diphenylmethanes	Diphenylmethanes
HMDB0253320	189.0831	189.0831329	M2H	3.29E-05	0.17399754	[(2S,3S,5R)-3-Azido-5-(5-methyl-2,4-dioxopyrimidin-1-yl)oxolan-2-yl]methyl (2S,3S)-2-amino-3-methylpentanoate	C16H24N6O5	380.1808179	Organic compounds	Nucleosides, nucleotides, and analogues	Pyrimidine nucleosides	Pyrimidine 2',3'-dideoxyribonucleosides	Pyrimidine 2',3'-dideoxyribonucleosides
HMDB0031537	189.0947	189.0954721	MHaCH	0.0007721	4.083122623	3-Methylcyclohexanethiol	C7H14S	130.0816211	Organic compounds	Organosulfur compounds	Thiols	Alkylthiols	Alkylthiols
HMDB0035397	611.4834	611.4811627	MCl	0.0022373	3.658820805	Cohibin C	C37H68O4	576.5117607	Organic compounds	Lipids and lipid-like molecules	Fatty Acyls	Fatty alcohols	Annonaceous acetogenins
HMDB0304404	190.0492	190.0488357	MH	0.0003643	1.916875726	L-quinate	C7H11O6	191.0561117	Unclassified	Unclassified	Unclassified	Unclassified	Unclassified
HMDB0303019	191.0308	191.0309576	MHaCH	0.0001576	0.824997173	Oxaluric acid	C3H4N2O4	132.0171066	Organic compounds	Organic acids and derivatives	Carboxylic acids and derivatives	Amino acids, peptides, and analogues	N-carbamoyl-alpha amino acids
HMDB0254523	191.0419	191.040856	3MH	0.001044	5.464799634	Methanol, hydroperoxy-	CH4O3	64.01604399	Organic compounds	Organic oxygen compounds	Organic hydroperoxides	Organic hydroperoxides	Organic hydroperoxides
HMDB0245166	191.0577	191.0574495	2MH	0.0002505	1.311123961	2-Hydroxypyrazine	C4H4N2O	96.03236276	Organic compounds	Organoheterocyclic compounds	Diazines	Pyrazines	Pyrazines
HMDB0302385	192.0591	192.0585514	MCl	0.0005486	2.856420586	2,4-Dimethylquinoline	C11H11N	157.0891494	Organic compounds	Organoheterocyclic compounds	Quinolines and derivatives	Quinolines and derivatives	Quinolines and derivatives
HMDB0251252	192.0692	192.0699862	MFAH	0.0007862	4.093299612	Diethylthiocarbamic acid methyl ester	C6H13NOS	147.0717852	Organic compounds	Organosulfur compounds	Thiocarbonyl compounds	Thiocarbamic acid derivatives	Thiocarbamic acid esters
HMDB0032160	192.9731	192.9731062	MK2H	6.20E-06	0.032128829	3-(Acetylthio)-2-methylfuran	C7H8O2S	156.0245002	Organic compounds	Organosulfur compounds	Thioethers	Aryl thioethers	Aryl thioethers
HMDB0246387	192.9844	192.9827986	MK2H	0.0016014	8.298148911	Chloroxylenol	C8H9ClO	156.0341926	Organic compounds	Benzenoids	Phenols	Cresols	Meta cresols
HMDB0000721	193.0593	193.0594583	MNa2H	0.0001583	0.819954647	Glycylproline	C7H12N2O3	172.0847923	Organic compounds	Organic acids and derivatives	Carboxylic acids and derivatives	Amino acids, peptides, and analogues	Dipeptides
HMDB0015339	195.0761	195.0757225	M2H	0.0003775	1.935145979	Sparfloxacin	C19H22F2N4O3	392.165997	Organic compounds	Organoheterocyclic compounds	Quinolines and derivatives	Quinoline carboxylic acids	Quinoline carboxylic acids
HMDB0039140	195.1406	195.142097	M3H	0.001497	7.671332957	Hericenone E	C37H54O6	594.3920395	Organic compounds	Lipids and lipid-like molecules	Fatty Acyls	Lineolic acids and derivatives	Lineolic acids and derivatives
HMDB0304184	197.0102	197.0102591	MH	5.91E-05	0.299984378	4-maleyl-acetoacetate	C8H6O6	198.0175351	Organic compounds	Organic acids and derivatives	Keto acids and derivatives	Medium-chain keto acids and derivatives	Medium-chain keto acids and derivatives
HMDB0029694	197.027	197.0277866	MFAH	0.0007866	3.992330288	S-Methyl benzenecarbothioate	C8H8OS	152.0295856	Organic compounds	Benzenoids	Benzene and substituted derivatives	Benzoic acids and derivatives	Benzoic acids and derivatives
HMDB0035180	197.1315	197.1311666	MNa2H	0.0003334	1.691259712	(6E,8E)-4,6,8-Megastigmatriene	C13H20	176.1565006	Organic compounds	Hydrocarbons	Unsaturated hydrocarbons	Branched unsaturated hydrocarbons	Branched unsaturated hydrocarbons
HMDB0242544	197.1455	197.1441393	M2H	0.0013607	6.90205656	(2R)-2,8-Dimethyl-2-(4,8,12-trimethyltrideca-3,7,11-trienyl)-3,4-dihydrochromen-6-ol	C27H40O2	396.3028305	Organic compounds	Lipids and lipid-like molecules	Prenol lipids	Quinone and hydroquinone lipids	Tocotrienols
HMDB0247714	198.0675	198.0667366	MH2OH	0.0007634	3.854256465	Benzeneacetonitrile, alpha-((((dimethylamino)carbonyl)oxy)imino)-C145	C11H11N3O2	217.0851266	Organic compounds	Organic nitrogen compounds	Organonitrogen compounds	Oxime carbamates	Oxime carbamates
HMDB0247533	199.0123	199.012534	M2H	0.000234	1.175805339	5-(5-Iodo-4-methoxy-2-propan-2-ylphenoxy)pyrimidine-2,4-diamine	C14H17IN4O2	400.03962	Organic compounds	Organic oxygen compounds	Organooxygen compounds	Ethers	Diarylethers
HMDB0029178	199.0313	199.0313503	MCl	5.03E-05	0.252724005	4-Thialysine	C5H12N2O2S	164.0619483	Organic compounds	Organic acids and derivatives	Carboxylic acids and derivatives	Amino acids, peptides, and analogues	L-cysteine-S-conjugates
HMDB0029178	209.0594	209.0601493	MFAH	0.0007493	3.584135965	4-Thialysine	C5H12N2O2S	164.0619483	Organic compounds	Organic acids and derivatives	Carboxylic acids and derivatives	Amino acids, peptides, and analogues	L-cysteine-S-conjugates
HMDB0253235	199.0473	199.0472788	2MH	2.12E-05	0.106507359	Hydantoin	C3H4N2O2	100.0272774	Organic compounds	Organoheterocyclic compounds	Azoles	Imidazoles	Imidazoles
HMDB0255854	199.0657	199.0655632	M2H	0.0001368	0.687210775	O-Desmethyldiltiazem	C21H24N2O4S	400.1456784	Organic compounds	Organoheterocyclic compounds	Benzothiazepines	Benzothiazepines	Benzothiazepines
HMDB0000222	199.1647	199.1637917	M2H	0.0009083	4.560567924	Palmitoylcarnitine	C23H46NO4	400.3421354	Organic compounds	Lipids and lipid-like molecules	Fatty Acyls	Fatty acid esters	Acyl carnitines
HMDB0245975	200.1442	200.1439243	MH2OH	0.0002757	1.377508715	3-(1-Propyl-3-piperidinyl)phenol	C14H21NO	219.1623143	Organic compounds	Organoheterocyclic compounds	Piperidines	Phenylpiperidines	Phenylpiperidines
HMDB0257056	200.1555	200.1551577	MH2OH	0.0003423	1.710173267	QUINPIROLE	C13H21N3	219.1735477	Organic compounds	Organic nitrogen compounds	Organonitrogen compounds	Amines	Aralkylamines
HMDB0001419	200.1688	200.1676144	M2H	0.0011856	5.923036069	24-Hydroxycholesterol	C27H46O2	402.3497807	Organic compounds	Lipids and lipid-like molecules	Steroids and steroid derivatives	Bile acids, alcohols and derivatives	Dihydroxy bile acids, alcohols and derivatives
HMDB0303615	200.3362	200.3363683	M3H	0.0001683	0.840087107	Prodelphinidin B1	C30H26O14	610.1322555	Organic compounds	Phenylpropanoids and polyketides	Flavonoids	Biflavonoids and polyflavonoids	Biflavonoids and polyflavonoids
HMDB0005773	200.3876	200.3885456	M3H	0.0009456	4.718832592	Endomorphin-1	C34H38N6O5	610.2903684	Organic compounds	Organic acids and derivatives	Carboxylic acids and derivatives	Amino acids, peptides, and analogues	Oligopeptides
HMDB0255969	200.9978	200.9988255	2MH	0.0010255	5.102019862	Oxazaphosphorine	C3H4NOP	101.0030508	Organic compounds	Organoheterocyclic compounds	Phosphacyclic compounds	Phosphacyclic compounds	Phosphacyclic compounds
HMDB0246295	201.0236	201.0234921	MH2OH	0.0001079	0.536753187	4-(7H-Purin-6-ylsulfanyl)but-3-en-2-one	C9H8N4OS	220.0418821	Organic compounds	Organoheterocyclic compounds	Imidazopyrimidines	Purines and purine derivatives	6-thiopurines
HMDB0250184	201.1547	201.1532136	M2H	0.0014864	7.389392262	Cholesteryl chloride	C27H45Cl	404.3209791	Organic compounds	Lipids and lipid-like molecules	Steroids and steroid derivatives	Cholestane steroids	Cholestane steroids
HMDB0013224	201.1722	201.173428	MH	0.001228	6.104185887	Caproylcholine	C11H24NO2	202.180704	Organic compounds	Organic nitrogen compounds	Organonitrogen compounds	Quaternary ammonium salts	Acyl cholines
HMDB0255277	202.9846	202.9856419	MNa2H	0.0010419	5.132875361	N,N''-Sulfonylbisurea	C2H6N4O4S	182.0109759	Organic compounds	Organic acids and derivatives	Organic sulfuric acids and derivatives	Organic sulfuric acids and derivatives	Organic sulfuric acids and derivatives
HMDB0255194	203.0095	203.0107554	MTFAH	0.0012554	6.183908816	N-METHYLTHIOUREA	C2H6N2S	90.02516938	Organic compounds	Organosulfur compounds	Thioureas	Thioureas	Thioureas
HMDB0302176	203.0205	203.0205926	MHaCH	9.26E-05	0.456111367	3-Vinyl-1,2-dithiacyclohex-4-ene	C6H8S2	144.0067416	Organic compounds	Organoheterocyclic compounds	Dithiins	Dithiins	Dithiins
HMDB0253642	203.0347	203.0344334	MH2OH	0.0002666	1.313077765	Isofraxidin	C11H10O5	222.0528234	Organic compounds	Phenylpropanoids and polyketides	Coumarins and derivatives	Hydroxycoumarins	7-hydroxycoumarins
HMDB0245774	205.0654	205.0653396	MH2OH	6.04E-05	0.294540268	6-[(1Z,2Z)-3-Hydroxy-3-phenyl-2-propene-1-ylidene]-2,4-cyclohexadiene-1-one	C15H12O2	224.0837296	Organic compounds	Phenylpropanoids and polyketides	Linear 1,3-diarylpropanoids	Chalcones and dihydrochalcones	Retrochalcones
HMDB0247786	205.0804	205.0804936	MH	9.36E-05	0.456406157	1-Methyl-2-(2-thiophen-2-ylethenyl)-5,6-dihydro-4H-pyrimidine	C11H14N2S	206.0877696	Organic compounds	Organoheterocyclic compounds	Diazines	Pyrimidines and pyrimidine derivatives	Hydropyrimidines
HMDB0243893	205.0963	205.0958438	MNa2H	0.0004562	2.224325913	1-Hydroxy-2,2,5,5-tetramethyl-2,5-dihydro-1h-pyrrole-3-carboxamide	C9H16N2O2	184.1211778	Organic compounds	Organoheterocyclic compounds	Pyrrolines	Pyrroline carboxylic acids and derivatives	Pyrroline carboxylic acids and derivatives
HMDB0000486	205.1085	205.1081454	MFAH	0.0003546	1.728844066	7-Hydroxyoctanoic acid	C8H16O3	160.1099444	Organic compounds	Organic acids and derivatives	Hydroxy acids and derivatives	Medium-chain hydroxy acids and derivatives	Medium-chain hydroxy acids and derivatives
HMDB0245119	205.1217	205.1209959	MNa2H	0.0007041	3.432608139	2-Ethylhexyl acrylate	C11H20O2	184.1463299	Organic compounds	Organic acids and derivatives	Carboxylic acids and derivatives	Acrylic acids and derivatives	Acrylic acid esters
HMDB0290171	646.4637	646.4664195	MNa2H	0.0027195	4.206715025	Cer(t18:0/5-iso PGF2VI)	C36H67NO7	625.4917535	Organic compounds	Lipids and lipid-like molecules	Sphingolipids	Ceramides	Ceramides
HMDB0255841	206.1081	206.1082075	MH2OH	0.0001075	0.52157069	o-Aminoazotoluene	C14H15N3	225.1265975	Organic compounds	Organoheterocyclic compounds	Azobenzenes	Azobenzenes	Azobenzenes
HMDB0251039	206.1305	206.1298862	MH	0.0006138	2.977734143	Desethylprocainamide	C11H17N3O	207.1371622	Organic compounds	Benzenoids	Benzene and substituted derivatives	Benzoic acids and derivatives	Aminobenzamides
HMDB0247014	395.4004	395.4041617	MH2OH	0.0037617	9.513556923	5alpha-Cucurbitane	C30H54	414.4225517	Organic compounds	Lipids and lipid-like molecules	Steroids and steroid derivatives	Cucurbitacins	Cucurbitacins
HMDB0000126	206.9846	206.9830765	MCl	0.0015235	7.360505147	Glycerol 3-phosphate	C3H9O6P	172.0136745	Organic compounds	Lipids and lipid-like molecules	Glycerophospholipids	Glycerophosphates	Glycerophosphates
HMDB0037158	339.0888	339.0883365	MTFAH	0.0004635	1.366900451	3-[(2-Methyl-3-furanyl)thio]-4-heptanone	C12H18O2S	226.1027505	Organic compounds	Organosulfur compounds	Thioethers	Aryl thioethers	Aryl thioethers
HMDB0037158	207.0844	207.0843605	MH2OH	3.95E-05	0.190743521	3-[(2-Methyl-3-furanyl)thio]-4-heptanone	C12H18O2S	226.1027505	Organic compounds	Organosulfur compounds	Thioethers	Aryl thioethers	Aryl thioethers
HMDB0010724	207.1009	207.1002604	MNa2H	0.0006396	3.088359226	3-Oxodecanoic acid	C10H18O3	186.1255944	Organic compounds	Organic acids and derivatives	Keto acids and derivatives	Medium-chain keto acids and derivatives	Medium-chain keto acids and derivatives
HMDB0032973	208.0588	208.0590853	MTFAH	0.0002853	1.371245094	2,5-Dimethyl-1H-pyrrole	C6H9N	95.07349929	Organic compounds	Organoheterocyclic compounds	Pyrroles	Substituted pyrroles	Substituted pyrroles
HMDB0266683	208.9924	208.9927944	M3H	0.0003944	1.887146402	PA(8:0/PGF1alpha)	C31H57O11P	636.3638497	Organic compounds	Lipids and lipid-like molecules	Glycerophospholipids	Glycerophosphates	1,2-diacylglycerol-3-phosphates
HMDB0259084	209.0108	209.0110829	M2H	0.0002829	1.353516742	TIFLAMIZOLE	C17H10F6N2O2S	420.0367177	Organic compounds	Organoheterocyclic compounds	Azoles	Imidazoles	Phenylimidazoles
HMDB0295927	209.0485	209.0485777	M3H	7.77E-05	0.371683945	DG(18:0/18:1(12Z)-O(9S,10R)/0:0)	C39H72O6	636.53289	Organic compounds	Lipids and lipid-like molecules	Glycerolipids	Diradylglycerols	1,2-diacylglycerols
HMDB0011767	209.4149	209.4130315	M3H	0.0018685	8.922558384	Cer(d18:0/23:0)	C41H83NO3	637.6372955	Organic compounds	Lipids and lipid-like molecules	Sphingolipids	Ceramides	Ceramides
HMDB0254807	210.0675	210.0672859	MH	0.0002141	1.019197249	3-(1H-Imidazol-5-ylmethylene)-1,3-dihydro-2H-indol-2-one	C12H9N3O	211.0745619	Organic compounds	Organoheterocyclic compounds	Indoles and derivatives	Indolines	Indolines
HMDB0242481	211.0625	211.0619856	MH2OH	0.0005144	2.437198715	(2-Quinoxalinylmethylene)hydrazinecarboxylic acid methyl ester	C11H10N4O2	230.0803756	Organic compounds	Organoheterocyclic compounds	Diazanaphthalenes	Benzodiazines	Quinoxalines
HMDB0006327	211.1579	211.1597893	M2H	0.0018893	8.947252724	alpha-Tocotrienol	C29H44O2	424.3341307	Organic compounds	Lipids and lipid-like molecules	Prenol lipids	Quinone and hydroquinone lipids	Tocotrienols
HMDB0254213	211.1791	211.1779821	M2H	0.0011179	5.293638991	Lupenone	C30H48O	424.3705162	Organic compounds	Lipids and lipid-like molecules	Prenol lipids	Triterpenoids	Triterpenoids
HMDB0245112	212.0538	212.0539999	MTFAH	0.0001999	0.942684411	2-Ethyl-2-oxazoline	C5H9NO	99.06841391	Organic compounds	Organoheterocyclic compounds	Azolines	Oxazolines	Oxazolines
HMDB0256728	212.0774	212.0766506	M2H	0.0007494	3.533628044	Praeruptorin B	C24H26O7	426.1678532	Organic compounds	Phenylpropanoids and polyketides	Coumarins and derivatives	Pyranocoumarins	Angular pyranocoumarins
HMDB0248162	213.0424	213.0417994	MH	0.0006006	2.819165073	Alloxazine	C10H6N4O2	214.0490754	Organic compounds	Organoheterocyclic compounds	Pteridines and derivatives	Alloxazines and isoalloxazines	Alloxazines and isoalloxazines
HMDB0040055	213.0602	213.059089	MH	0.001111	5.214515866	Ethyl 3-[(2-furanylmethyl)thio]propanoate	C10H14O3S	214.066365	Organic compounds	Organoheterocyclic compounds	Heteroaromatic compounds	Heteroaromatic compounds	Heteroaromatic compounds
HMDB0257572	213.0732	213.0736129	MH2OH	0.0004129	1.937827938	Bis(diaminomethylideneamino) butanedioate	C6H12N6O4	232.0920029	Organic compounds	Organic acids and derivatives	Carboxylic acids and derivatives	Dicarboxylic acids and derivatives	Dicarboxylic acids and derivatives
HMDB0252914	213.1999	213.2007109	MH2OH	0.0008109	3.803458237	Gonane	C17H28	232.2191009	Organic compounds	Lipids and lipid-like molecules	Steroids and steroid derivatives	Steroids and steroid derivatives	Steroids and steroid derivatives
HMDB0061103	215.0167	215.0163316	M2H	0.0003684	1.713358224	lamotrigine-2-N-glucuronide	C15H16Cl2N5O6	432.0472151	Organic compounds	Organic oxygen compounds	Organooxygen compounds	Carbohydrates and carbohydrate conjugates	N-glucuronides
HMDB0243615	215.0297	215.0296009	MH	9.91E-05	0.460866781	(4-Carbamimidoylphenyl)methanesulfonyl fluoride	C8H9FN2O2S	216.0368769	Organic compounds	Benzenoids	Benzene and substituted derivatives	Benzene and substituted derivatives	Benzene and substituted derivatives
HMDB0246096	215.0458	215.0455474	M2H	0.0002526	1.174634876	Pueraria glycoside	C21H20O10	432.1056468	Organic compounds	Phenylpropanoids and polyketides	Isoflavonoids	Isoflavonoid C-glycosides	Isoflavonoid C-glycosides
HMDB0015328	276.0911	276.091115	MHaCH	1.50E-05	0.05432989	Captopril	C9H15NO3S	217.077264	Organic compounds	Organic acids and derivatives	Carboxylic acids and derivatives	Amino acids, peptides, and analogues	Proline and derivatives
HMDB0015328	216.0699	216.069988	MH	8.80E-05	0.407275443	Captopril	C9H15NO3S	217.077264	Organic compounds	Organic acids and derivatives	Carboxylic acids and derivatives	Amino acids, peptides, and analogues	Proline and derivatives
HMDB0258388	217.0419	217.0413303	MH2OH	0.0005697	2.624845688	Sorbinil	C11H9FN2O3	236.0597203	Organic compounds	Organoheterocyclic compounds	Azolidines	Imidazolidines	Hydantoins
HMDB0244101	217.0505	217.0506304	MHaCH	0.0001304	0.600781485	1,2-Naphthoquinone	C10H6O2	158.0367794	Organic compounds	Benzenoids	Naphthalenes	Naphthoquinones	Naphthoquinones
HMDB0000462	217.0578	217.0578411	MHaCH	4.11E-05	0.189350451	Allantoin	C4H6N4O3	158.0439901	Organic compounds	Organoheterocyclic compounds	Azoles	Imidazoles	Imidazoles
HMDB0244380	217.0732	217.0730996	MH	0.0001004	0.462517006	4-[4-(Dimethylamino)phenyl]-3H-1,2,4-triazole-3,5(4H)-dione	C10H10N4O2	218.0803756	Organic compounds	Organic nitrogen compounds	Organonitrogen compounds	Amines	Dialkylarylamines
HMDB0249666	217.0856	217.0861631	MCl	0.0005631	2.593900928	Carcinine	C8H14N4O	182.1167611	Organic compounds	Organoheterocyclic compounds	Azoles	Imidazoles	Imidazoles
HMDB0303879	217.102	217.1000818	MCl	0.0019182	8.835556321	methyl-(E)-geranate	C11H18O2	182.1306798	Organic compounds	Lipids and lipid-like molecules	Prenol lipids	Monoterpenoids	Acyclic monoterpenoids
HMDB0302868	217.2428	217.243125	M2H	0.000325	1.496019724	4-Methyltriacontane	C31H64	436.5008021	Organic compounds	Hydrocarbons	Saturated hydrocarbons	Alkanes	Branched alkanes
HMDB0247178	218.0889	218.0894779	MH	0.0005779	2.649829811	H-D-Arg(NO2)-OH	C6H13N5O4	219.0967539	Organic compounds	Organic acids and derivatives	Carboxylic acids and derivatives	Amino acids, peptides, and analogues	Alpha amino acids
HMDB0062766	590.3758	590.3757044	3MH	9.56E-05	0.161930783	4-ethylamino-6-isopropylamino-1,3,5-triazin-2-ol	C8H15N5O	197.1276601	Organic compounds	Organoheterocyclic compounds	Triazines	1,3,5-triazines	1,3,5-triazines
HMDB0062766	218.1023	218.1023261	MNa2H	2.61E-05	0.1196686	4-ethylamino-6-isopropylamino-1,3,5-triazin-2-ol	C8H15N5O	197.1276601	Organic compounds	Organoheterocyclic compounds	Triazines	1,3,5-triazines	1,3,5-triazines
HMDB0258508	218.1171	218.1162449	MNa2H	0.0008551	3.920386583	Estreptoquinasa	C11H19NO2	197.1415789	Organic compounds	Organic acids and derivatives	Carboxylic acids and derivatives	Amino acids, peptides, and analogues	Proline and derivatives
HMDB0303232	218.1296	218.1293695	MNa2H	0.0002305	1.056712356	Hept-2-en-1-yl isovalerate	C12H21O2	197.1547035	Organic compounds	Lipids and lipid-like molecules	Fatty Acyls	Fatty acids and conjugates	Medium-chain fatty acids
HMDB0000529	219.1366	219.1366459	MNa2H	4.59E-05	0.209458349	5Z-Dodecenoic acid	C12H22O2	198.1619799	Organic compounds	Lipids and lipid-like molecules	Fatty Acyls	Fatty acids and conjugates	Medium-chain fatty acids
HMDB0243855	233.1599	233.1580724	MHaCH	0.0018276	7.838459038	1-Decanethiol	C10H22S	174.1442214	Organic compounds	Organosulfur compounds	Thiols	Alkylthiols	Alkylthiols
HMDB0243855	219.141	219.1424224	MFAH	0.0014224	6.490756032	1-Decanethiol	C10H22S	174.1442214	Organic compounds	Organosulfur compounds	Thiols	Alkylthiols	Alkylthiols
HMDB0303903	219.1525	219.1521174	MCl	0.0003826	1.745819317	(2E)-2-dodecen-1-ol	C12H24O	184.1827154	Organic compounds	Lipids and lipid-like molecules	Fatty Acyls	Fatty alcohols	Fatty alcohols
HMDB0301895	219.1646	219.1645741	M3H	2.59E-05	0.118176033	Peonidin acetyl 3,5-diglucoside	C30H35O17	667.1874247	Organic compounds	Phenylpropanoids and polyketides	Flavonoids	Flavonoid glycosides	Anthocyanidin-5-O-glycosides
HMDB0301895	726.2004	726.2012757	MHaCH	0.0008757	1.205864034	Peonidin acetyl 3,5-diglucoside	C30H35O17	667.1874247	Organic compounds	Phenylpropanoids and polyketides	Flavonoids	Flavonoid glycosides	Anthocyanidin-5-O-glycosides
HMDB0029804	939.7139	939.7142003	2MHacH	0.0003003	0.319565246	Momordol	C26H48O5	440.3501746	Organic compounds	Lipids and lipid-like molecules	Fatty Acyls	Fatty alcohols	Long-chain fatty alcohols
HMDB0029804	219.1692	219.1678113	M2H	0.0013887	6.336240672	Momordol	C26H48O5	440.3501746	Organic compounds	Lipids and lipid-like molecules	Fatty Acyls	Fatty alcohols	Long-chain fatty alcohols
HMDB0030306	219.1899	219.1885029	MCl	0.0013971	6.373965703	3,3,4-Trimethyldecane	C13H28	184.2191009	Organic compounds	Hydrocarbons	Saturated hydrocarbons	Alkanes	Branched alkanes
HMDB0251741	220.1078	220.1086014	MH2OH	0.0008014	3.640929954	Eldoral	C11H17N3O3	239.1269914	Organic compounds	Organic acids and derivatives	Carboxylic acids and derivatives	Amino acids, peptides, and analogues	Alpha amino acids and derivatives
HMDB0254995	220.1191	220.1190467	MH	5.33E-05	0.242141699	N-(2,3,4-Trihydroxybutyl)-L-valine	C9H19NO5	221.1263227	Organic compounds	Organic acids and derivatives	Carboxylic acids and derivatives	Amino acids, peptides, and analogues	Valine and derivatives
HMDB0041851	220.1313	220.1307342	M3H	0.0005658	2.570290796	Cefpimizole	C28H26N6O10S2	670.1151825	Organic compounds	Organic acids and derivatives	Carboxylic acids and derivatives	Amino acids, peptides, and analogues	Peptides
HMDB0249850	220.1459	220.1455362	MH	0.0003638	1.65254316	N'-(1,6-Dihydro-6-oxo-2-pyridinyl)-N,N-dipropylmethanimidamide	C12H19N3O	221.1528122	Organic compounds	Organoheterocyclic compounds	Pyridines and derivatives	Hydropyridines	Pyridinones
HMDB0243756	220.9823	220.9818792	MBr	0.0004208	1.904228535	[(2R)-Oxiran-2-yl]methyl 2-methylprop-2-enoate	C7H10O3	142.0629942	Organic compounds	Organic acids and derivatives	Carboxylic acids and derivatives	Carboxylic acid derivatives	Enoate esters
HMDB0243937	221.0586	221.0586109	MCl	1.09E-05	0.04930819	1-Methylcyclohexane-1,2-dicarboxylic acid	C9H14O4	186.0892089	Organic compounds	Organic acids and derivatives	Carboxylic acids and derivatives	Dicarboxylic acids and derivatives	Dicarboxylic acids and derivatives
HMDB0252187	221.0974	221.0966398	MH2OH	0.0007602	3.438315484	Felbinac ethyl	C16H16O2	240.1150298	Organic compounds	Benzenoids	Benzene and substituted derivatives	Biphenyls and derivatives	Biphenyls and derivatives
HMDB0254052	221.1058	221.1060145	MNa2H	0.0002145	0.970122864	levomedetomidine	C13H16N2	200.1313485	Organic compounds	Benzenoids	Benzene and substituted derivatives	Xylenes	o-Xylenes
HMDB0000450	221.1149	221.1142933	MHaCH	0.0006067	2.743829858	5-Hydroxylysine	C6H14N2O3	162.1004423	Organic compounds	Organic acids and derivatives	Carboxylic acids and derivatives	Amino acids, peptides, and analogues	L-alpha-amino acids
HMDB0251407	221.1271	221.1271439	MNa2H	4.39E-05	0.198528318	Dimethyl suberimidate	C10H20N2O2	200.1524779	Organic compounds	Organic acids and derivatives	Carboximidic acids and derivatives	Imidoesters	Imidoesters
HMDB0254587	222.0569	222.057193	MFAH	0.000293	1.319479887	Methyl fluoroquinolone	C10H8FNO	177.058992	Organic compounds	Organoheterocyclic compounds	Quinolines and derivatives	Quinolones and derivatives	Hydroquinolones
HMDB0038748	222.0716	222.0715652	M2H	3.48E-05	0.15670624	Osmanthuside A	C23H26O9	446.1576824	Organic compounds	Phenylpropanoids and polyketides	Cinnamic acids and derivatives	Hydroxycinnamic acids and derivatives	Coumaric acid esters
HMDB0244705	222.0921	222.0918887	MH2OH	0.0002113	0.951408002	(S)-3-([1,1'-Biphenyl]-4-yl)-2-aminopropanoic acid	C15H15NO2	241.1102787	Organic compounds	Organic acids and derivatives	Carboxylic acids and derivatives	Amino acids, peptides, and analogues	Phenylalanine and derivatives
HMDB0247937	222.108	222.1079507	M2H	4.93E-05	0.221964139	Acetylstrophanthidin	C25H34O7	446.2304534	Organic compounds	Lipids and lipid-like molecules	Steroids and steroid derivatives	Steroid lactones	Cardenolides and derivatives
HMDB0242228	222.1241	222.1242515	MH2OH	0.0001515	0.682050695	((2R,3S)-3-Amino-2-hydroxy-2-(1H-imidazol-4-ylmethyl)-5-methyl)-5-methylhexanoic Acid	C11H19N3O3	241.1426415	Organic compounds	Organic acids and derivatives	Carboxylic acids and derivatives	Amino acids, peptides, and analogues	Beta amino acids and derivatives
HMDB0243754	222.1416	222.1428789	MH2OH	0.0012789	5.757105545	[(2-Hexylcyclopentylidene)amino]thiourea	C12H23N3S	241.1612689	Organic compounds	Organic nitrogen compounds	Organonitrogen compounds	Hydrazines and derivatives	Thiosemicarbazones
HMDB0252085	222.9986	222.9988671	MTFAH	0.0002671	1.197763933	Ethylphosphonic acid	C2H7O3P	110.0132811	Organic compounds	Organic acids and derivatives	Organic phosphonic acids and derivatives	Organic phosphonic acids	Organic phosphonic acids
HMDB0247430	223.0079	223.007993	MCl	9.30E-05	0.417025411	8-Cyano-fluoroquinolone	C10H5FN2O	188.038591	Organic compounds	Organoheterocyclic compounds	Quinolines and derivatives	Quinolones and derivatives	Hydroquinolones
HMDB0240258	223.0228	223.0224041	MNa2H	0.0003959	1.775157978	Succinylacetoacetate	C8H10O6	202.0477381	Organic compounds	Organic acids and derivatives	Keto acids and derivatives	Medium-chain keto acids and derivatives	Medium-chain keto acids and derivatives
HMDB0003905	223.0331	223.0335988	MTFAH	0.0004988	2.236434343	Imidazole-4-acetaldehyde	C5H6N2O	110.0480128	Organic compounds	Organoheterocyclic compounds	Azoles	Imidazoles	Imidazoles
HMDB0252020	223.0386	223.0380177	MH2OH	0.0005823	2.610765671	Ethoprophos	C8H19O2PS2	242.0564077	Organic compounds	Organophosphorus compounds	Organothiophosphorus compounds	Organothiophosphorus compounds	Organothiophosphorus compounds
HMDB0250526	223.0467	223.0467294	MH2OH	2.94E-05	0.131810944	Creatinine aspartate	C8H10N4O5	242.0651194	Organic compounds	Organic acids and derivatives	Carboxylic acids and derivatives	Amino acids, peptides, and analogues	Alpha amino acid esters
HMDB0041008	223.0993	223.0989204	MH	0.0003796	1.701487391	1-Methyl-6-phenyl-1H-imidazo[4,5-b]pyridin-2-amine	C13H12N4	224.1061964	Organic compounds	Organoheterocyclic compounds	Pyridines and derivatives	Phenylpyridines	Phenylpyridines
HMDB0030572	223.1104	223.1104312	MNa2H	3.12E-05	0.139841064	(�)-Anisoxide	C14H18O	202.1357652	Organic compounds	Organoheterocyclic compounds	Coumarans	Coumarans	Coumarans
HMDB0249393	223.1246	223.1240725	MH	0.0005275	2.364155486	Indoline, 1-(2-(2-pyridyl)ethyl)-	C15H16N2	224.1313485	Organic compounds	Organoheterocyclic compounds	Indoles and derivatives	Indoles and derivatives	Indoles and derivatives
HMDB0244063	223.1386	223.1384915	2MFAH	0.0001085	0.486245109	1,2-Diaminoguanidine	CH7N5	89.07014525	Organic compounds	Organic nitrogen compounds	Organonitrogen compounds	Hydrazines and derivatives	Hydrazidines
HMDB0259166	403.3646	403.3627997	2MH	0.0018003	4.463227649	Tributylphosphine	C12H27P	202.1850379	Organic compounds	Organophosphorus compounds	Organic phosphines and derivatives	Organic phosphines and derivatives	Organic phosphines and derivatives
HMDB0259166	223.1594	223.1597039	MNa2H	0.0003039	1.361804997	Tributylphosphine	C12H27P	202.1850379	Organic compounds	Organophosphorus compounds	Organic phosphines and derivatives	Organic phosphines and derivatives	Organic phosphines and derivatives
HMDB0000826	223.2043	223.2061902	MH2OH	0.0018902	8.468403131	Pentadecanoic acid	C15H30O2	242.2245802	Organic compounds	Lipids and lipid-like molecules	Fatty Acyls	Fatty acids and conjugates	Long-chain fatty acids
HMDB0000826	277.1953	277.1939822	MCl	0.0013178	4.754071461	Pentadecanoic acid	C15H30O2	242.2245802	Organic compounds	Lipids and lipid-like molecules	Fatty Acyls	Fatty acids and conjugates	Long-chain fatty acids
HMDB0252232	223.991	223.9897268	M2H	0.0012732	5.684189263	Ferene	C16H10N4O8S2	449.9940056	Organic compounds	Organic acids and derivatives	Organic sulfonic acids and derivatives	Organosulfonic acids and derivatives	Arylsulfonic acids and derivatives
HMDB0253773	224.0166	224.0162939	MNa2H	0.0003061	1.366418463	2-(2-Aminoethyl)benzenesulfonyl fluoride	C8H10FNO2S	203.0416279	Organic compounds	Benzenoids	Benzene and substituted derivatives	Phenethylamines	Phenethylamines
HMDB0253898	224.0403	224.0403971	MBr	9.71E-05	0.433403981	L-Lysinamide	C6H15N3O	145.1215121	Organic compounds	Organic acids and derivatives	Carboxylic acids and derivatives	Amino acids, peptides, and analogues	Alpha amino acid amides
HMDB0003974	224.9808	224.9807545	MCl	4.55E-05	0.202239521	Oxalosuccinic acid	C6H6O7	190.0113525	Organic compounds	Organic acids and derivatives	Carboxylic acids and derivatives	Tricarboxylic acids and derivatives	Tricarboxylic acids and derivatives
HMDB0246549	225.0076	225.0072441	MCl	0.0003559	1.581726852	4-Nitroquinoline N-oxide	C9H6N2O3	190.0378421	Organic compounds	Organoheterocyclic compounds	Quinolines and derivatives	Nitroquinolines and derivatives	4-nitroquinoline N-oxides
HMDB0255651	225.0273	225.0265409	MHaCH	0.0007591	3.373379855	Nitroimidazo-oxazine	C5H2N4O3	166.0126899	Organic compounds	Organic 1,3-dipolar compounds	Allyl-type 1,3-dipolar organic compounds	Organic nitro compounds	Nitroaromatic compounds
HMDB0062623	226.0669	226.0667515	M2H	0.0001485	0.656885628	(6R)-5,10-methenyltetrahydrofolate	C20H20N7O6	454.148055	Organic compounds	Organoheterocyclic compounds	Pteridines and derivatives	Pterins and derivatives	Tetrahydrofolic acids
HMDB0247933	226.9825	226.9833411	2MH	0.0008411	3.705558284	Acetylenedicarboxylic acid	C4H2O4	113.9953085	Organic compounds	Organic acids and derivatives	Carboxylic acids and derivatives	Dicarboxylic acids and derivatives	Dicarboxylic acids and derivatives
HMDB0244021	227.0613	227.0611069	MHaCH	0.0001931	0.850431862	1,1-Dichloroheptane	C7H14Cl2	168.0472559	Organic compounds	Organohalogen compounds	Organochlorides	Organochlorides	Organochlorides
HMDB0256578	227.1753	227.1764997	2MHacH	0.0011997	5.280915947	piperidino	C5H10N	84.08132433	Organic compounds	Organoheterocyclic compounds	Piperidines	Piperidines	Piperidines
HMDB0092923	227.1831	227.1834614	M2H	0.0003614	1.590784812	DG(8:0/16:0/0:0)	C27H52O5	456.3814748	Organic compounds	Lipids and lipid-like molecules	Glycerolipids	Diradylglycerols	1,2-diacylglycerols
HMDB0008826	227.1943	227.1927418	M3H	0.0015582	6.858493751	PE(14:0/18:0)	C37H74NO8P	691.5152053	Organic compounds	Lipids and lipid-like molecules	Glycerophospholipids	Glycerophosphoethanolamines	Phosphatidylethanolamines
HMDB0243969	228.0598	228.0601479	MTFAH	0.0003479	1.525474763	1-Nitrosopiperazine	C4H9N3O	115.0745619	Organic compounds	Organoheterocyclic compounds	Diazinanes	Piperazines	Piperazines
HMDB0245778	228.0757	228.0754427	MNa2H	0.0002573	1.128135484	4-Carbamimidoyl-L-phenylalanine	C10H13N3O2	207.1007767	Organic compounds	Organic acids and derivatives	Carboxylic acids and derivatives	Amino acids, peptides, and analogues	Phenylalanine and derivatives
HMDB0041947	503.3587	503.356255	2MFAH	0.002445	4.85739469	N1,N8-Diacetylspermidine	C11H23N3O2	229.179027	Organic compounds	Organic acids and derivatives	Carboxylic acids and derivatives	Carboxylic acid derivatives	Acetamides
HMDB0041947	228.1712	228.171751	MH	0.000551	2.414847577	N1,N8-Diacetylspermidine	C11H23N3O2	229.179027	Organic compounds	Organic acids and derivatives	Carboxylic acids and derivatives	Carboxylic acid derivatives	Acetamides
HMDB0243500	571.3616	571.3615815	MTFAH	1.85E-05	0.032378796	(5alpha,17beta)-3-Oxoandrostan-17-yl undecanoate	C30H50O3	458.3759955	Organic compounds	Lipids and lipid-like molecules	Steroids and steroid derivatives	Steroid esters	Steroid esters
HMDB0243500	228.1814	228.1807217	M2H	0.0006783	2.972643767	(5alpha,17beta)-3-Oxoandrostan-17-yl undecanoate	C30H50O3	458.3759955	Organic compounds	Lipids and lipid-like molecules	Steroids and steroid derivatives	Steroid esters	Steroid esters
HMDB0295875	228.1901	228.1903859	M3H	0.0002859	1.252901164	DG(18:0/PGF2alpha/0:0)	C41H74O8	694.5383693	Organic compounds	Lipids and lipid-like molecules	Glycerolipids	Diradylglycerols	1,2-diacylglycerols
HMDB0249770	228.4092	228.4080007	M3H	0.0011993	5.250691728	Cefotiam hexetil	C27H37N9O7S3	695.1978081	Organic compounds	Organoheterocyclic compounds	Lactams	Beta lactams	Cephalosporins
HMDB0253838	228.4372	228.4354958	M3H	0.0017042	7.460311691	Kynostatin 227	C35H45N5O6S2	695.2811265	Organic compounds	Organic acids and derivatives	Peptidomimetics	Hybrid peptides	Hybrid peptides
HMDB0029715	228.9338	228.9328205	MBr	0.0009795	4.278547732	2-(2-Thienyl)furan	C8H6OS	150.0139355	Organic compounds	Organoheterocyclic compounds	Heteroaromatic compounds	Heteroaromatic compounds	Heteroaromatic compounds
HMDB0253451	229.0478	229.0481863	MTFAH	0.0003863	1.68654468	Indene	C9H8	116.0626003	Organic compounds	Benzenoids	Indenes and isoindenes	Indenes and isoindenes	Indenes and isoindenes
HMDB0004185	229.0613	229.0613169	MH2OH	1.69E-05	0.073779372	5-Hydroxyindoleacetylglycine	C12H12N2O4	248.0797069	Organic compounds	Organic acids and derivatives	Carboxylic acids and derivatives	Amino acids, peptides, and analogues	N-acyl-alpha amino acids
HMDB0060321	229.0656	229.0653396	MH2OH	0.0002604	1.136793547	1-Hydroxy-6-methoxypyrene	C17H12O2	248.0837296	Organic compounds	Benzenoids	Pyrenes	Pyrenes	Pyrenes
HMDB0252963	229.1933	229.1937669	MNa2H	0.0004669	2.037140915	Guaiane	C15H28	208.2191009	Organic compounds	Lipids and lipid-like molecules	Prenol lipids	Sesquiterpenoids	Guaianes
HMDB0032823	229.4487	229.4486716	M3H	2.84E-05	0.123774959	Corchorusoside A	C35H54O14	698.3513564	Organic compounds	Lipids and lipid-like molecules	Steroids and steroid derivatives	Steroid lactones	Cardenolide glycosides and derivatives
HMDB0000127	230.9914	230.9912587	MK2H	0.0001413	0.61171146	D-Glucuronic acid	C6H10O7	194.0426527	Organic compounds	Organic oxygen compounds	Organooxygen compounds	Carbohydrates and carbohydrate conjugates	Glucuronic acid derivatives
HMDB0000019	231.0875	231.0874122	2MH	8.78E-05	0.379942807	alpha-Ketoisovaleric acid	C5H8O3	116.0473441	Organic compounds	Organic acids and derivatives	Keto acids and derivatives	Short-chain keto acids and derivatives	Short-chain keto acids and derivatives
HMDB0031367	231.1054	231.105605	M2H	0.000205	0.887040364	Linalool oxide D 3-[apiosyl-(1->6)-glucoside]	C21H36O11	464.225762	Organic compounds	Organic oxygen compounds	Organooxygen compounds	Carbohydrates and carbohydrate conjugates	O-glycosyl compounds
HMDB0258298	233.0477	233.048046	M2H	0.000346	1.484672392	simfibrate	C23H26Cl2O6	468.110644	Organic compounds	Benzenoids	Benzene and substituted derivatives	Phenoxyacetic acid derivatives	Phenoxyacetic acid derivatives
HMDB0294889	233.1125	233.114108	M3H	0.001608	6.897909413	DG(13:0/LTE4/0:0)	C39H67NO8S	709.4587393	Organic compounds	Lipids and lipid-like molecules	Glycerolipids	Diradylglycerols	1,2-diacylglycerols
HMDB0000517	233.1252	233.1255267	MHaCH	0.0003267	1.401390936	L-Arginine	C6H14N4O2	174.1116757	Organic compounds	Organic acids and derivatives	Carboxylic acids and derivatives	Amino acids, peptides, and analogues	L-alpha-amino acids
HMDB0253153	233.1419	233.1402359	MH2OH	0.0016641	7.137764074	Hexazinone	C12H20N4O2	252.1586259	Organic compounds	Organic nitrogen compounds	Organonitrogen compounds	Amines	Dialkylarylamines
HMDB0251553	234.0782	234.0788676	M2H	0.0006676	2.852030202	Docarpamine	C21H30N2O8S	470.1722871	Organic compounds	Organic acids and derivatives	Carboxylic acids and derivatives	Amino acids, peptides, and analogues	Methionine and derivatives
HMDB0062762	288.1043	288.1050867	MTFAH	0.0007867	2.730600869	L-argininium(1+)	C6H15N4O2	175.1195007	Organic compounds	Organic acids and derivatives	Carboxylic acids and derivatives	Amino acids, peptides, and analogues	L-alpha-amino acids
HMDB0062762	234.1324	234.1333517	MHaCH	0.0009517	4.064777585	L-argininium(1+)	C6H15N4O2	175.1195007	Organic compounds	Organic acids and derivatives	Carboxylic acids and derivatives	Amino acids, peptides, and analogues	L-alpha-amino acids
HMDB0001414	235.2147	235.2139478	2MHacH	0.0007522	3.197939608	Putrescine	C4H12N2	88.10004839	Organic compounds	Organic nitrogen compounds	Organonitrogen compounds	Amines	Monoalkylamines
HMDB0255306	236.0603	236.0606059	MH2OH	0.0003059	1.295853659	N7-(2-((Hydroxyethyl)thio)ethyl)guanine	C9H13N5O2S	255.0789959	Organic compounds	Organoheterocyclic compounds	Imidazopyrimidines	Purines and purine derivatives	Hypoxanthines
HMDB0038444	236.0741	236.075071	MHaCH	0.000971	4.113098414	1-Isothiocyanato-3-phenylpropane	C10H11NS	177.06122	Organic compounds	Benzenoids	Benzene and substituted derivatives	Benzene and substituted derivatives	Benzene and substituted derivatives
HMDB0242713	236.0842	236.0842165	MH2OH	1.65E-05	0.069890314	(2R)-2-(Tert-butylamino)-1-(3-chlorophenyl)-3-hydroxypropan-1-one	C13H18ClNO2	255.1026065	Organic compounds	Organic oxygen compounds	Organooxygen compounds	Carbonyl compounds	Alkyl-phenylketones
HMDB0255333	236.1005	236.0993708	MCl	0.0011292	4.782731933	1-Azidosulfanylnonane	C9H19N3S	201.1299688	Organic compounds	Organic salts	Organic azides	Organic azides	Organic azides
HMDB0244051	237.0452	237.0451684	MHaCH	3.16E-05	0.133307927	1,1'-Thiocarbonyldiimidazole	C7H6N4S	178.0313174	Organic compounds	Organoheterocyclic compounds	Azoles	Imidazoles	N-substituted imidazoles
HMDB0060606	237.0544	237.0548024	MK2H	0.0004024	1.697497777	Hydralazine acetone hydrazone	C11H12N4	200.1061964	Organic compounds	Organoheterocyclic compounds	Diazanaphthalenes	Benzodiazines	Phthalazines
HMDB0245761	237.066	237.0669493	MFAH	0.0009493	4.004354056	2H-Benzo[F]isoindole-1-carbonitrile	C13H8N2	192.0687483	Organic compounds	Benzenoids	Naphthalenes	Naphthalenes	Naphthalenes
HMDB0000220	557.4784	557.4786615	2MFAH	0.0002615	0.46907625	Palmitic acid	C16H32O2	256.2402303	Organic compounds	Lipids and lipid-like molecules	Fatty Acyls	Fatty acids and conjugates	Long-chain fatty acids
HMDB0000220	237.2196	237.2218403	MH2OH	0.0022403	9.443902792	Palmitic acid	C16H32O2	256.2402303	Organic compounds	Lipids and lipid-like molecules	Fatty Acyls	Fatty acids and conjugates	Long-chain fatty acids
HMDB0030750	237.4109	237.4097278	M3H	0.0011722	4.937455642	1,26-Dicaffeoylhexacosanediol	C44H66O8	722.4757691	Organic compounds	Phenylpropanoids and polyketides	Cinnamic acids and derivatives	Hydroxycinnamic acids and derivatives	Coumaric acids and derivatives
HMDB0030750	767.4743	767.4739701	MFAH	0.0003299	0.429851712	1,26-Dicaffeoylhexacosanediol	C44H66O8	722.4757691	Organic compounds	Phenylpropanoids and polyketides	Cinnamic acids and derivatives	Hydroxycinnamic acids and derivatives	Coumaric acids and derivatives
HMDB0303846	238.0685	238.06965	MTFAH	0.00115	4.830519136	2-acetyl-1,4,5,6-tetrahydropyridine	C7H11NO	125.084064	Organic compounds	Organoheterocyclic compounds	Pyridines and derivatives	Hydropyridines	Tetrahydropyridines
HMDB0029733	239.0367	239.035907	MTFAH	0.000793	3.317493217	2-Ethyl-5-methylthiophene	C7H10S	126.050321	Organic compounds	Organoheterocyclic compounds	Thiophenes	2,5-disubstituted thiophenes	2,5-disubstituted thiophenes
HMDB0240571	239.0521	239.0520902	MBr	9.80E-06	0.040995249	Valine betaine	C8H18NO2	160.1332052	Organic compounds	Organic acids and derivatives	Carboxylic acids and derivatives	Amino acids, peptides, and analogues	Valine and derivatives
HMDB0254136	239.0657	239.0660945	M2H	0.0003945	1.650171267	Lobeglitazone	C24H24N4O5S	480.1467411	Organic compounds	Organic oxygen compounds	Organooxygen compounds	Ethers	Diarylethers
HMDB0304272	239.1987	239.1965342	2MH	0.0021658	9.054479018	betaine aldehyde hydrate	C5H14NO2	120.1019051	Organic compounds	Organic nitrogen compounds	Organonitrogen compounds	Quaternary ammonium salts	Cholines
HMDB0246369	239.2178	239.216361	MH2OH	0.001439	6.015474836	Androstene group	C19H30	258.234751	Organic compounds	Lipids and lipid-like molecules	Steroids and steroid derivatives	Androstane steroids	Androstane steroids
HMDB0037042	240.0783	240.0780968	M2H	0.0002032	0.846391248	Melleolide D	C24H31ClO8	482.1707457	Organic compounds	Lipids and lipid-like molecules	Prenol lipids	Sesquiterpenoids	Melleolides and analogues
HMDB0244614	240.0929	240.0942249	MK2H	0.0013249	5.518250181	S-(2-(N,N-Diisopropylamino)ethyl)isothiourea	C9H21N3S	203.1456189	Organic compounds	Organosulfur compounds	Isothioureas	Isothioureas	Isothioureas
HMDB0258256	287.0728	287.0732164	2MFAH	0.0004164	1.450501044	serol	C3H7NO4	121.0375077	Organic compounds	Organic acids and derivatives	Carboxylic acids and derivatives	Amino acids, peptides, and analogues	Alpha amino acids and derivatives
HMDB0258256	241.0679	241.0677394	2MH	0.0001606	0.666202788	serol	C3H7NO4	121.0375077	Organic compounds	Organic acids and derivatives	Carboxylic acids and derivatives	Amino acids, peptides, and analogues	Alpha amino acids and derivatives
HMDB0040241	241.0912	241.0903868	MFAH	0.0008132	3.373008815	1-(2-Thienyl)-1-heptanone	C11H16OS	196.0921858	Organic compounds	Organic oxygen compounds	Organooxygen compounds	Carbonyl compounds	Aryl alkyl ketones
HMDB0036404	241.189	241.1885468	M2H	0.0004532	1.879027864	3beta-Acetoxy-19alpha-hydroxy-12-ursene	C32H52O3	484.3916455	Organic compounds	Lipids and lipid-like molecules	Prenol lipids	Triterpenoids	Triterpenoids
HMDB0092933	241.2008	241.1991115	M2H	0.0016885	7.000440381	DG(8:0/18:0/0:0)	C29H56O5	484.4127749	Organic compounds	Lipids and lipid-like molecules	Glycerolipids	Diradylglycerols	1,2-diacylglycerols
HMDB0092933	967.8206	967.8182738	2MH	0.0023262	2.403550401	DG(8:0/18:0/0:0)	C29H56O5	484.4127749	Organic compounds	Lipids and lipid-like molecules	Glycerolipids	Diradylglycerols	1,2-diacylglycerols
HMDB0244707	579.4897	579.4841408	2MHacH	0.0055592	9.59336004	3-Dodecyloxypropane-1,2-diol	C15H32O3	260.2351449	Organic compounds	Lipids and lipid-like molecules	Glycerolipids	Monoradylglycerols	Monoalkylglycerols
HMDB0296731	755.5791	755.580721	MNa2H	0.001621	2.14536972	DG(22:0/20:3(8Z,11Z,14Z)-2OH(5,6)/0:0)	C45H82O7	734.606055	Organic compounds	Lipids and lipid-like molecules	Glycerolipids	Diradylglycerols	1,2-diacylglycerols
HMDB0007384	241.4378	241.4367366	M3H	0.0010634	4.404466425	DG(20:0/24:1(15Z)/0:0)	C47H90O5	734.678826	Organic compounds	Lipids and lipid-like molecules	Glycerolipids	Diradylglycerols	1,2-diacylglycerols
HMDB0243992	491.3552	491.3530694	3MH	0.0021306	4.336189459	Fenipentol	C11H16O	164.1201151	Organic compounds	Benzenoids	Benzene and substituted derivatives	Benzene and substituted derivatives	Benzene and substituted derivatives
HMDB0243992	243.0396	243.0390001	MBr	0.0005999	2.468328127	Fenipentol	C11H16O	164.1201151	Organic compounds	Benzenoids	Benzene and substituted derivatives	Benzene and substituted derivatives	Benzene and substituted derivatives
HMDB0258418	243.1946	243.1933341	MH2OH	0.0012659	5.205323595	Spermine NONOate	C10H26N6O2	262.2117241	Organic compounds	Organic nitrogen compounds	Organonitrogen compounds	Quaternary ammonium salts	Quaternary ammonium salts
HMDB0243925	244.0534	244.0534054	MK2H	5.40E-06	0.022126305	1-Methyl-2-phenylindole	C15H13N	207.1047994	Organic compounds	Organoheterocyclic compounds	Indoles and derivatives	Indoles	2-phenylindoles
HMDB0039791	244.9926	244.9923276	MTFAH	0.0002724	1.111871554	2,3-Dihydro-5-methyl-3-thiophenethiol	C5H8S2	132.0067416	Organic compounds	Organoheterocyclic compounds	Dihydrothiophenes	Dihydrothiophenes	Dihydrothiophenes
HMDB0240536	245.0378	245.0379194	M2H	0.0001194	0.487271522	Isorhamnetin 3-glucuronide	C22H20O13	492.0903907	Organic compounds	Phenylpropanoids and polyketides	Flavonoids	Flavonoid glycosides	Flavonoid-3-O-glucuronides
HMDB0247589	245.0508	245.0502561	MH	0.0005439	2.219544712	9-Deaza-9-(3-thienylmethyl)guanine	C11H10N4OS	246.0575321	Organic compounds	Organoheterocyclic compounds	Pyrrolopyrimidines	Pyrrolopyrimidines	Pyrrolopyrimidines
HMDB0033373	245.0621	245.0619818	MCl	0.0001182	0.482326957	2-Ethyl-1-hexanol sulfate	C8H18O4S	210.0925798	Organic compounds	Organic acids and derivatives	Organic sulfuric acids and derivatives	Sulfuric acid esters	Sulfuric acid monoesters
HMDB0250561	246.0705	246.0707126	MTFAH	0.0002126	0.863979292	1,1-Diethyl-2-hydroxy-3-oxotriazane	C4H11N3O2	133.0851266	Organic compounds	Organic 1,3-dipolar compounds	Allyl-type 1,3-dipolar organic compounds	Allyl-type 1,3-dipolar organic compounds	Allyl-type 1,3-dipolar organic compounds
HMDB0247535	246.0857	246.0857352	M2H	3.52E-05	0.143039579	3,6,9,12-Tetraazatetradecanedioic acid, 3,6,9,12-tetrakis(carboxymethyl)-	C18H30N4O12	494.1860224	Organic compounds	Organic acids and derivatives	Carboxylic acids and derivatives	Hexacarboxylic acids and derivatives	Hexacarboxylic acids and derivatives
HMDB0254411	247.0027	247.0019606	MNa2H	0.0007394	2.993498506	Megazol	C6H6N6O2S	226.0272946	Organic compounds	Organoheterocyclic compounds	Azoles	Imidazoles	Nitroimidazoles
HMDB0252102	247.0601	247.0602817	MK2H	0.0001817	0.73544804	Etimizol	C9H14N4O2	210.1116757	Organic compounds	Organic acids and derivatives	Carboxylic acids and derivatives	Carboxylic acid derivatives	2-heteroaryl carboxamides
HMDB0059902	247.1256	247.1259026	MCl	0.0003026	1.224477065	2,6-Diisopropylnaphthalene	C16H20	212.1565006	Organic compounds	Benzenoids	Naphthalenes	Naphthalenes	Naphthalenes
HMDB0240545	247.1438	247.1441024	2MHacH	0.0003024	1.22357765	N-Methylpyridinium	C6H8N	94.06512568	Organic compounds	Organoheterocyclic compounds	Pyridines and derivatives	Methylpyridines	N-methylpyridinium compounds
HMDB0015282	247.1585	247.1599087	MH2OH	0.0014087	5.699548958	Desipramine	C18H22N2	266.1782987	Organic compounds	Organoheterocyclic compounds	Benzazepines	Dibenzazepines	Dibenzazepines
HMDB0003929	248.136	248.1377655	3MH	0.0017655	7.114999188	5-Aminoimidazole	C3H5N3	83.04834718	Organic compounds	Organoheterocyclic compounds	Azoles	Imidazoles	Aminoimidazoles
HMDB0243863	248.1536	248.1535144	MCl	8.56E-05	0.344947764	1-Diethylcarbamyl-4-ethylpiperazine	C11H23N3O	213.1841124	Organic compounds	Organoheterocyclic compounds	Diazinanes	Piperazines	Piperazine carboxamides
HMDB0258399	248.9892	248.9882353	M3H	0.0009647	3.874480249	Soybean lecithin	C42H80NO8P	757.5621555	Organic compounds	Lipids and lipid-like molecules	Glycerophospholipids	Glycerophosphocholines	Phosphatidylcholines
HMDB0240213	249.149	249.1490693	MH2OH	6.93E-05	0.278146734	Prostaglandin lactone-diol	C15H24O4	268.1674593	Organic compounds	Lipids and lipid-like molecules	Fatty Acyls	Fatty alcohols	Fatty alcohols
HMDB0031336	271.2044	271.2043316	MNa2H	6.84E-05	0.252208361	(Z)-9-Cycloheptadecen-1-one	C17H30O	250.2296656	Organic compounds	Organic oxygen compounds	Organooxygen compounds	Carbonyl compounds	Cyclic ketones
HMDB0031336	249.2239	249.2223896	MH	0.0015104	6.060450678	(Z)-9-Cycloheptadecen-1-one	C17H30O	250.2296656	Organic compounds	Organic oxygen compounds	Organooxygen compounds	Carbonyl compounds	Cyclic ketones
HMDB0302324	249.2701	249.2676515	M3H	0.0024485	9.822774778	Bioside	C38H62O15	758.4088713	Organic compounds	Lipids and lipid-like molecules	Steroids and steroid derivatives	Steroidal glycosides	Steroidal saponins
HMDB0032888	250.0661	250.0640307	MCl	0.0020693	8.275080563	Acetyl vitamin K5	C13H13NO2	215.0946287	Organic compounds	Benzenoids	Naphthalenes	Naphthols and derivatives	Naphthols and derivatives
HMDB0014433	250.1108	250.1110648	M2H	0.0002648	1.05872965	Amcinonide	C28H35FO7	502.2366817	Organic compounds	Lipids and lipid-like molecules	Steroids and steroid derivatives	Pregnane steroids	Gluco/mineralocorticoids, progestogins and derivatives
HMDB0257887	250.1305	250.1309465	MFAH	0.0004465	1.785065008	N,N-Diethyl-6-methyl-[1,2,4]triazolo[1,5-a]pyrimidin-5-amine	C10H15N5	205.1327455	Organic compounds	Organoheterocyclic compounds	Triazolopyrimidines	Triazolopyrimidines	Triazolopyrimidines
HMDB0257887	284.0514	284.0516305	MBr	0.0002305	0.811472195	N,N-Diethyl-6-methyl-[1,2,4]triazolo[1,5-a]pyrimidin-5-amine	C10H15N5	205.1327455	Organic compounds	Organoheterocyclic compounds	Triazolopyrimidines	Triazolopyrimidines	Triazolopyrimidines
HMDB0241690	250.1441	250.1443182	MH2OH	0.0002182	0.872296447	Hepta-2,4-dienoylcarnitine	C14H23NO4	269.1627082	Organic compounds	Lipids and lipid-like molecules	Fatty Acyls	Fatty acid esters	Acyl carnitines
HMDB0248405	251.1795	251.1799755	MH2OH	0.0004755	1.893064919	Androsta-4,16-dien-3-one	C19H26O	270.1983655	Organic compounds	Lipids and lipid-like molecules	Steroids and steroid derivatives	Androstane steroids	Androgens and derivatives
HMDB0247831	251.2158	251.216361	MH2OH	0.000561	2.233134808	2-[(1E,3E,5E)-3,7-Dimethylnona-1,3,5,8-tetraenyl]-1,3,3-trimethylcyclohexene	C20H30	270.234751	Organic compounds	Lipids and lipid-like molecules	Prenol lipids	Sesquiterpenoids	Sesquiterpenoids
HMDB0030084	252.0817	252.0821299	M2H	0.0004299	1.705396571	Diosbulbinoside D	C25H30O11	506.1788118	Organic compounds	Organoheterocyclic compounds	Naphthopyrans	Naphthopyrans	Naphthopyrans
HMDB0252200	252.0982	252.0981501	MNa2H	4.99E-05	0.197938779	Fenfluramine	C12H16F3N	231.1234841	Organic compounds	Benzenoids	Benzene and substituted derivatives	Phenethylamines	Amphetamines and derivatives
HMDB0244916	253.1859	253.188127	2MFAH	0.002227	8.795831094	N-(2-Hydroxyethyl)ethylenediamine	C4H12N2O	104.094963	Organic compounds	Organic nitrogen compounds	Organonitrogen compounds	Amines	1,2-aminoalcohols
HMDB0041371	253.1974	253.1961748	MH	0.0012252	4.838935663	18-Nor-4(19),8,11,13-abietatetraene	C19H26	254.2034508	Organic compounds	Lipids and lipid-like molecules	Prenol lipids	Diterpenoids	Diterpenoids
HMDB0000097	267.2274	267.2289292	2MHacH	0.0015292	5.722434336	Choline	C5H14NO	104.1075391	Organic compounds	Organic nitrogen compounds	Organonitrogen compounds	Quaternary ammonium salts	Cholines
HMDB0000097	253.2144	253.2132792	2MFAH	0.0011208	4.426308145	Choline	C5H14NO	104.1075391	Organic compounds	Organic nitrogen compounds	Organonitrogen compounds	Quaternary ammonium salts	Cholines
HMDB0244625	254.0711	254.0717175	MHaCH	0.0006175	2.430416128	2-((3-Aminopyridin-2-yl)methylene)hydrazinecarbothioamide	C7H9N5S	195.0578665	Organic compounds	Organoheterocyclic compounds	Pyridines and derivatives	Aminopyridines and derivatives	Aminopyridines and derivatives
HMDB0255133	254.0857	254.0850893	MH2OH	0.0006107	2.403525534	N-Ethyl-N-(2-hydroxy-3-sulfopropyl)-3-toluidine	C12H19NO4S	273.1034793	Organic compounds	Benzenoids	Benzene and substituted derivatives	Toluenes	Aminotoluenes
HMDB0007009	254.2089	254.2069365	M2H	0.0019635	7.724022118	DG(14:0/14:1(9Z)/0:0)	C31H58O5	510.428425	Organic compounds	Lipids and lipid-like molecules	Glycerolipids	Diradylglycerols	1,2-diacylglycerols
HMDB0040819	254.221	254.2201812	M2H	0.0008188	3.220830054	Nb-Lignoceroyltryptamine	C34H58N2O	510.4549145	Organic compounds	Organoheterocyclic compounds	Indoles and derivatives	Indoles	3-alkylindoles
HMDB0261760	254.2379	254.23557	M3H	0.00233	9.164728602	PE(18:4(6Z,9Z,12Z,15Z)/20:4(6E,8Z,11Z,14Z)+=O(5))	C43H68NO9P	773.4631698	Organic compounds	Lipids and lipid-like molecules	Glycerophospholipids	Glycerophosphoethanolamines	Phosphatidylethanolamines
HMDB0257011	255.2015	255.2037204	M3H	0.0022204	8.70050012	PZ-Peptide	C38H52N10O8	776.3969587	Organic compounds	Organic acids and derivatives	Carboxylic acids and derivatives	Amino acids, peptides, and analogues	Oligopeptides
HMDB0302479	255.2098	255.209417	MNa2H	0.000383	1.500728321	(Z,Z)-1,8,11-Heptadecatriene	C17H30	234.234751	Organic compounds	Hydrocarbons	Unsaturated hydrocarbons	Olefins	Alkatrienes
HMDB0302479	269.2042	269.204153	MCl	4.70E-05	0.174588688	(Z,Z)-1,8,11-Heptadecatriene	C17H30	234.234751	Organic compounds	Hydrocarbons	Unsaturated hydrocarbons	Olefins	Alkatrienes
HMDB0263957	255.2257	255.2254597	M3H	0.0002403	0.94152049	PA(18:2(9Z,11Z)/22:6(5Z,8E,10Z,13Z,15E,19Z)-2OH(7S, 17S))	C43H69O10P	776.4628354	Organic compounds	Lipids and lipid-like molecules	Glycerophospholipids	Glycerophosphates	1,2-diacylglycerol-3-phosphates
HMDB0250619	256.2062	256.2069448	M3H	0.0007448	2.907025024	Cyclosomatostatin	C44H57N7O6	779.4370326	Organic compounds	Organic acids and derivatives	Carboxylic acids and derivatives	Amino acids, peptides, and analogues	Oligopeptides
HMDB0112317	256.22	256.2190564	M3H	0.0009436	3.68278618	PS(14:1(9Z)/22:5(4Z,7Z,10Z,13Z,16Z))	C42H70NO10P	779.4737345	Organic compounds	Lipids and lipid-like molecules	Glycerophospholipids	Glycerophosphoserines	Phosphatidylserines
HMDB0012313	256.2345	256.2348959	M3H	0.0003959	1.54506668	3-O-Sulfogalactosylceramide (d18:1/16:0)	C40H77NO11S	779.521733	Organic compounds	Lipids and lipid-like molecules	Sphingolipids	Glycosphingolipids	Sulfatides
HMDB0002040	256.9812	256.9818792	MBr	0.0006792	2.642987911	4-Methoxycinnamic acid	C10H10O3	178.0629942	Organic compounds	Phenylpropanoids and polyketides	Cinnamic acids and derivatives	Cinnamic acids	Cinnamic acids
HMDB0242668	257.0684	257.0678172	MHaCH	0.0005828	2.267106036	(2R,3S,4R,5R)-2,3,4,5,6-Pentahydroxyhexanoyl Fluoride	C6H11FO6	198.0539662	Organic compounds	Organic oxygen compounds	Organooxygen compounds	Carbohydrates and carbohydrate conjugates	Monosaccharides
HMDB0243888	257.2295	257.2308463	MH	0.0013463	5.233820202	1-Hexadecanethiol	C16H34S	258.2381223	Organic compounds	Organosulfur compounds	Thiols	Alkylthiols	Alkylthiols
HMDB0290606	257.2498	257.2486747	M3H	0.0011253	4.374366559	SM(d19:0/20:3(5Z,8Z,11Z)-O(14R,15S))	C44H83N2O7P	782.59379	Organic compounds	Lipids and lipid-like molecules	Sphingolipids	Phosphosphingolipids	Phosphosphingolipids
HMDB0258260	258.058	258.0573105	M2H	0.0006895	2.671887104	Setipafant	C26H23ClN6O2S	518.1291729	Organic compounds	Organoheterocyclic compounds	Thienodiazepines	Thienodiazepines	Thienodiazepines
HMDB0302411	258.0722	258.0724866	MH	0.0002866	1.1105407	Cyclohexanones	C12H18ClNOS	259.0797626	Organic compounds	Organic nitrogen compounds	Organonitrogen compounds	Amines	Aralkylamines
HMDB0032777	258.0846	258.0850665	M2H	0.0004665	1.80754356	Ciceritol	C19H34O16	518.184685	Organic compounds	Organic oxygen compounds	Organooxygen compounds	Carbohydrates and carbohydrate conjugates	O-glycosyl compounds
HMDB0254635	258.9252	258.9246029	2MH	0.0005971	2.306076724	Methylene dithiocyanate	C3H2N2S2	129.9659395	Organic compounds	Organosulfur compounds	Thioacetals	Dithioacetals	Dithioacetals
HMDB0000963	259.004	259.004684	MH	0.000684	2.640878881	5-Methylthioribose 1-phosphate	C6H13O7PS	260.01196	Organic compounds	Organic oxygen compounds	Organooxygen compounds	Carbohydrates and carbohydrate conjugates	Pentoses
HMDB0245843	259.0258	259.025784	2MFAH	1.60E-05	0.061769913	3-Chloropropionamide	C3H6ClNO	107.0137915	Organic compounds	Organic acids and derivatives	Carboxylic acids and derivatives	Carboxylic acid derivatives	Primary carboxylic acid amides
HMDB0246036	259.0375	259.0376602	MNa2H	0.0001602	0.618442893	3,4-Flavandione	C15H10O3	238.0629942	Organic compounds	Phenylpropanoids and polyketides	Flavonoids	Flavans	Flavanones
HMDB0000620	259.0462	259.0459414	2MH	0.0002586	0.998278524	Glutaconic acid	C5H6O4	130.0266087	Organic compounds	Organic acids and derivatives	Carboxylic acids and derivatives	Dicarboxylic acids and derivatives	Dicarboxylic acids and derivatives
HMDB0304885	259.0601	259.0601215	MFAH	2.15E-05	0.082992318	Fluorodopa F 18	C9H10FNO4	214.0619205	Organic compounds	Organic acids and derivatives	Carboxylic acids and derivatives	Amino acids, peptides, and analogues	Tyrosine and derivatives
HMDB0244980	259.0748	259.0747142	2MFAH	8.58E-05	0.331178595	2-Amino-3-fluoropropanoic acid	C3H6FNO2	107.0382566	Organic compounds	Organic acids and derivatives	Carboxylic acids and derivatives	Amino acids, peptides, and analogues	Alpha amino acids
HMDB0258068	260.0682	260.0682631	MNa2H	6.31E-05	0.242628606	9-[2-(Phosphanylmethoxy)propyl]purin-6-amine	C9H14N5OP	239.0935971	Organic compounds	Organoheterocyclic compounds	Imidazopyrimidines	Purines and purine derivatives	6-aminopurines
HMDB0243844	260.9919	260.9919853	MHaCH	8.53E-05	0.32682996	1-Chloro-2,4-dinitrobenzene	C6H3ClN2O4	201.9781343	Organic compounds	Benzenoids	Benzene and substituted derivatives	Nitrobenzenes	Nitrobenzenes
HMDB0246375	261.0468	261.0467856	MNa2H	1.44E-05	0.055162526	4-(1,3-Benzothiazol-2-yl)-2-methylaniline	C14H12N2S	240.0721196	Organic compounds	Organoheterocyclic compounds	Benzothiazoles	Benzothiazoles	Benzothiazoles
HMDB0259619	261.063	261.0629288	MH	7.12E-05	0.272731178	Mecadox	C11H10N4O4	262.0702048	Organic compounds	Organoheterocyclic compounds	Diazanaphthalenes	Benzodiazines	Quinoxalines
HMDB0259619	299.0182	299.0188108	MK2H	0.0006108	2.042680855	Mecadox	C11H10N4O4	262.0702048	Organic compounds	Organoheterocyclic compounds	Diazanaphthalenes	Benzodiazines	Quinoxalines
HMDB0249203	261.1544	261.1541415	2MHacH	0.0002585	0.989836878	Biguanide	C2H7N5	101.0701452	Organic compounds	Organic nitrogen compounds	Organonitrogen compounds	Guanidines	Biguanides
HMDB0010584	261.1798	261.1809531	M3H	0.0011531	4.41494675	PG(16:0/22:6(4Z,7Z,10Z,13Z,16Z,19Z))	C44H75O10P	794.5097851	Organic compounds	Lipids and lipid-like molecules	Glycerophospholipids	Glycerophosphoglycerols	Phosphatidylglycerols
HMDB0304070	262.9761	262.9760622	MNa2H	3.78E-05	0.143739319	2-hydroxy-5-(methylthio)-3-oxopent-1-enyl phosphate	C6H11O6PS	242.0013962	Organic compounds	Organic acids and derivatives	Organic phosphoric acids and derivatives	Phosphate esters	Phosphate esters
HMDB0244212	263.0561	263.0561097	MHaCH	9.70E-06	0.036874262	1,4-Dihydroxy-2-naphthoic acid	C11H8O4	204.0422587	Organic compounds	Benzenoids	Naphthalenes	Naphthalenecarboxylic acids and derivatives	Naphthalenecarboxylic acids
HMDB0252838	263.0696	263.0691756	MCl	0.0004244	1.613263884	Glycerol 1,2-dimethacrylate	C11H16O5	228.0997736	Organic compounds	Lipids and lipid-like molecules	Glycerolipids	Diradylglycerols	1,2-diacylglycerols
HMDB0015620	263.1558	263.1553727	MH	0.0004273	1.623755562	Mianserin	C18H20N2	264.1626487	Organic compounds	Organoheterocyclic compounds	Benzazepines	Dibenzazepines	Dibenzazepines
HMDB0264640	263.1638	263.1644396	M3H	0.0006396	2.430419554	PA(20:0/PGE2)	C43H77O11P	800.5203503	Organic compounds	Lipids and lipid-like molecules	Glycerophospholipids	Glycerophosphates	1,2-diacylglycerol-3-phosphates
HMDB0248344	263.1769	263.176502	MH	0.000398	1.512293069	Matrine 1beta-oxide	C15H24N2O2	264.183778	Organic compounds	Alkaloids and derivatives	Lupin alkaloids	Matrine alkaloids	Matrine alkaloids
HMDB0302582	263.1912	263.1912088	MH2OH	8.80E-06	0.033435767	Melonin	C19H26N2	282.2095988	Organic compounds	Organoheterocyclic compounds	Indoles and derivatives	Carbazoles	Carbazoles
HMDB0248007	264.0737	264.0738279	MH	0.0001279	0.484334253	Adenosine dialdehyde	C10H11N5O4	265.0811039	Organic compounds	Organoheterocyclic compounds	Imidazopyrimidines	Purines and purine derivatives	6-aminopurines
HMDB0251062	264.153	264.1524515	MH	0.0005485	2.076452431	Desmethylsibutramine	C16H24ClN	265.1597275	Organic compounds	Benzenoids	Benzene and substituted derivatives	Halobenzenes	Chlorobenzenes
HMDB0008023	264.1625	264.1630706	M3H	0.0005706	2.160029404	PC(16:1(9Z)/22:6(4Z,7Z,10Z,13Z,16Z,19Z))	C46H78NO8P	803.546505	Organic compounds	Lipids and lipid-like molecules	Glycerophospholipids	Glycerophosphocholines	Phosphatidylcholines
HMDB0289583	264.1815	264.1820507	M3H	0.0005507	2.084547374	PC(P-18:0/18:1(12Z)-2OH(9,10))	C44H86NO9P	803.6040204	Organic compounds	Lipids and lipid-like molecules	Glycerophospholipids	Glycerophosphocholines	Phosphatidylcholines
HMDB0029568	264.2038	264.2057286	MNa2H	0.0019286	7.299614623	N5-Hexanoylspermidine	C13H29N3O	243.2310626	Organic compounds	Lipids and lipid-like molecules	Fatty Acyls	Fatty amides	N-acyl amines
HMDB0029568	278.2012	278.2004646	MCl	0.0007354	2.643417584	N5-Hexanoylspermidine	C13H29N3O	243.2310626	Organic compounds	Lipids and lipid-like molecules	Fatty Acyls	Fatty amides	N-acyl amines
HMDB0061067	265.0813	265.0811036	MH2OH	0.0001964	0.74090532	arabinofuranosylguanine	C10H14N5O5	284.0994936	Organic compounds	Nucleosides, nucleotides, and analogues	Purine nucleosides	Purine nucleosides	Purine nucleosides
HMDB0250962	265.135	265.1346372	MH	0.0003628	1.368361387	9H-Fluorene-9-carboxamide, 9-(3-aminopropyl)-	C17H18N2O	266.1419132	Organic compounds	Benzenoids	Fluorenes	Fluorenes	Fluorenes
HMDB0242686	265.1437	265.1439839	MH2OH	0.0002839	1.070738984	Dihydroartemisinin	C15H24O5	284.1623739	Organic compounds	Lipids and lipid-like molecules	Prenol lipids	Sesquiterpenoids	Artemisinins
HMDB0030146	265.1602	265.1597893	MH	0.0004107	1.548877381	(3xi,6E)-1,7-Diphenyl-6-hepten-3-ol	C19H22O	266.1670653	Organic compounds	Phenylpropanoids and polyketides	Diarylheptanoids	Linear diarylheptanoids	Linear diarylheptanoids
HMDB0002261	265.1784	265.1785108	MNa2H	0.0001108	0.417831745	2-Hydroxymyristic acid	C14H28O3	244.2038448	Organic compounds	Lipids and lipid-like molecules	Fatty Acyls	Fatty acids and conjugates	Long-chain fatty acids
HMDB0004305	267.1967	267.1965665	MFAH	0.0001335	0.499632169	Farnesol	C15H26O	222.1983655	Organic compounds	Lipids and lipid-like molecules	Prenol lipids	Sesquiterpenoids	Sesquiterpenoids
HMDB0257868	345.2463	345.2468879	MHaCH	0.0005879	1.70283939	S-Methyl hexadecanethioate	C17H34OS	286.2330369	Organic compounds	Lipids and lipid-like molecules	Fatty Acyls	Fatty acyl thioesters	Fatty acyl thioesters
HMDB0257868	617.4625	617.4642748	2MFAH	0.0017748	2.874336334	S-Methyl hexadecanethioate	C17H34OS	286.2330369	Organic compounds	Lipids and lipid-like molecules	Fatty Acyls	Fatty acyl thioesters	Fatty acyl thioesters
HMDB0257868	267.2144	267.2146469	MH2OH	0.0002469	0.923976297	S-Methyl hexadecanethioate	C17H34OS	286.2330369	Organic compounds	Lipids and lipid-like molecules	Fatty Acyls	Fatty acyl thioesters	Fatty acyl thioesters
HMDB0250199	267.2454	267.2436383	MH2OH	0.0017617	6.592112019	Methyl hexyl(2-(hexylamino)ethyl)carbamate	C16H34N2O2	286.2620283	Organic compounds	Organic acids and derivatives	Carboxylic acids and derivatives	Amino acids, peptides, and analogues	Methylcarbamates
HMDB0015337	268.0627	268.0625065	MCl	0.0001935	0.721846567	Lomustine	C9H16ClN3O2	233.0931045	Organic compounds	Organic acids and derivatives	Organic carbonic acids and derivatives	Ureas	Nitrosoureas
HMDB0260288	268.0793	268.0802141	MFAH	0.0009141	3.409800321	4,6-Dimethyl-1-nitro-4-(trifluoromethyl)cyclohexene	C9H12F3NO2	223.0820131	Organic compounds	Organic 1,3-dipolar compounds	Allyl-type 1,3-dipolar organic compounds	Organic nitro compounds	C-nitro compounds
HMDB0032358	268.2273	268.2276539	MH2OH	0.0003539	1.319401616	Lauroyl diethanolamide	C16H33NO3	287.2460439	Organic compounds	Lipids and lipid-like molecules	Fatty Acyls	Fatty amides	N-acyl amines
HMDB0256547	269.06	269.0600501	M2H	5.01E-05	0.186203786	Pilaralisib	C25H25ClN6O4S	540.1346522	Organic compounds	Organic acids and derivatives	Carboxylic acids and derivatives	Amino acids, peptides, and analogues	Beta amino acids and derivatives
HMDB0244235	269.0739	269.0738671	MCl	3.29E-05	0.122271257	1,4-Pentadien-3-one, 1,5-diphenyl-	C17H14O	234.1044651	Organic compounds	Benzenoids	Benzene and substituted derivatives	Styrenes	Styrenes
HMDB0037798	269.2099	269.2116695	MH2OH	0.0017695	6.572894865	(S)-10,16-Dihydroxyhexadecanoic acid	C16H32O4	288.2300595	Organic compounds	Lipids and lipid-like molecules	Fatty Acyls	Fatty acids and conjugates	Long-chain fatty acids
HMDB0071246	269.2149	269.2122188	M2H	0.0026812	9.959429078	TG(8:0/8:0/a-13:0)[rac]	C32H60O6	540.4389897	Organic compounds	Lipids and lipid-like molecules	Glycerolipids	Triradylcglycerols	Triacylglycerols
HMDB0007011	269.2298	269.2304116	M2H	0.0006116	2.27166016	DG(14:0/16:0/0:0)	C33H64O5	540.4753752	Organic compounds	Lipids and lipid-like molecules	Glycerolipids	Diradylglycerols	1,2-diacylglycerols
HMDB0007011	619.3934	619.3942602	MBr	0.0008602	1.388776189	DG(14:0/16:0/0:0)	C33H64O5	540.4753752	Organic compounds	Lipids and lipid-like molecules	Glycerolipids	Diradylglycerols	1,2-diacylglycerols
HMDB0280930	878.4675	878.4672439	MHaCH	0.0002561	0.291530506	PS(14:1(9Z)/6 keto-PGF1alpha)	C40H70NO14P	819.4533929	Organic compounds	Lipids and lipid-like molecules	Glycerophospholipids	Glycerophosphoserines	Phosphatidylserines
HMDB0261186	269.449	269.4483653	M3H	0.0006347	2.355553352	PE(18:0/PGF1alpha)	C43H82NO11P	819.5625495	Organic compounds	Lipids and lipid-like molecules	Glycerophospholipids	Glycerophosphoethanolamines	Phosphatidylethanolamines
HMDB0006822	269.4915	269.4933362	M2H	0.0018362	6.813526545	Formamidopyrimidine nucleoside triphosphate	C10H18N5O15P3	541.0012245	Organic compounds	Organic oxygen compounds	Organooxygen compounds	Carbohydrates and carbohydrate conjugates	Pentose phosphates
HMDB0250428	270.0739	270.0745018	M2H	0.0006018	2.228274036	Comuside	C24H30O14	542.1635556	Organic compounds	Lipids and lipid-like molecules	Prenol lipids	Terpene glycosides	Terpene glycosides
HMDB0256476	270.0879	270.087866	MH2OH	3.40E-05	0.125884959	3,5-Dimethyl-1-(3-nitrophenyl)-1H-pyrazole-4-carboxylic acid ethyl ester	C14H15N3O4	289.106256	Organic compounds	Organoheterocyclic compounds	Azoles	Pyrazoles	Phenylpyrazoles
HMDB0242181	270.2437	270.2438533	MH	0.0001533	0.567265446	Hexadecasphingosine	C16H33NO2	271.2511293	Organic compounds	Organic nitrogen compounds	Organonitrogen compounds	Amines	1,2-aminoalcohols
HMDB0256814	271.0668	271.0670683	2MHacH	0.0002683	0.989791942	Propaneperoxoic acid, 2-hydroxy-	C3H6O4	106.0266087	Organic compounds	Organic acids and derivatives	Carboxylic acids and derivatives	Peroxycarboxylic acids and derivatives	Peroxycarboxylic acids
HMDB0240285	287.0589	287.0592191	MK2H	0.0003191	1.111617321	Methaqualone	C16H14N2O	250.1106131	Organic compounds	Organoheterocyclic compounds	Diazanaphthalenes	Benzodiazines	Quinazolines
HMDB0240285	271.0849	271.0852791	MNa2H	0.0003791	1.398452919	Methaqualone	C16H14N2O	250.1106131	Organic compounds	Organoheterocyclic compounds	Diazanaphthalenes	Benzodiazines	Quinazolines
HMDB0000101	272.0762	272.0765053	MNa2H	0.0003053	1.122110855	Deoxyadenosine	C10H13N5O3	251.1018393	Organic compounds	Nucleosides, nucleotides, and analogues	Purine nucleosides	Purine 2'-deoxyribonucleosides	Purine 2'-deoxyribonucleosides
HMDB0251185	272.2326	272.2315728	M2H	0.0010272	3.773258147	Dihexadecyl hydrogen phosphate	C32H67O4P	546.4776976	Organic compounds	Organic acids and derivatives	Organic phosphoric acids and derivatives	Phosphate esters	Dialkyl phosphates
HMDB0258573	273.0661	273.0662978	MHaCH	0.0001978	0.724366213	Sulfaguanidine	C7H10N4O2S	214.0524468	Organic compounds	Benzenoids	Benzene and substituted derivatives	Benzenesulfonamides	Benzenesulfonamides
HMDB0039494	274.9976	274.9963441	MK2H	0.0012559	4.566969805	Benzoylmalic acid	C11H10O6	238.0477381	Organic compounds	Benzenoids	Benzene and substituted derivatives	Benzoic acids and derivatives	Benzoic acid esters
HMDB0029438	275.0527	275.0526721	MNa2H	2.79E-05	0.101435117	L-Phosphoarginine	C6H15N4O5P	254.0780061	Organic compounds	Organic acids and derivatives	Carboxylic acids and derivatives	Amino acids, peptides, and analogues	Alpha amino acids
HMDB0257088	275.0665	275.0664973	MH	2.70E-06	0.009815808	racemic mixture	C15H17OPS	276.0737733	Organic compounds	Organosulfur compounds	Thioethers	Aryl thioethers	Aryl thioethers
HMDB0255536	276.0767	276.077085	MH2OH	0.000385	1.394538051	Nepicastat	C14H15F2N3S	295.095475	Organic compounds	Benzenoids	Tetralins	Tetralins	Tetralins
HMDB0246429	276.0994	276.0989777	MFAH	0.0004223	1.529523954	4-Formylaminoantipyrine	C12H13N3O2	231.1007767	Organic compounds	Organoheterocyclic compounds	Azoles	Pyrazoles	Phenylpyrazoles
HMDB0243523	277.0561	277.0557128	MBr	0.0003872	1.397552846	(-)-Slaframine	C10H18N2O2	198.1368278	Organic compounds	Organoheterocyclic compounds	Indolizidines	Indolizidines	Indolizidines
HMDB0000194	277.0708	277.0708464	MK2H	4.64E-05	0.167466193	Anserine	C10H16N4O3	240.1222404	Organic compounds	Organic acids and derivatives	Peptidomimetics	Hybrid peptides	Hybrid peptides
HMDB0034514	277.2095	277.2067395	M2H	0.0027605	9.958271595	Germanicol cinnamate	C39H56O2	556.428031	Organic compounds	Lipids and lipid-like molecules	Prenol lipids	Triterpenoids	Triterpenoids
HMDB0250006	278.1898	278.1890159	MNa2H	0.0007841	2.818587202	1-(1-Phenylcyclohexyl)-3-methylpiperidine	C18H27N	257.2143499	Organic compounds	Organic nitrogen compounds	Organonitrogen compounds	Amines	Aralkylamines
HMDB0246970	278.9465	278.9486104	2MHacH	0.0021104	7.565551221	1,3,2lambda~6~-Dioxathietane-2,2-dione	CH2O4S	109.9673797	Organic compounds	Organic acids and derivatives	Organic sulfuric acids and derivatives	Alkyl sulfates	Alkyl sulfates
HMDB0251202	278.9838	278.9832505	MFAH	0.0005495	1.969652296	Dichlorprop	C9H8Cl2O3	233.9850495	Organic compounds	Benzenoids	Benzene and substituted derivatives	2-phenoxypropionic acids	2-phenoxypropionic acids
HMDB0248069	279.0659	279.0657336	MH2OH	0.0001664	0.596275286	6-Isopropoxy-9-oxoxanthene-2-carboxylic acid	C17H14O5	298.0841236	Organic compounds	Organoheterocyclic compounds	Benzopyrans	1-benzopyrans	Xanthones
HMDB0253884	279.0853	279.0850043	MNa2H	0.0002957	1.059533818	L-enantiomer	C12H18O6	258.1103383	Organic compounds	Organoheterocyclic compounds	Dioxolopyrans	Dioxolopyrans	Dioxolopyrans
HMDB0000128	279.1063	279.105854	2MFAH	0.000446	1.597960034	Guanidoacetic acid	C3H7N3O2	117.0538265	Organic compounds	Organic acids and derivatives	Carboxylic acids and derivatives	Amino acids, peptides, and analogues	Alpha amino acids and derivatives
HMDB0244225	279.1186	279.1189818	MBr	0.0003818	1.36787544	1,4,8,11-Tetraazacyclotetradecane	C10H24N4	200.2000968	Organic compounds	Organic nitrogen compounds	Organonitrogen compounds	Amines	Dialkylamines
HMDB0001186	279.196	279.1957135	MCl	0.0002865	1.026161886	N1-Acetylspermine	C12H28N4O	244.2263115	Organic compounds	Organic acids and derivatives	Carboxylic acids and derivatives	Carboxylic acid derivatives	Acetamides
HMDB0003424	279.2096	279.2095717	MK2H	2.83E-05	0.101357557	1-Hexadecanol	C16H34O	242.2609657	Organic compounds	Lipids and lipid-like molecules	Fatty Acyls	Fatty alcohols	Long-chain fatty alcohols
HMDB0247953	279.2281	279.2289292	2MFAH	0.0008292	2.969606345	1-(Diethylamino)ethanol	C6H15NO	117.1153641	Organic compounds	Organic nitrogen compounds	Organonitrogen compounds	Amines	Hemiaminals
HMDB0013451	279.3801	279.3809005	M3H	0.0008005	2.865263869	PC(O-22:1(13Z)/20:4(8Z,11Z,14Z,17Z))	C50H92NO7P	849.6611408	Organic compounds	Lipids and lipid-like molecules	Glycerophospholipids	Glycerophosphocholines	1-alkyl,2-acylglycero-3-phosphocholines
HMDB0247692	279.996	279.9964425	MCl	0.0004425	1.580377222	4-(N,N-Dimethylaminosulfonyl)-7-fluoro-2,1,3-benzoxadiazole	C8H8FN3O3S	245.0270405	Organic compounds	Organoheterocyclic compounds	Benzoxadiazoles	Benzoxadiazoles	Benzoxadiazoles
HMDB0006061	280.083	280.0826612	MH	0.0003388	1.209642891	4-Hydroxyphenylacetylglutamic acid	C13H15NO6	281.0899372	Organic compounds	Organic acids and derivatives	Carboxylic acids and derivatives	Amino acids, peptides, and analogues	Glutamic acid and derivatives
HMDB0001063	280.1931	280.1938291	M2H	0.0007291	2.602127257	3-Hexaprenyl-4,5-Dihydroxybenzoic acid	C37H54O4	562.4022102	Organic compounds	Lipids and lipid-like molecules	Prenol lipids	Polyprenylphenols	Polyprenylbenzene-1,2-diols
HMDB0033070	280.202	280.203471	M3H	0.001471	5.249756524	Theaflavate A	C43H32O19	852.1537788	Organic compounds	Phenylpropanoids and polyketides	Flavonoids	Flavans	Catechin gallates
HMDB0012248	280.2096	280.2081548	M3H	0.0014452	5.157594364	L-3-Aminobutyryl-CoA	C25H43N8O17P3S	852.1679722	Organic compounds	Lipids and lipid-like molecules	Fatty Acyls	Fatty acyl thioesters	Acyl CoAs
HMDB0032791	280.2296	280.2282032	MH	0.0013968	4.984508997	Methyl 15-cyanopentadecanoate	C17H31NO2	281.2354792	Organic compounds	Lipids and lipid-like molecules	Fatty Acyls	Fatty acid esters	Fatty acid methyl esters
HMDB0251728	280.6155	280.6137346	M2H	0.0017654	6.291210238	Elacridar	C34H33N3O5	563.2420212	Organic compounds	Organoheterocyclic compounds	Quinolines and derivatives	Benzoquinolines	Acridones
HMDB0303535	280.7627	280.76229	2MFAH	0.00041	1.460310072	Potassium bromide (KBr)	BrK	117.8820445	Inorganic compounds	Mixed metal/non-metal compounds	Alkali metal salts	Alkali metal bromides	Alkali metal bromides
HMDB0033641	280.9784	280.9786387	M3H	0.0002387	0.849530772	(3b,21b)-12-Oleanene-3,21,28-triol 28-[arabinosyl-(1->3)-arabinosyl-(1->3)-arabinoside]	C45H74O15	854.5027717	Organic compounds	Lipids and lipid-like molecules	Prenol lipids	Triterpenoids	Triterpenoids
HMDB0246045	281.0057	281.006754	MNa2H	0.001054	3.750799527	3,4,5,6-Tetrahydroxyxanthone	C13H8O6	260.032088	Organic compounds	Organoheterocyclic compounds	Benzopyrans	1-benzopyrans	Xanthones
HMDB0001280	281.0783	281.0779102	2MH	0.0003898	1.386804106	2-Aminomuconic acid semialdehyde	C6H7NO3	141.0425931	Organic compounds	Organic acids and derivatives	Carboxylic acids and derivatives	Amino acids, peptides, and analogues	Alpha amino acids
HMDB0248482	281.0985	281.0990372	MHaCH	0.0005372	1.911070224	Glucosamine, N-carbamoyl-(6CI)	C7H14N2O6	222.0851862	Organic compounds	Organic oxygen compounds	Organooxygen compounds	Carbohydrates and carbohydrate conjugates	Hexoses
HMDB0036456	281.1159	281.1159105	MNa2H	1.05E-05	0.037351141	10-Hydroxy-3-methoxy-1,3,5,7-cadinatetraen-9-one	C16H20O3	260.1412445	Organic compounds	Lipids and lipid-like molecules	Prenol lipids	Sesquiterpenoids	Sesquiterpenoids
HMDB0032705	281.1241	281.1241893	MHaCH	8.93E-05	0.317653206	Isopropyl beta-D-glucoside	C9H18O6	222.1103383	Organic compounds	Organic oxygen compounds	Organooxygen compounds	Carbohydrates and carbohydrate conjugates	O-glycosyl compounds
HMDB0251000	281.2106	281.211303	MK2H	0.000703	2.499899515	N1,N11-Bis(ethyl)norspermine	C13H32N4	244.262697	Organic compounds	Organic nitrogen compounds	Organonitrogen compounds	Amines	Dialkylamines
HMDB0015500	281.2262	281.2269256	MH2OH	0.0007256	2.58012279	Allylestrenol	C21H32O	300.2453156	Organic compounds	Lipids and lipid-like molecules	Steroids and steroid derivatives	Estrane steroids	Estrane steroids
HMDB0008786	914.7228	914.721942	MHaCH	0.000858	0.937989962	PC(24:0/P-18:1(11Z))	C50H98NO7P	855.708091	Organic compounds	Lipids and lipid-like molecules	Glycerophospholipids	Glycerophosphocholines	1-acyl,2-(1Z-alkenyl)-glycerophosphocholines
HMDB0008786	281.375	281.376394	M3H	0.001394	4.954218014	PC(24:0/P-18:1(11Z))	C50H98NO7P	855.708091	Organic compounds	Lipids and lipid-like molecules	Glycerophospholipids	Glycerophosphocholines	1-acyl,2-(1Z-alkenyl)-glycerophosphocholines
HMDB0240380	281.9862	281.9844602	MCl	0.0017398	6.169843539	HHPAA sulfate	C8H9NO6S	247.0150582	Organic compounds	Organic acids and derivatives	Organic sulfuric acids and derivatives	Arylsulfates	Phenylsulfates
HMDB0248808	282.0103	282.0102241	MH2OH	7.59E-05	0.269139178	Azinphosmethyl oxon	C10H12N3O4PS	301.0286141	Organic compounds	Organoheterocyclic compounds	Benzo-1,2,3-triazines	Benzo-1,2,3-triazines	Benzo-1,2,3-triazines
HMDB0256219	611.1261	611.1268068	2MFAH	0.0007068	1.156552114	Penconazole	C13H15Cl2N3	283.0643029	Organic compounds	Benzenoids	Benzene and substituted derivatives	Halobenzenes	Dichlorobenzenes
HMDB0256219	282.0572	282.0570269	MH	0.0001731	0.613705682	Penconazole	C13H15Cl2N3	283.0643029	Organic compounds	Benzenoids	Benzene and substituted derivatives	Halobenzenes	Dichlorobenzenes
HMDB0252096	282.0867	282.0862847	MBr	0.0004153	1.472244567	Eticyclidine	C14H21N	203.1673997	Organic compounds	Organic nitrogen compounds	Organonitrogen compounds	Amines	Aralkylamines
HMDB0252832	282.1084	282.1089953	MH2OH	0.0005953	2.110177307	Glycyl-prolyl-glutamic acid	C12H19N3O6	301.1273853	Organic compounds	Organic acids and derivatives	Carboxylic acids and derivatives	Amino acids, peptides, and analogues	Oligopeptides
HMDB0251023	282.2229	282.2221746	MH2OH	0.0007254	2.570315394	Deramciclane	C20H31NO	301.2405646	Organic compounds	Lipids and lipid-like molecules	Prenol lipids	Monoterpenoids	Bicyclic monoterpenoids
HMDB0007014	282.236	282.2382366	M2H	0.0022366	7.924510963	DG(14:0/18:1(11Z)/0:0)	C35H66O5	566.4910252	Organic compounds	Lipids and lipid-like molecules	Glycerolipids	Diradylglycerols	1,2-diacylglycerols
HMDB0112112	611.5215	611.5256117	MFAH	0.0041117	6.723675871	FAHFA(18:0/9-O-18:0)	C36H70O4	566.5274107	Organic compounds	Lipids and lipid-like molecules	Fatty Acyls	Fatty acids and conjugates	Long-chain fatty acids
HMDB0031489	282.7845	282.7826969	MNa2H	0.0018031	6.376274149	1,1,1,3,3,3-Hexachloro-2-propanone	C3Cl6O	261.8080309	Organic compounds	Organic oxygen compounds	Organooxygen compounds	Carbonyl compounds	Alpha-chloroketones
HMDB0015551	282.9789	282.9798317	MH2OH	0.0009317	3.292460789	Erythrityl Tetranitrate	C4H6N4O12	301.9982217	Organic compounds	Organic oxygen compounds	Organic oxoanionic compounds	Organic nitrates	Alkyl nitrates
HMDB0257704	336.9846	336.9850866	MCl	0.0004866	1.443980815	9-(6-Sulfanylidene-3H-purin-9-yl)-3H-purine-6-thione	C10H6N8S2	302.0156846	Organic compounds	Organoheterocyclic compounds	Imidazopyrimidines	Purines and purine derivatives	Purinethiones
HMDB0257704	282.9966	282.9972946	MH2OH	0.0006946	2.454440425	9-(6-Sulfanylidene-3H-purin-9-yl)-3H-purine-6-thione	C10H6N8S2	302.0156846	Organic compounds	Organoheterocyclic compounds	Imidazopyrimidines	Purines and purine derivatives	Purinethiones
HMDB0040590	283.0083	283.0079777	MTFAH	0.0003223	1.138837154	Benzyl methyl disulfide	C8H10S2	170.0223917	Organic compounds	Benzenoids	Benzene and substituted derivatives	Benzene and substituted derivatives	Benzene and substituted derivatives
HMDB0259257	283.0225	283.0225588	MK2H	5.88E-05	0.207757291	trioxyethylene dimethacrylate	C10H14O7	246.0739528	Organic compounds	Organic acids and derivatives	Carboxylic acids and derivatives	Dicarboxylic acids and derivatives	Dicarboxylic acids and derivatives
HMDB0246006	283.0315	283.0313508	MCl	0.0001492	0.527150083	3,3'-Sulfonyldianiline	C12H12N2O2S	248.0619488	Organic compounds	Benzenoids	Benzene and substituted derivatives	Benzenesulfonyl compounds	Benzenesulfonyl compounds
HMDB0244158	283.0467	283.0467294	MH2OH	2.94E-05	0.103869775	1,3-Bis(4-nitrophenyl)urea	C13H10N4O5	302.0651194	Organic compounds	Benzenoids	Benzene and substituted derivatives	N-phenylureas	N-phenylureas
HMDB0029747	283.0698	283.0699843	MTFAH	0.0001843	0.651075742	2-Amino-5-phenylpyridine	C11H10N2	170.0843983	Organic compounds	Organoheterocyclic compounds	Pyridines and derivatives	Phenylpyridines	Phenylpyridines
HMDB0000167	283.115	283.1146873	2MFAH	0.0003127	1.104499392	L-Threonine	C4H9NO3	119.0582432	Organic compounds	Organic acids and derivatives	Carboxylic acids and derivatives	Amino acids, peptides, and analogues	L-alpha-amino acids
HMDB0257819	283.2277	283.2278665	MHaCH	0.0001665	0.587865884	(2R,5S,8R)-2,8-Dimethyl-5-propan-2-ylcyclodecan-1-one	C15H28O	224.2140155	Organic compounds	Lipids and lipid-like molecules	Prenol lipids	Sesquiterpenoids	Germacrane sesquiterpenoids
HMDB0256877	283.2389	283.2391023	2MH	0.0002023	0.714237541	Proxyl nitroxide	C8H16NO	142.1231891	Organic compounds	Organoheterocyclic compounds	Pyrrolidines	Pyrrolidines	Pyrrolidines
HMDB0257487	305.2434	305.2435111	MNa2H	0.0001111	0.363971701	Sar chelate	C14H32N6	284.2688451	Organic compounds	Organic nitrogen compounds	Organonitrogen compounds	Amines	Dialkylamines
HMDB0257487	613.5384	613.5358911	2MFAH	0.0025089	4.089247323	Sar chelate	C14H32N6	284.2688451	Organic compounds	Organic nitrogen compounds	Organonitrogen compounds	Amines	Dialkylamines
HMDB0244284	283.997	283.9976083	MCl	0.0006083	2.141919447	5-[(4-Ethylphenyl)methylene]-2-thioxo-4-thiazolidinone	C12H11NOS2	249.0282063	Organic compounds	Organoheterocyclic compounds	Azolidines	Thiazolidines	Thiazolidinethiones
HMDB0247190	284.0748	284.0751293	MTFAH	0.0003293	1.159200388	N-[(3s)-2-Oxotetrahydrofuran-3-Yl]butanamide	C8H13NO3	171.0895433	Organic compounds	Organic acids and derivatives	Carboxylic acids and derivatives	Amino acids, peptides, and analogues	N-acyl-alpha amino acids and derivatives
HMDB0013250	284.2247	284.2231179	MH	0.0015821	5.566401536	Myristoylglycine	C16H31NO3	285.2303939	Organic compounds	Organic acids and derivatives	Carboxylic acids and derivatives	Amino acids, peptides, and analogues	N-acyl-alpha amino acids
HMDB0037270	284.2364	284.2378247	MH2OH	0.0014247	5.012351897	Fenpropimorph	C20H33NO	303.2562147	Organic compounds	Benzenoids	Benzene and substituted derivatives	Phenylpropanes	Phenylpropanes
HMDB0274334	284.2487	284.2509925	M3H	0.0022925	8.065055393	PGP(a-13:0/22:6(5Z,8E,10Z,13Z,15E,19Z)-2OH(7S, 17S))	C41H70O15P2	864.4189956	Organic compounds	Lipids and lipid-like molecules	Glycerophospholipids	Glycerophosphoglycerophosphates	Phosphatidylglycerophosphates
HMDB0272338	284.2636	284.2629997	M3H	0.0006003	2.111776772	PGP(16:0/20:4(6E,8Z,11Z,14Z)+=O(5))	C42H74O14P2	864.4553811	Organic compounds	Lipids and lipid-like molecules	Glycerophospholipids	Glycerophosphoglycerophosphates	Phosphatidylglycerophosphates
HMDB0300835	284.507	284.5048878	M3H	0.0021122	7.424125527	4-Methylpentanoyl-CoA	C27H46N7O17P3S	865.1883752	Organic compounds	Lipids and lipid-like molecules	Fatty Acyls	Fatty acyl thioesters	Long-chain fatty acyl CoAs
HMDB0246600	284.9559	284.9549301	MH	0.0009699	3.403696155	4,4'-Dichlorodiphenyl sulfone	C12H8Cl2O2S	285.9622061	Organic compounds	Benzenoids	Benzene and substituted derivatives	Benzenesulfonyl compounds	Benzenesulfonyl compounds
HMDB0245841	284.9785	284.9783077	MTFAH	0.0001923	0.674788202	3-Chloroperoxybenzoic acid	C7H5ClO3	171.9927217	Organic compounds	Benzenoids	Benzene and substituted derivatives	Benzoic acids and derivatives	3-halobenzoic acids and derivatives
HMDB0244922	285.0582	285.0582343	MCl	3.43E-05	0.120326291	2-(3-Methylpiperidin-1-yl)[1,3]thiazolo[4,5-d]pyrimidin-7(6H)-one	C11H14N4OS	250.0888323	Organic compounds	Organic nitrogen compounds	Organonitrogen compounds	Amines	Dialkylarylamines
HMDB0303376	285.2525	285.2520243	M3H	0.0004757	1.667648113	Cyclosquamosin C	C39H65N9O11S	867.4524251	Organic compounds	Organic acids and derivatives	Carboxylic acids and derivatives	Amino acids, peptides, and analogues	Oligopeptides
HMDB0258362	285.2672	285.2670708	M3H	0.0001292	0.452908917	Solamargine	C45H73NO15	867.4980207	Organic compounds	Organoheterocyclic compounds	Azaspirodecane derivatives	Azaspirodecane derivatives	Azaspirodecane derivatives
HMDB0001340	285.4467	285.445295	M3H	0.001405	4.922134029	Diguanosine tetraphosphate	C20H28N10O21P4	868.0380941	Organic compounds	Nucleosides, nucleotides, and analogues	(5'->5')-dinucleotides	(5'->5')-dinucleotides	(5'->5')-dinucleotides
HMDB0041537	364.1197	364.1190444	MHaCH	0.0006556	1.800510053	N-Acetyldehydroanonaine	C19H15NO3	305.1051934	Organic compounds	Alkaloids and derivatives	Aporphines	Aporphines	Aporphines
HMDB0041537	286.0864	286.0868034	MH2OH	0.0004034	1.410061545	N-Acetyldehydroanonaine	C19H15NO3	305.1051934	Organic compounds	Alkaloids and derivatives	Aporphines	Aporphines	Aporphines
HMDB0272556	286.26	286.2584933	M3H	0.0015067	5.263424615	PGP(18:0/18:1(12Z)-O(9S,10R))	C42H80O14P2	870.5023313	Organic compounds	Lipids and lipid-like molecules	Glycerophospholipids	Glycerophosphoglycerophosphates	Phosphatidylglycerophosphates
HMDB0003357	287.086	287.0860283	MTFAH	2.83E-05	0.098576723	N2-Acetylornithine	C7H14N2O3	174.1004423	Organic compounds	Organic acids and derivatives	Carboxylic acids and derivatives	Amino acids, peptides, and analogues	N-acyl-L-alpha-amino acids
HMDB0002925	287.2376	287.2374903	MH2OH	0.0001097	0.381913934	Dihomo-gamma-linolenic acid	C20H34O2	306.2558803	Organic compounds	Lipids and lipid-like molecules	Fatty Acyls	Fatty acids and conjugates	Long-chain fatty acids
HMDB0258806	288.0885	288.0881735	MK2H	0.0003265	1.133333577	Tempo-maleimide	C13H19N2O3	251.1395675	Organic compounds	Organoheterocyclic compounds	Pyrrolidines	Pyrrolidones	Maleimides
HMDB0034061	288.1202	288.1202008	M2H	8.00E-07	0.002776619	Withaperuvin H	C30H42O9S	578.2549536	Organic compounds	Lipids and lipid-like molecules	Steroids and steroid derivatives	Steroid lactones	Withanolides and derivatives
HMDB0015388	289.0601	289.06009	M2H	1.00E-05	0.034594883	Lapatinib	C29H26ClFN4O4S	580.1347319	Organic compounds	Organoheterocyclic compounds	Diazanaphthalenes	Benzodiazines	Quinazolinamines
HMDB0245857	289.075	289.0749297	MCl	7.03E-05	0.243189543	3-Deoxypentosone	C15H14N2O2	254.1055277	Organic compounds	Organoheterocyclic compounds	Diazanaphthalenes	Benzodiazines	Quinoxalines
HMDB0252796	290.0843	290.0852039	M2H	0.0009039	3.115981056	Glucuronidated Sn-38	C29H30N2O11	582.1849598	Unclassified	Unclassified	Unclassified	Unclassified	Unclassified
HMDB0250124	290.8802	290.8808366	2MHacH	0.0006366	2.188525059	Chlorosulfonic acid	ClHO3S	115.9334928	Inorganic compounds	Homogeneous non-metal compounds	Halogen organides	Halogen oxides	Halogen oxides
HMDB0039511	290.9912	290.9912587	MK2H	5.87E-05	0.201724273	Benzoyl meso-tartaric acid	C11H10O7	254.0426527	Organic compounds	Benzenoids	Benzene and substituted derivatives	Benzoic acids and derivatives	Benzoic acid esters
HMDB0244791	291.0677	291.0676548	2MH	4.52E-05	0.155290357	Purpald	C2H6N6S	146.0374654	Organic compounds	Organoheterocyclic compounds	Azoles	Triazoles	Triazoles
HMDB0002043	291.0849	291.0849657	MTFAH	6.57E-05	0.225707294	5-Phenylvaleric acid	C11H14O2	178.0993797	Organic compounds	Lipids and lipid-like molecules	Fatty Acyls	Fatty acids and conjugates	Medium-chain fatty acids
HMDB0008616	291.2514	291.2488933	M3H	0.0025067	8.606727983	PC(22:2(13Z,16Z)/22:6(4Z,7Z,10Z,13Z,16Z,19Z))	C52H88NO8P	885.6247553	Organic compounds	Lipids and lipid-like molecules	Glycerophospholipids	Glycerophosphocholines	Phosphatidylcholines
HMDB0246026	292.8779	292.8777198	MBr	0.0001802	0.615273842	3,4-Dichloroisocoumarin	C9H4Cl2O2	213.9588348	Organic compounds	Phenylpropanoids and polyketides	Isocoumarins and derivatives	Isocoumarins and derivatives	Isocoumarins and derivatives
HMDB0041788	292.9972	292.9972743	MFAH	7.43E-05	0.253585977	Vanillic acid 4-O-sulfate	C8H8O7S	247.9990733	Organic compounds	Benzenoids	Benzene and substituted derivatives	Benzoic acids and derivatives	M-methoxybenzoic acids and derivatives
HMDB0252054	293.056	293.0560623	2MFAH	6.23E-05	0.21258731	Ethyl methylphosphonate	C3H9O3P	124.0289307	Organic compounds	Organic acids and derivatives	Organic phosphonic acids and derivatives	Phosphonic acid esters	Phosphonic acid esters
HMDB0033289	293.0746	293.0743049	M2H	0.0002951	1.006911882	Aurasperone E	C32H28O11	588.1631617	Organic compounds	Organoheterocyclic compounds	Naphthopyrans	Naphthopyranones	Naphthopyranones
HMDB0000910	293.1131	293.1121651	MBr	0.0009349	3.189563967	Tridecanoic acid	C13H26O2	214.1932801	Organic compounds	Lipids and lipid-like molecules	Fatty Acyls	Fatty acids and conjugates	Long-chain fatty acids
HMDB0240643	293.1757	293.1758309	MHaCH	0.0001309	0.446489738	3,5-Di-tert-butyl-4-hydroxybenzaldehyde	C15H22O2	234.1619799	Organic compounds	Organic oxygen compounds	Organooxygen compounds	Carbonyl compounds	Hydroxybenzaldehydes
HMDB0245348	293.1987	293.1982978	MFAH	0.0004022	1.371767855	2,2'-Azobis(2,4-dimethylvaleronitrile)	C14H24N4	248.2000968	Organic compounds	Organic nitrogen compounds	Organonitrogen compounds	Azo compounds	Azo compounds
HMDB0282141	293.2155	293.215338	M3H	0.000162	0.552494972	PS(20:0/PGF1alpha)	C46H86NO13P	891.5836788	Organic compounds	Lipids and lipid-like molecules	Glycerophospholipids	Glycerophosphoserines	Phosphatidylserines
HMDB0013322	293.2332	293.2336203	MNa2H	0.0004203	1.433328141	Undecanoylcholine	C16H34NO2	272.2589543	Organic compounds	Organic nitrogen compounds	Organonitrogen compounds	Quaternary ammonium salts	Acyl cholines
HMDB0048343	294.2362	294.2350584	M3H	0.0011416	3.879891153	TG(14:1(9Z)/20:5(5Z,8Z,11Z,14Z,17Z)/22:6(4Z,7Z,10Z,13Z,16Z,19Z))	C59H90O6	894.6737406	Organic compounds	Lipids and lipid-like molecules	Glycerolipids	Triradylcglycerols	Triacylglycerols
HMDB0038847	295.0639	295.0641341	M2H	0.0002341	0.793386837	Apigenin 7-[rhamnosyl-(1->2)-galacturonide]	C27H28O15	592.1428202	Organic compounds	Phenylpropanoids and polyketides	Flavonoids	Flavonoid glycosides	Flavonoid-7-O-glucuronides
HMDB0294685	295.2101	295.2096761	M2H	0.0004239	1.435928543	DG(12:0/20:4(6Z,8E,10E,14Z)-2OH(5S,12R)/0:0)	C35H60O7	592.4339043	Organic compounds	Lipids and lipid-like molecules	Glycerolipids	Diradylglycerols	1,2-diacylglycerols
HMDB0112213	629.4364	629.4341519	MK2H	0.0022481	3.571620627	CE(3M5)	C40H64O3	592.4855459	Organic compounds	Lipids and lipid-like molecules	Steroids and steroid derivatives	Steroid esters	Cholesteryl esters
HMDB0007022	295.2474	295.2460616	M2H	0.0013384	4.533168005	DG(14:0/20:2(11Z,14Z)/0:0)	C37H68O5	592.5066753	Organic compounds	Lipids and lipid-like molecules	Glycerolipids	Diradylglycerols	1,2-diacylglycerols
HMDB0015375	295.2511	295.2521052	MK2H	0.0010052	3.404548121	Decamethonium	C16H38N2	258.3034992	Organic compounds	Organic nitrogen compounds	Organonitrogen compounds	Quaternary ammonium salts	Decamethonium compounds
HMDB0005448	296.2328	296.230552	M3H	0.002248	7.58868383	TG(16:1(9Z)/20:4(5Z,8Z,11Z,14Z)/20:4(5Z,8Z,11Z,14Z))	C59H96O6	900.7206908	Organic compounds	Lipids and lipid-like molecules	Glycerolipids	Triradylcglycerols	Triacylglycerols
HMDB0007021	296.2517	296.2538867	M2H	0.0021867	7.381168984	DG(14:0/20:1(11Z)/0:0)	C37H70O5	594.5223254	Organic compounds	Lipids and lipid-like molecules	Glycerolipids	Diradylglycerols	1,2-diacylglycerols
HMDB0029592	296.9982	296.9979232	MBr	0.0002768	0.931993049	Triacetin	C9H14O6	218.0790382	Organic compounds	Lipids and lipid-like molecules	Glycerolipids	Triradylcglycerols	Triacylglycerols
HMDB0060011	297.0138	297.0139857	MCl	0.0001857	0.625223083	N-acetyl-S-(N-allylthiocarbamoyl)-L-cysteine	C9H14N2O3S2	262.0445837	Organic compounds	Organic acids and derivatives	Carboxylic acids and derivatives	Amino acids, peptides, and analogues	N-acyl-alpha amino acids
HMDB0249229	297.031	297.0316842	MK2H	0.0006842	2.303457969	Biotin sulfoxide	C10H16N2O4S	260.0830782	Organic compounds	Organoheterocyclic compounds	Biotin and derivatives	Biotin and derivatives	Biotin and derivatives
HMDB0002099	297.1329	297.1330145	2MH	0.0001145	0.385349303	6-Methyladenine	C6H7N5	149.0701452	Organic compounds	Organoheterocyclic compounds	Imidazopyrimidines	Purines and purine derivatives	6-alkylaminopurines
HMDB0288648	297.2129	297.2113597	M3H	0.0015403	5.182507161	PC(24:0/18:1(12Z)-2OH(9,10))	C50H98NO10P	903.6928354	Organic compounds	Lipids and lipid-like molecules	Glycerophospholipids	Glycerophosphocholines	Phosphatidylcholines
HMDB0000253	297.2211	297.2218403	MH2OH	0.0007403	2.490732173	Pregnenolone	C21H32O2	316.2402303	Organic compounds	Lipids and lipid-like molecules	Steroids and steroid derivatives	Pregnane steroids	Gluco/mineralocorticoids, progestogins and derivatives
HMDB0302281	297.2401	297.2429696	MH2OH	0.0028696	9.654055078	9,10-Dihydroxystearic acid	C18H36O4	316.2613596	Organic compounds	Lipids and lipid-like molecules	Fatty Acyls	Fatty acids and conjugates	Long-chain fatty acids
HMDB0247980	297.4441	297.4451836	M3H	0.0010836	3.643024193	L-Tryptophan, N-(N(2)-(N-(N-(N-L-methionyl-L-alpha-glutamyl)-L-histidyl)-L-phenylalanyl)-L-arginyl)-	C42H56N12O9S	904.4013926	Organic compounds	Organic acids and derivatives	Carboxylic acids and derivatives	Amino acids, peptides, and analogues	Oligopeptides
HMDB0250571	298.2169	298.2176386	MH	0.0007386	2.476714669	3,7-Dimethyl-9-(2,6,6-trimethylcyclohexen-1-yl)nona-2,4,6,8-tetraenamide	C20H29NO	299.2249146	Organic compounds	Lipids and lipid-like molecules	Prenol lipids	Retinoids	Retinoids
HMDB0005412	298.2266	298.2260455	M3H	0.0005545	1.859327877	TG(18:0/18:2(9Z,12Z)/20:4(5Z,8Z,11Z,14Z))	C59H102O6	906.767641	Organic compounds	Lipids and lipid-like molecules	Glycerolipids	Triradylcglycerols	Triacylglycerols
HMDB0304244	298.478	298.4752979	M3H	0.0027021	9.05301048	71-hydroxychlorophyll a	C55H71MgN4O6	907.5229513	Organic compounds	Organoheterocyclic compounds	Tetrapyrroles and derivatives	Metallotetrapyrroles	Metallotetrapyrroles
HMDB0253829	299.0364	299.0364131	MCl	1.31E-05	0.043807374	2,2-Difluoro-n-(2-hydroxyethyl)-3-(2-nitro-1h-imidazol-1-yl)propanamide	C8H10F2N4O4	264.0670111	Organic compounds	Organic nitrogen compounds	Organonitrogen compounds	Amines	N-acylethanolamines
HMDB0301989	359.0784	359.0779246	MHaCH	0.0004754	1.323946607	Tinctormine	C9H12N6O4S	300.0640736	Organic compounds	Organic acids and derivatives	Carboxylic acids and derivatives	Amino acids, peptides, and analogues	N-acyl-alpha amino acids
HMDB0301989	299.0568	299.0567976	MH	2.40E-06	0.008025231	Tinctormine	C9H12N6O4S	300.0640736	Organic compounds	Organic acids and derivatives	Carboxylic acids and derivatives	Amino acids, peptides, and analogues	N-acyl-alpha amino acids
HMDB0031841	299.2244	299.2241209	2MH	0.0002791	0.93274566	2,5-Dimethyl-3-propylpyrazine	C9H14N2	150.1156985	Organic compounds	Organoheterocyclic compounds	Diazines	Pyrazines	Pyrazines
HMDB0007085	299.2316	299.2304116	M2H	0.0011884	3.971521456	DG(15:0/20:5(5Z,8Z,11Z,14Z,17Z)/0:0)	C38H64O5	600.4753752	Organic compounds	Lipids and lipid-like molecules	Glycerolipids	Diradylglycerols	1,2-diacylglycerols
HMDB0009821	299.4758	299.4765767	M3H	0.0007767	2.593525038	PI(18:0/22:6(4Z,7Z,10Z,13Z,16Z,19Z))	C49H83O13P	910.5571293	Organic compounds	Lipids and lipid-like molecules	Glycerophospholipids	Glycerophosphoinositols	Phosphatidylinositols
HMDB0270991	299.4979	299.5005912	M3H	0.0026912	8.985625001	PG(a-25:0/20:4(6E,8Z,11Z,14Z)+=O(5))	C51H91O11P	910.6299007	Organic compounds	Lipids and lipid-like molecules	Glycerophospholipids	Glycerophosphoglycerols	Phosphatidylglycerols
HMDB0256288	300.2456	300.2439727	MH2OH	0.0016273	5.419925621	Pentisomide	C19H33N3O	319.2623627	Organic compounds	Organic nitrogen compounds	Organonitrogen compounds	Amines	Aralkylamines
HMDB0256288	637.5184	637.5174494	2MH	0.0009506	1.491096441	Pentisomide	C19H33N3O	319.2623627	Organic compounds	Organic nitrogen compounds	Organonitrogen compounds	Amines	Aralkylamines
HMDB0284954	300.4812	300.4821807	M3H	0.0009807	3.263754269	PE(DiMe(13,5)/PGF1alpha)	C49H88NO12P	913.6044143	Organic compounds	Lipids and lipid-like molecules	Glycerophospholipids	Glycerophosphoethanolamines	Phosphatidylethanolamines
HMDB0257685	301.0424	301.0422568	MH2OH	0.0001432	0.475680728	2-[1-(2-Fluorophenyl)ethylamino]-5-methyl-5-(trifluoromethyl)-1,3-thiazol-4-one	C13H12F4N2OS	320.0606468	Organic compounds	Benzenoids	Benzene and substituted derivatives	Halobenzenes	Fluorobenzenes
HMDB0257685	639.1157	639.1140177	2MH	0.0016823	2.632237681	2-[1-(2-Fluorophenyl)ethylamino]-5-methyl-5-(trifluoromethyl)-1,3-thiazol-4-one	C13H12F4N2OS	320.0606468	Organic compounds	Benzenoids	Benzene and substituted derivatives	Halobenzenes	Fluorobenzenes
HMDB0060842	301.062	301.0628291	MNa2H	0.0008291	2.753910214	N-Despyridinyl rosiglitazone	C13H16N2O3S	280.0881631	Organic compounds	Benzenoids	Phenol ethers	Phenol ethers	Phenol ethers
HMDB0040498	301.1914	301.1914834	M2H	8.34E-05	0.27690026	3-Epipapyriferic acid	C35H56O8	604.3975188	Organic compounds	Lipids and lipid-like molecules	Prenol lipids	Terpene glycosides	Triterpene saponins
HMDB0114813	301.1978	301.197927	M2H	0.000127	0.421649648	PA(15:0/14:1(9Z))	C32H61O8P	604.4104059	Organic compounds	Lipids and lipid-like molecules	Glycerophospholipids	Glycerophosphates	1,2-diacylglycerol-3-phosphates
HMDB0002190	301.216	301.2167549	MH2OH	0.0007549	2.50616869	5,6-Epoxy-8,11,14-eicosatrienoic acid	C20H32O3	320.2351449	Organic compounds	Lipids and lipid-like molecules	Fatty Acyls	Fatty acids and conjugates	Epoxy fatty acids
HMDB0249857	302.0848	302.0847475	MH	5.25E-05	0.17379229	Leflutrozole	C17H10FN5	303.0920235	Organic compounds	Benzenoids	Benzene and substituted derivatives	Diphenylmethanes	Diphenylmethanes
HMDB0114775	641.3934	641.395458	MCl	0.002058	3.208628895	PA(10:0/19:0)	C32H63O8P	606.426056	Organic compounds	Lipids and lipid-like molecules	Glycerophospholipids	Glycerophosphates	1,2-diacylglycerol-3-phosphates
HMDB0114775	302.2048	302.205752	M2H	0.000952	3.150171675	PA(10:0/19:0)	C32H63O8P	606.426056	Organic compounds	Lipids and lipid-like molecules	Glycerophospholipids	Glycerophosphates	1,2-diacylglycerol-3-phosphates
HMDB0303352	302.2371	302.2377249	M2H	0.0006249	2.067577766	Calcium octadecanoate	C36H70CaO4	606.4900019	Organic compounds	Lipids and lipid-like molecules	Fatty Acyls	Fatty acids and conjugates	Long-chain fatty acids
HMDB0015302	303.0675	303.0672575	MCl	0.0002425	0.800152422	Moclobemide	C13H17ClN2O2	268.0978555	Organic compounds	Benzenoids	Benzene and substituted derivatives	Benzoic acids and derivatives	4-halobenzoic acids and derivatives
HMDB0000309	303.1983	303.1965688	MH	0.0017312	5.709827149	3alpha,16beta-Dihydroxyandrostenone	C19H28O3	304.2038448	Organic compounds	Lipids and lipid-like molecules	Steroids and steroid derivatives	Androstane steroids	Androgens and derivatives
HMDB0294905	303.2251	303.2253262	M2H	0.0002262	0.745979905	DG(13:0/20:3(8Z,11Z,14Z)-2OH(5,6)/0:0)	C36H64O7	608.4652044	Organic compounds	Lipids and lipid-like molecules	Glycerolipids	Diradylglycerols	1,2-diacylglycerols
HMDB0295511	303.244	303.243519	M2H	0.000481	1.586183941	DG(16:0/18:1(12Z)-O(9S,10R)/0:0)	C37H68O6	608.5015899	Organic compounds	Lipids and lipid-like molecules	Glycerolipids	Diradylglycerols	1,2-diacylglycerols
HMDB0276727	303.4235	303.4245696	M3H	0.0010696	3.525093572	PI(18:2(9Z,12Z)/22:6(5Z,7Z,10Z,13Z,16Z,19Z)-OH(4))	C49H79O14P	922.5207442	Organic compounds	Lipids and lipid-like molecules	Glycerophospholipids	Glycerophosphoinositols	Phosphatidylinositols
HMDB0258233	304.0937	304.0937804	MH2OH	8.04E-05	0.264392122	Senicapoc	C20H15F2NO	323.1121704	Organic compounds	Benzenoids	Triphenyl compounds	Triphenyl compounds	Triphenyl compounds
HMDB0294673	304.2147	304.2149585	M2H	0.0002585	0.849728104	DG(12:0/PGF2alpha/0:0)	C35H62O8	610.444469	Organic compounds	Lipids and lipid-like molecules	Glycerolipids	Diradylglycerols	1,2-diacylglycerols
HMDB0059651	305.0304	305.0302913	MH	0.0001087	0.356358051	2-(3,4-Dihydroxybenzoyloxy)-4,6-dihydroxybenzoate	C14H10O8	306.0375673	Organic compounds	Phenylpropanoids and polyketides	Depsides and depsidones	Depsides and depsidones	Depsides and depsidones
HMDB0028787	305.0575	305.0577437	MNa2H	0.0002437	0.798865149	Cysteinyl-Tyrosine	C12H16N2O4S	284.0830777	Organic compounds	Organic acids and derivatives	Carboxylic acids and derivatives	Amino acids, peptides, and analogues	Dipeptides
HMDB0257416	305.0809	305.0812791	MHaCH	0.0003791	1.242619675	S-Nitrosocaptopril	C9H14N2O4S	246.0674281	Organic compounds	Organic acids and derivatives	Carboxylic acids and derivatives	Amino acids, peptides, and analogues	N-acyl-alpha amino acids
HMDB0031007	305.2112	305.2116695	MH2OH	0.0004695	1.538276701	1-Acetoxy-2-hydroxy-16-heptadecyn-4-one	C19H32O4	324.2300595	Organic compounds	Lipids and lipid-like molecules	Fatty Acyls	Fatty alcohols	Long-chain fatty alcohols
HMDB0259987	306.0764	306.0763267	MCl	7.33E-05	0.239482749	zaprinast	C13H13N5O2	271.1069247	Organic compounds	Organoheterocyclic compounds	Triazolopyrimidines	Triazolopyrimidines	Triazolopyrimidines
HMDB0241034	306.0959	306.0959033	MNa2H	3.30E-06	0.010780935	dimethylidenebutanedioylcarnitine	C13H19NO6	285.1212373	Organic compounds	Lipids and lipid-like molecules	Fatty Acyls	Fatty acid esters	Acyl carnitines
HMDB0033087	306.2286	306.2306085	M2H	0.0020085	6.558782644	Donhexocin	C35H66O8	614.4757691	Organic compounds	Lipids and lipid-like molecules	Fatty Acyls	Fatty alcohols	Annonaceous acetogenins
HMDB0302826	307.0077	307.0086401	MK2H	0.0009401	3.062128804	2,4-Dinitrophenylhydrazone	C9H10N4O6	270.0600341	Organic compounds	Benzenoids	Benzene and substituted derivatives	Nitrobenzenes	Nitrobenzenes
HMDB0248824	307.0577	307.057247	MNa2H	0.000453	1.475294931	Azvudine	C9H11FN6O4	286.082581	Organic compounds	Organoheterocyclic compounds	Diazines	Pyrimidines and pyrimidine derivatives	Pyrimidones
HMDB0247563	307.0837	307.0836643	MH	3.57E-05	0.116254963	2-Ethoxy-6(5-tetrazolyl)xanthone	C16H12N4O3	308.0909403	Organic compounds	Organoheterocyclic compounds	Benzopyrans	1-benzopyrans	Xanthones
HMDB0247563	329.0655	329.0656063	MNa2H	0.0001063	0.323035887	2-Ethoxy-6(5-tetrazolyl)xanthone	C16H12N4O3	308.0909403	Organic compounds	Organoheterocyclic compounds	Benzopyrans	1-benzopyrans	Xanthones
HMDB0255897	307.2429	307.2440884	MNa2H	0.0011884	3.867934469	1-Octadecanethiol	C18H38S	286.2694224	Organic compounds	Organosulfur compounds	Thiols	Alkylthiols	Alkylthiols
HMDB0244024	307.2605	307.2618465	MNa2H	0.0013465	4.382255771	Hexadecane, 1,1-dimethoxy-	C18H38O2	286.2871805	Organic compounds	Organic oxygen compounds	Organooxygen compounds	Ethers	Acetals
HMDB0304173	308.0681	308.0690218	MH2OH	0.0009218	2.992186603	4-coumaroyl-4'-hydroxyphenyllactate	C18H15O6	327.0874118	Organic compounds	Phenylpropanoids and polyketides	Cinnamic acids and derivatives	Hydroxycinnamic acids and derivatives	Coumaric acid esters
HMDB0061719	308.0787	308.0784419	MFAH	0.0002581	0.837773648	Dimethylthiambutene	C14H17NS2	263.0802409	Organic compounds	Organoheterocyclic compounds	Heteroaromatic compounds	Heteroaromatic compounds	Heteroaromatic compounds
HMDB0061406	308.0936	308.0936127	M3H	1.27E-05	0.041221238	PC(DiMe(11,5)/MonoMe(13,5))	C53H95NO10P	936.6693598	Organic compounds	Lipids and lipid-like molecules	Glycerophospholipids	Glycerophosphocholines	Phosphatidylcholines
HMDB0301464	308.2615	308.2598533	M3H	0.0016467	5.341921701	6-hydroxyoct-2-enedioyl-CoA	C29H46N7O20P3S	937.1731191	Organic compounds	Lipids and lipid-like molecules	Fatty Acyls	Fatty acyl thioesters	Medium-chain 2-enoyl CoAs
HMDB0246024	309.0925	309.0925287	MH2OH	2.87E-05	0.092852455	Pinky	C16H22Cl2N2O	328.1109187	Organic compounds	Benzenoids	Benzene and substituted derivatives	Benzoic acids and derivatives	4-halobenzoic acids and derivatives
HMDB0036133	309.1079	309.1070797	MBr	0.0008203	2.653772928	3-[[5-Methyl-2-(1-methylethyl)cyclohexyl]oxy]-1,2-propanediol	C13H26O3	230.1881947	Organic compounds	Lipids and lipid-like molecules	Prenol lipids	Monoterpenoids	Menthane monoterpenoids
HMDB0242478	309.1446	309.1455934	MHaCH	0.0009934	3.213372667	(2-Phenylacetyl) (2R)-2,5-diaminopentanoate	C13H18N2O3	250.1317424	Organic compounds	Organic acids and derivatives	Carboxylic acids and derivatives	Amino acids, peptides, and analogues	Alpha amino acids and derivatives
HMDB0112215	309.2516	309.251147	M2H	0.000453	1.464828843	CE(5M5)	C42H68O3	620.5168461	Organic compounds	Lipids and lipid-like molecules	Steroids and steroid derivatives	Steroid esters	Cholesteryl esters
HMDB0244825	309.2757	309.2772191	2MH	0.0015191	4.911774635	1-Ethyl-3-(3-dimethylaminopropyl)carbodiimide	C8H17N3	155.1422476	Organic compounds	Organic nitrogen compounds	Organonitrogen compounds	Amines	Trialkylamines
HMDB0004063	310.0915	310.0907794	MTFAH	0.0007206	2.323835625	Metanephrine	C10H15NO3	197.1051934	Organic compounds	Benzenoids	Phenols	Methoxyphenols	Methoxyphenols
HMDB0301061	310.2592	310.2603814	M3H	0.0011814	3.807769444	Dodeca-3,6,9-trienoyl-CoA	C33H52N7O17P3S	943.2353254	Organic compounds	Lipids and lipid-like molecules	Fatty Acyls	Fatty acyl thioesters	Medium-chain 2-enoyl CoAs
HMDB0000658	701.486	701.4877666	MBr	0.0017666	2.518361808	CE(16:1(9Z))	C43H74O2	622.5688816	Organic compounds	Lipids and lipid-like molecules	Steroids and steroid derivatives	Steroid esters	Cholesteryl esters
HMDB0000658	310.2785	310.2771648	M2H	0.0013352	4.303249325	CE(16:1(9Z))	C43H74O2	622.5688816	Organic compounds	Lipids and lipid-like molecules	Steroids and steroid derivatives	Steroid esters	Cholesteryl esters
HMDB0244983	311.1459	311.1459874	2MFAH	8.74E-05	0.280897082	3-Hydroxynorvaline	C5H11NO3	133.0738932	Organic compounds	Organic acids and derivatives	Carboxylic acids and derivatives	Amino acids, peptides, and analogues	Alpha amino acids
HMDB0259946	311.1665	311.1652686	MH	0.0012314	3.957382537	Yakuchinone-A	C20H24O3	312.1725446	Organic compounds	Phenylpropanoids and polyketides	Diarylheptanoids	Linear diarylheptanoids	Linear diarylheptanoids
HMDB0252534	311.2101	311.2123382	MH2OH	0.0022382	7.191874245	Furazabol	C20H30N2O2	330.2307282	Organic compounds	Lipids and lipid-like molecules	Steroids and steroid derivatives	Estrane steroids	Estrane steroids
HMDB0247750	311.2511	311.2511032	MCl	3.20E-06	0.010281088	Abietane	C20H36	276.2817012	Organic compounds	Lipids and lipid-like molecules	Prenol lipids	Diterpenoids	Diterpenoids
HMDB0034840	311.2677	311.2667971	M2H	0.0009029	2.900726992	Faradiol laurate	C42H72O3	624.5481462	Organic compounds	Lipids and lipid-like molecules	Prenol lipids	Triterpenoids	Triterpenoids
HMDB0246292	312.0996	312.09898	MH	0.00062	1.986549267	4-(4-Guanidinobenzoyloxy)phenylacetate	C16H15N3O4	313.106256	Organic compounds	Phenylpropanoids and polyketides	Depsides and depsidones	Depsides and depsidones	Depsides and depsidones
HMDB0249111	312.1167	312.1172091	MCl	0.0005091	1.631118007	beta-Cft	C16H20FNO2	277.1478071	Organic compounds	Alkaloids and derivatives	Tropane alkaloids	Phenyltropanes	Phenyltropanes
HMDB0255116	312.1854	312.1848145	MCl	0.0005855	1.875491609	N-Desisopropyl Pentisomide	C16H27N3O	277.2154125	Organic compounds	Organic acids and derivatives	Carboxylic acids and derivatives	Amino acids, peptides, and analogues	Gamma amino acids and derivatives
HMDB0259450	312.3021	312.3020369	MH	6.31E-05	0.202047994	N,N-Diisopropyl-N'-isoamyl-N'-diethylaminoethylurea	C18H39N3O	313.3093129	Organic compounds	Organic acids and derivatives	Organic carbonic acids and derivatives	Ureas	Ureas
HMDB0256324	312.9729	312.9728131	MH	8.69E-05	0.2776599	Perfluorohexanoic acid	C6HF11O2	313.9800891	Organic compounds	Organohalogen compounds	Alkyl halides	Alkyl fluorides	Perfluoroalkyl carboxylic acid and derivatives
HMDB0034368	313.0677	313.0677371	2MHacH	3.71E-05	0.118504705	Hydroxyminaline	C5H5NO3	127.026943	Organic compounds	Organoheterocyclic compounds	Pyrroles	Pyrrole carboxylic acids and derivatives	Pyrrole 2-carboxylic acids
HMDB0302290	313.2379	313.2378843	MH2OH	1.57E-05	0.050121651	Trihydroxystearic acid	C18H36O5	332.2562743	Organic compounds	Lipids and lipid-like molecules	Fatty Acyls	Fatty acids and conjugates	Long-chain fatty acids
HMDB0007089	314.2564	314.2538867	M2H	0.0025133	7.997673557	DG(15:0/22:4(7Z,10Z,13Z,16Z)/0:0)	C40H70O5	630.5223254	Organic compounds	Lipids and lipid-like molecules	Glycerolipids	Diradylglycerols	1,2-diacylglycerols
HMDB0250498	314.9661	314.9662291	MBr	0.0001291	0.409885213	Coumestan	C15H8O3	236.0473441	Organic compounds	Phenylpropanoids and polyketides	Isoflavonoids	Coumestans	Coumestans
HMDB0112214	316.2599	316.2589721	M2H	0.0009279	2.933987908	CE(5D5)	C43H70O3	634.5324961	Organic compounds	Lipids and lipid-like molecules	Steroids and steroid derivatives	Steroid esters	Cholesteryl esters
HMDB0060562	317.0629	317.0629731	MH2OH	7.31E-05	0.230553569	Captopril-cysteine disulfide	C12H20N2O5S2	336.0813631	Organic compounds	Organic acids and derivatives	Carboxylic acids and derivatives	Amino acids, peptides, and analogues	L-cysteine-S-conjugates
HMDB0246589	317.2438	317.2445792	2MHacH	0.0007792	2.456149139	4-Trimethylaminobutyraldehyde	C7H15NO	129.1153641	Organic compounds	Organic nitrogen compounds	Organonitrogen compounds	Amines	Monoalkylamines
HMDB0033071	318.9866	318.9865123	MBr	8.77E-05	0.274933255	Propyl 1-(propylsulfinyl)propyl disulfide	C9H20OS3	240.0676273	Organic compounds	Organosulfur compounds	Sulfoxides	Sulfoxides	Sulfoxides
HMDB0247416	319.077	319.0772336	MNa2H	0.0002336	0.732111149	8-Aminoguanosine	C10H14N6O5	298.1025676	Organic compounds	Nucleosides, nucleotides, and analogues	Purine nucleosides	Purine nucleosides	Purine nucleosides
HMDB0002038	319.2351	319.2350795	2MH	2.05E-05	0.064216	N(6)-Methyllysine	C7H16N2O2	160.1211778	Organic compounds	Organic acids and derivatives	Carboxylic acids and derivatives	Amino acids, peptides, and analogues	L-alpha-amino acids
HMDB0295715	319.2559	319.2566263	M2H	0.0007263	2.274972358	DG(17:0/18:1(12Z)-2OH(9,10)/0:0)	C38H72O7	640.5278047	Organic compounds	Lipids and lipid-like molecules	Glycerolipids	Diradylglycerols	1,2-diacylglycerols
HMDB0014564	321.0833	321.0833253	MK2H	2.53E-05	0.078795746	Promazine	C17H20N2S	284.1347193	Organic compounds	Organoheterocyclic compounds	Benzothiazines	Phenothiazines	Phenothiazines
HMDB0248765	321.1332	321.1332919	MNa2H	9.19E-05	0.286174004	Azapropazone	C16H20N4O2	300.1586259	Organic compounds	Organoheterocyclic compounds	Triazines	Aminotriazines	Aminotriazines
HMDB0278781	321.247	321.2472742	M3H	0.0002742	0.853548098	PIP(18:0/18:1(12Z)-2OH(9,10))	C45H86O18P2	976.5289399	Organic compounds	Lipids and lipid-like molecules	Glycerophospholipids	Glycerophosphoinositol phosphates	Glycerophosphoinositol phosphates
HMDB0254374	339.2812	339.2805732	MH	0.0006268	1.84743852	Azacyclotridec-1-en-2-amine, N-(2-phenylcyclopentyl)-, cis-	C23H36N2	340.2878492	Organic compounds	Benzenoids	Benzene and substituted derivatives	Benzene and substituted derivatives	Benzene and substituted derivatives
HMDB0254374	321.2706	321.2694592	MH2OH	0.0011408	3.550913314	Azacyclotridec-1-en-2-amine, N-(2-phenylcyclopentyl)-, cis-	C23H36N2	340.2878492	Organic compounds	Benzenoids	Benzene and substituted derivatives	Benzene and substituted derivatives	Benzene and substituted derivatives
HMDB0258664	322.0991	322.0997265	MHaCH	0.0006265	1.945049773	5H-Pyrido(4,3-b)indole, 7-(6-fluoro-3-pyridinyl)-	C16H10FN3	263.0858755	Organic compounds	Organoheterocyclic compounds	Indoles and derivatives	Pyridoindoles	Gamma carbolines
HMDB0041200	323.0677	323.0673432	MFAH	0.0003568	1.104413701	Dehydroxymethylflazine	C16H10N2O3	278.0691422	Organic compounds	Alkaloids and derivatives	Harmala alkaloids	Harmala alkaloids	Harmala alkaloids
HMDB0030717	323.0901	323.0900897	MNa2H	1.03E-05	0.031879653	(R)-3',7-Dihydroxy-2',4'-dimethoxyisoflavan	C17H18O5	302.1154237	Organic compounds	Phenylpropanoids and polyketides	Isoflavonoids	O-methylated isoflavonoids	3'-hydroxy,4'-methoxyisoflavonoids
HMDB0244676	323.11	323.1096019	MFAH	0.0003981	1.232089662	N-(2-Hydroxyethyl)ethylenediaminetriacetic acid	C10H18N2O7	278.1114009	Organic compounds	Organic acids and derivatives	Carboxylic acids and derivatives	Amino acids, peptides, and analogues	Alpha amino acids
HMDB0251775	323.137	323.1377086	MNa2H	0.0007086	2.192873135	Emivirine	C17H22N2O3	302.1630426	Organic compounds	Organoheterocyclic compounds	Diazines	Pyrimidines and pyrimidine derivatives	Pyrimidones
HMDB0255721	323.1672	323.1677489	MH	0.0005489	1.698498696	Tecastemizole	C19H21FN4	324.1750249	Organic compounds	Organoheterocyclic compounds	Benzimidazoles	Benzimidazoles	Benzimidazoles
HMDB0304406	323.2824	323.280022	MNa2H	0.002378	7.355852011	L-threo-sphinganine	C18H40NO2	302.305356	Organic compounds	Organic nitrogen compounds	Organonitrogen compounds	Amines	1,2-aminoalcohols
HMDB0015585	324.0926	324.092744	MCl	0.000144	0.44431726	Chlophedianol	C17H20ClNO	289.123342	Organic compounds	Benzenoids	Benzene and substituted derivatives	Diphenylmethanes	Diphenylmethanes
HMDB0257171	324.1127	324.112971	MNa2H	0.000271	0.836128215	Retigabine	C16H18FN3O2	303.138305	Organic compounds	Benzenoids	Benzene and substituted derivatives	Phenylmethylamines	Phenylbenzamines
HMDB0243541	325.0621	325.0627803	MK2H	0.0006803	2.092826498	(R)-Myclobutanil	C15H17ClN4	288.1141743	Organic compounds	Benzenoids	Benzene and substituted derivatives	Halobenzenes	Chlorobenzenes
HMDB0248315	325.1486	325.1485905	2MH	9.50E-06	0.029217411	Aminoethylcysteine ketimine	C5H13N3OS	163.0779332	Organic compounds	Organic acids and derivatives	Carboxylic acids and derivatives	Amino acids, peptides, and analogues	Alpha amino acid amides
HMDB0245010	325.177	325.1768936	MFAH	0.0001064	0.327206521	2-Aminobenzylstatine	C15H24N2O3	280.1786926	Organic compounds	Organic acids and derivatives	Carboxylic acids and derivatives	Amino acids, peptides, and analogues	Gamma amino acids and derivatives
HMDB0064779	325.2756	325.2748191	M2H	0.0007809	2.400739172	TG(i-21:0/8:0/8:0)	C40H76O6	652.5641902	Organic compounds	Lipids and lipid-like molecules	Glycerolipids	Triradylcglycerols	Triacylglycerols
HMDB0245139	326.1846	326.1847157	3MH	0.0001157	0.354706994	2-Hydrazinopyridine	C5H7N3	109.0639972	Organic compounds	Organoheterocyclic compounds	Pyridines and derivatives	Pyridines and derivatives	Pyridines and derivatives
HMDB0034890	326.9891	326.9890333	MCl	6.67E-05	0.203982376	Bis(4-isothiocyanatobutyl) disulfide	C10H16N2S4	292.0196313	Organic compounds	Organosulfur compounds	Isothiocyanates	Isothiocyanates	Isothiocyanates
HMDB0277759	327.2032	327.2035495	M3H	0.0003495	1.068142447	PI(22:2(13Z,16Z)/22:6(5Z,8E,10Z,13Z,15E,19Z)-2OH(7S, 17S))	C53H87O15P	994.5782591	Organic compounds	Lipids and lipid-like molecules	Glycerophospholipids	Glycerophosphoinositols	Phosphatidylinositols
HMDB0303349	327.2264	327.228141	MNa2H	0.001741	5.320447058	Sodium octadecanoate	C18H35NaO2	306.253475	Organic compounds	Lipids and lipid-like molecules	Fatty Acyls	Fatty acids and conjugates	Long-chain fatty acids
HMDB0041870	328.0986	328.0988314	MK2H	0.0002314	0.705275295	Desethylchloroquine	C16H22ClN3	291.1502254	Organic compounds	Organoheterocyclic compounds	Quinolines and derivatives	Aminoquinolines and derivatives	4-aminoquinolines
HMDB0262844	328.2035	328.2032093	M2H	0.0002907	0.885731741	PA(12:0/20:3(6,8,11)-OH(5))	C35H63O9P	658.4209706	Organic compounds	Lipids and lipid-like molecules	Glycerophospholipids	Glycerophosphates	1,2-diacylglycerol-3-phosphates
HMDB0241141	328.2118	328.2123978	MH2OH	0.0005978	1.821381532	3,8-Dihydroxydecanoylcarnitine	C17H33NO6	347.2307878	Organic compounds	Lipids and lipid-like molecules	Fatty Acyls	Fatty acid esters	Acyl carnitines
HMDB0241141	739.4604	739.4597766	2MFAH	0.0006234	0.843047884	3,8-Dihydroxydecanoylcarnitine	C17H33NO6	347.2307878	Organic compounds	Lipids and lipid-like molecules	Fatty Acyls	Fatty acid esters	Acyl carnitines
HMDB0295327	328.2323	328.2331512	M2H	0.0008512	2.593278579	DG(15:0/22:6(5Z,8E,10Z,13Z,15E,19Z)-2OH(7S, 17S)/0:0)	C40H66O7	658.4808545	Organic compounds	Lipids and lipid-like molecules	Glycerolipids	Diradylglycerols	1,2-diacylglycerols
HMDB0257835	328.9672	328.966623	MBr	0.000577	1.753977333	Diacetyl benzene-1,2-dicarboxylate	C12H10O6	250.047738	Organic compounds	Organic acids and derivatives	Carboxylic acids and derivatives	Tetracarboxylic acids and derivatives	Tetracarboxylic acids and derivatives
HMDB0246625	329.0852	329.0851185	MFAH	8.15E-05	0.247656291	4'-Azidocytidine	C9H12N6O5	284.0869175	Organic compounds	Organic oxygen compounds	Organooxygen compounds	Carbohydrates and carbohydrate conjugates	Glycosylamines
HMDB0248811	329.222	329.2229029	MH2OH	0.0009029	2.742518798	(Z)-7-[(1R,4S,5R,6R)-5-[(E,3S)-3-Hydroxyoct-1-enyl]-2,3-diazabicyclo[2.2.1]hept-2-en-6-yl]hept-5-enoic acid	C20H32N2O3	348.2412929	Organic compounds	Lipids and lipid-like molecules	Fatty Acyls	Fatty acids and conjugates	Long-chain fatty acids
HMDB0295671	329.2424	329.2409763	M2H	0.0014237	4.324188368	DG(17:0/PGJ2/0:0)	C40H68O7	660.4965045	Organic compounds	Lipids and lipid-like molecules	Glycerolipids	Diradylglycerols	1,2-diacylglycerols
HMDB0115969	329.4952	329.4924407	M3H	0.0027593	8.374395462	CDP-DG(18:2(9Z,12Z)/18:2(9Z,12Z))	C48H81N3O15P2	1001.514293	Organic compounds	Lipids and lipid-like molecules	Glycerophospholipids	CDP-glycerols	CDP-diacylglycerols
HMDB0256305	330.1038	330.1031221	MH2OH	0.0006779	2.053600692	Perampanel	C23H15N3O	349.1215121	Organic compounds	Organoheterocyclic compounds	Pyridines and derivatives	Bipyridines and oligopyridines	Bipyridines and oligopyridines
HMDB0060644	330.2207	330.2204707	MK2H	0.0002293	0.694384571	cis-Hydroxy Perhexiline	C19H35NO	293.2718647	Organic compounds	Organic oxygen compounds	Organooxygen compounds	Alcohols and polyols	Cyclohexanols
HMDB0304336	330.2332	330.2336559	MCl	0.0004559	1.380537664	dihydrosterculate	C19H35O2	295.2642539	Organic compounds	Lipids and lipid-like molecules	Fatty Acyls	Fatty acids and conjugates	Medium-chain fatty acids
HMDB0295679	330.2497	330.2488013	M2H	0.0008987	2.721281641	DG(17:0/20:4(6Z,8E,10E,14Z)-2OH(5S,12R)/0:0)	C40H70O7	662.5121546	Organic compounds	Lipids and lipid-like molecules	Glycerolipids	Diradylglycerols	1,2-diacylglycerols
HMDB0295679	683.4857	683.4868206	MNa2H	0.0011206	1.639534174	DG(17:0/20:4(6Z,8E,10E,14Z)-2OH(5S,12R)/0:0)	C40H70O7	662.5121546	Organic compounds	Lipids and lipid-like molecules	Glycerolipids	Diradylglycerols	1,2-diacylglycerols
HMDB0304168	330.9558	330.9547963	MCl	0.0010037	3.032740457	4-amino-2-methyl-5-diphosphomethylpyrimidine	C6H8N3O7P2	295.9853943	Organic compounds	Organic oxygen compounds	Organic oxoanionic compounds	Organic pyrophosphates	Organic pyrophosphates
HMDB0000539	331.0882	331.0882001	2MH	1.00E-07	0.000302034	Arabinonic acid	C5H10O6	166.0477381	Organic compounds	Organic oxygen compounds	Organooxygen compounds	Carbohydrates and carbohydrate conjugates	Sugar acids and derivatives
HMDB0015145	331.2392	331.2391023	2MH	9.77E-05	0.2949531	Edrophonium	C10H16NO	166.1231891	Organic compounds	Benzenoids	Benzene and substituted derivatives	Aniline and substituted anilines	Aniline and substituted anilines
HMDB0255903	331.2587	331.2602293	2MFAH	0.0015293	4.616612152	Octanamide	C8H17NO	143.1310142	Organic compounds	Lipids and lipid-like molecules	Fatty Acyls	Fatty amides	Fatty amides
HMDB0247699	331.4585	331.4582351	M3H	0.0002649	0.799195711	Pglu-Leu-Thr-Phe-Thr-Ser-Ser-Trp-GlyNH2	C47H65N11O14	1007.471246	Organic compounds	Organic acids and derivatives	Carboxylic acids and derivatives	Amino acids, peptides, and analogues	Peptides
HMDB0258633	331.5201	331.5178299	M3H	0.0022701	6.8475955	Surfactin A	C51H89N7O13	1007.651836	Organic compounds	Organic acids and derivatives	Peptidomimetics	Depsipeptides	Cyclic depsipeptides
HMDB0245529	332.1004	332.1007166	M2H	0.0003166	0.953325254	2-Acetylacteoside	C31H38O16	666.2159851	Organic compounds	Phenylpropanoids and polyketides	Flavonoids	Flavonoid glycosides	Flavonoid C-glycosides
HMDB0032768	333.0933	333.0934631	M2H	0.0001631	0.489652359	C.I. Acid Green 3	C37H36N2O6S2	668.2014783	Organic compounds	Benzenoids	Benzene and substituted derivatives	Phenylmethylamines	Phenylbenzamines
HMDB0255793	333.2906	333.2887299	MNa2H	0.0018701	5.611050816	1,2 Dipalmitoylphosphatidylcholine	C19H40N2O	312.3140639	Organic compounds	Organic acids and derivatives	Organic carbonic acids and derivatives	Ureas	Ureas
HMDB0246047	334.9915	334.9915124	MHaCH	1.24E-05	0.037015863	3,5-Bis(trifluoromethyl)benzoyl chloride	C9H3ClF6O	275.9776614	Organic compounds	Benzenoids	Benzene and substituted derivatives	Trifluoromethylbenzenes	Trifluoromethylbenzenes
HMDB0248195	335.0854	335.0854236	MH2OH	2.36E-05	0.070429802	2-Cyano-3-[3-ethoxy-4-hydroxy-5-[(phenylthio)methyl]phenyl]-2-propenamide	C19H18N2O3S	354.1038136	Organic compounds	Benzenoids	Phenol ethers	Phenol ethers	Phenol ethers
HMDB0011619	335.2721	335.272172	MK2H	7.20E-05	0.214750898	Arachidyl alcohol	C20H42O	298.323566	Organic compounds	Lipids and lipid-like molecules	Fatty Acyls	Fatty alcohols	Long-chain fatty alcohols
HMDB0031128	335.2966	335.2955545	2MH	0.0010455	3.118144532	10-Undecenal	C11H20O	168.1514153	Organic compounds	Organic oxygen compounds	Organooxygen compounds	Carbonyl compounds	Medium-chain aldehydes
HMDB0258834	337.0708	337.0709069	MCl	0.0001069	0.317143953	Terizidone	C14H14N4O4	302.1015049	Organic compounds	Benzenoids	Benzene and substituted derivatives	Benzene and substituted derivatives	Benzene and substituted derivatives
HMDB0252065	337.0887	337.0888665	MFAH	0.0001665	0.493935032	Ethylenediamine tetraacetate	C10H16N2O8	292.0906655	Organic compounds	Organic acids and derivatives	Carboxylic acids and derivatives	Tetracarboxylic acids and derivatives	Tetracarboxylic acids and derivatives
HMDB0243801	337.1977	337.1973535	MCl	0.0003465	1.027588136	1-(Carboxyethylthio)tetradecane	C17H34O2S	302.2279515	Organic compounds	Lipids and lipid-like molecules	Fatty Acyls	Fatty acids and conjugates	Straight chain fatty acids
HMDB0007152	337.2897	337.2930118	M2H	0.0033118	9.818762572	DG(16:1(9Z)/24:1(15Z)/0:0)	C43H80O5	676.6005757	Organic compounds	Lipids and lipid-like molecules	Glycerolipids	Diradylglycerols	1,2-diacylglycerols
HMDB0259196	337.3069	337.3044942	2MFAH	0.0024058	7.132427944	TRIETHYLENETETRAMINE	C6H18N4	146.1531466	Organic compounds	Organic nitrogen compounds	Organonitrogen compounds	Amines	Dialkylamines
HMDB0255937	338.2841	338.2847749	MH2OH	0.0006749	1.995064662	Oleanilide	C24H39NO	357.3031649	Organic compounds	Benzenoids	Benzene and substituted derivatives	Anilides	Anilides
HMDB0007123	338.2994	338.3008369	M2H	0.0014369	4.247403031	DG(16:0/24:1(15Z)/0:0)	C43H82O5	678.6162257	Organic compounds	Lipids and lipid-like molecules	Glycerolipids	Diradylglycerols	1,2-diacylglycerols
HMDB0244037	338.986	338.9860183	2MH	1.83E-05	0.053984527	1,1,1,2,3,3,3-Heptafluoropropane	C3HF7	169.9966472	Organic compounds	Organohalogen compounds	Organofluorides	Organofluorides	Organofluorides
HMDB0245793	339.1826	339.18265	MH	5.00E-05	0.147413201	3-[2-(3-Guanidino-2-methyl-3-oxo-propenyl)-5-methyl-phenyl]-N-isopropylidene-2-methyl-acrylamide	C19H24N4O2	340.189926	Organic compounds	Phenylpropanoids and polyketides	Cinnamic acids and derivatives	Cinnamic acids and derivatives	Cinnamic acids and derivatives
HMDB0252105	339.2043	339.2037794	2MH	0.0005206	1.534770635	Etiracetam	C8H14N2O2	170.1055277	Organic compounds	Organic acids and derivatives	Carboxylic acids and derivatives	Amino acids, peptides, and analogues	Alpha amino acids and derivatives
HMDB0001449	339.2307	339.2305463	MNa2H	0.0001537	0.453084198	Allopregnanolone	C21H34O2	318.2558803	Organic compounds	Lipids and lipid-like molecules	Steroids and steroid derivatives	Pregnane steroids	Gluco/mineralocorticoids, progestogins and derivatives
HMDB0250192	339.2957	339.2980972	M2H	0.0023972	7.065173721	Cholesteryl oleyl carbonate	C46H80O3	680.6107464	Organic compounds	Lipids and lipid-like molecules	Steroids and steroid derivatives	Cholestane steroids	Cholesterols and derivatives
HMDB0250192	339.3002	339.2980972	M2H	0.0021028	6.197500126	Cholesteryl oleyl carbonate	C46H80O3	680.6107464	Organic compounds	Lipids and lipid-like molecules	Steroids and steroid derivatives	Cholestane steroids	Cholesterols and derivatives
HMDB0301271	339.3184	339.3176831	M3H	0.0007169	2.112769348	(6Z,8Z)-hexadeca-6,8-dienedioyl-CoA	C37H60N7O19P3S	1031.287755	Organic compounds	Lipids and lipid-like molecules	Fatty Acyls	Fatty acyl thioesters	Long-chain fatty acyl CoAs
HMDB0250269	340.0871	340.0869716	MCl	0.0001284	0.377550482	Ciprofloxacin-7-ethylenediamine	C15H16FN3O3	305.1175696	Organic compounds	Organoheterocyclic compounds	Quinolines and derivatives	Quinoline carboxylic acids	Quinoline carboxylic acids
HMDB0250269	669.2476	669.2489901	2MHacH	0.0013901	2.077104367	Ciprofloxacin-7-ethylenediamine	C15H16FN3O3	305.1175696	Organic compounds	Organoheterocyclic compounds	Quinolines and derivatives	Quinoline carboxylic acids	Quinoline carboxylic acids
HMDB0259461	340.2	340.2006432	MNa2H	0.0006432	1.890648983	1-(1-Acetyl-piperidin-4-yl)-3-adamantan-1-yl-urea	C18H29N3O2	319.2259772	Organic compounds	Organoheterocyclic compounds	Piperidines	N-acylpiperidines	N-acylpiperidines
HMDB0258190	340.3571	340.3564045	M3H	0.0006955	2.043446196	3-Tyr-octreotide	C49H66N10O11S2	1034.435395	Organic compounds	Organic acids and derivatives	Carboxylic acids and derivatives	Amino acids, peptides, and analogues	Oligopeptides
HMDB0248486	341.0575	341.0577056	MTFAH	0.0002056	0.602830538	Antigastrin	C13H12N2S	228.0721196	Organic compounds	Organoheterocyclic compounds	Pyridines and derivatives	Pyridines and derivatives	Pyridines and derivatives
HMDB0040794	341.0771	341.0779078	MHaCH	0.0008078	2.368373857	5-Hydroxy-4-methoxy-6-canthinone 3-N-oxide	C15H10N2O4	282.0640568	Organic compounds	Alkaloids and derivatives	Indolonaphthyridine alkaloids	Indolonaphthyridine alkaloids	Indolonaphthyridine alkaloids
HMDB0248306	341.0957	341.0950145	2MFAH	0.0006855	2.009703956	Amino aspartic acid	C4H8N2O4	148.0484067	Organic compounds	Organic acids and derivatives	Carboxylic acids and derivatives	Amino acids, peptides, and analogues	Aspartic acid and derivatives
HMDB0244544	342.0622	342.0619594	MTFAH	0.0002406	0.703381342	(E)-3-(2-(1H-Tetrazol-5-YL)vinyl)-6-fluoro-1H-indole	C11H8FN5	229.0763734	Organic compounds	Organoheterocyclic compounds	Indoles and derivatives	Indoles	Indoles
HMDB0254957	342.0934	342.0942862	MFAH	0.0008862	2.59051389	Musk xylene	C12H15N3O6	297.0960852	Organic compounds	Benzenoids	Benzene and substituted derivatives	Nitrobenzenes	Nitrobenzenes
HMDB0258315	342.2534	342.2550867	MH	0.0016867	4.928195564	Sitamaquine	C21H33N3O	343.2623627	Organic compounds	Organoheterocyclic compounds	Quinolines and derivatives	Aminoquinolines and derivatives	Aminoquinolines and derivatives
HMDB0254675	343.0638	343.063653	MK2H	0.000147	0.42849191	Metioprim	C14H18N4O2S	306.115047	Organic compounds	Benzenoids	Benzene and substituted derivatives	Methoxybenzenes	Dimethoxybenzenes
HMDB0257305	343.0855	343.0854944	MCl	5.60E-06	0.016322462	ROQUINIMEX	C18H16N2O3	308.1160924	Organic compounds	Benzenoids	Benzene and substituted derivatives	Anilides	Aromatic anilides
HMDB0033608	343.2409	343.2408718	MK2H	2.82E-05	0.082158048	2-Heptadecylfuran	C21H38O	306.2922658	Organic compounds	Organoheterocyclic compounds	Heteroaromatic compounds	Heteroaromatic compounds	Heteroaromatic compounds
HMDB0244812	344.9967	344.9969917	MHaCH	0.0002917	0.845514619	4-Carbethoxyhexafluorobutyryl chloride	C7H5ClF6O3	285.9831407	Organic compounds	Lipids and lipid-like molecules	Fatty Acyls	Fatty acid esters	Fatty acid esters
HMDB0255632	346.1091	346.1092234	MTFAH	0.0001234	0.35653485	Nitrazine	C6H15N7O3	233.1236374	Organic compounds	Organic acids and derivatives	Carboxylic acids and derivatives	Amino acids, peptides, and analogues	Alpha amino acids and derivatives
HMDB0256914	347.0666	347.0664903	MCl	0.0001097	0.316077763	Pteroic acid	C14H12N6O3	312.0970883	Organic compounds	Organoheterocyclic compounds	Pteridines and derivatives	Pterins and derivatives	Pterins and derivatives
HMDB0247073	347.1161	347.116734	MK2H	0.000634	1.826474894	O-Desmethylquinidine	C19H22N2O2	310.168128	Organic compounds	Alkaloids and derivatives	Cinchona alkaloids	Cinchona alkaloids	Cinchona alkaloids
HMDB0015374	347.2486	347.2487237	MH2OH	0.0001237	0.356228811	Bepridil	C24H34N2O	366.2671137	Organic compounds	Benzenoids	Benzene and substituted derivatives	Phenylmethylamines	Phenylbenzamines
HMDB0304446	866.2061	866.2080092	3MH	0.0019092	2.204089526	p-coumaroyltriacetate	C15H13O6	289.0717617	Organic compounds	Phenylpropanoids and polyketides	Cinnamic acids and derivatives	Hydroxycinnamic acids and derivatives	Hydroxycinnamic acids and derivatives
HMDB0304446	348.0857	348.0856127	MHaCH	8.73E-05	0.250800369	p-coumaroyltriacetate	C15H13O6	289.0717617	Organic compounds	Phenylpropanoids and polyketides	Cinnamic acids and derivatives	Hydroxycinnamic acids and derivatives	Hydroxycinnamic acids and derivatives
HMDB0014258	348.1075	348.1075164	MH	1.64E-05	0.047111881	R-138727	C18H20FNO3S	349.1147924	Organic compounds	Benzenoids	Benzene and substituted derivatives	Halobenzenes	Fluorobenzenes
HMDB0258942	348.1249	348.1254695	MH	0.0005695	1.635904436	Texaphyrin	C22H15N5	349.1327455	Unclassified	Unclassified	Unclassified	Unclassified	Unclassified
HMDB0241919	699.553	699.5528891	2MFAH	0.0001109	0.158529829	N-Palmitoyl Alanine	C19H37NO3	327.2773441	Organic compounds	Lipids and lipid-like molecules	Steroids and steroid derivatives	Androstane steroids	Androstane steroids
HMDB0241919	348.2524	348.2520101	MNa2H	0.0003899	1.119591528	N-Palmitoyl Alanine	C19H37NO3	327.2773441	Organic compounds	Lipids and lipid-like molecules	Steroids and steroid derivatives	Androstane steroids	Androstane steroids
HMDB0249941	349.0937	349.0936143	MCl	8.57E-05	0.245492889	3-[4-(3-Trifluoromethyl-phenyl)-piperazin-1-yl]-dihydrofuran-2-one	C15H17F3N2O2	314.1242123	Organic compounds	Organic acids and derivatives	Carboxylic acids and derivatives	Amino acids, peptides, and analogues	Alpha amino acid esters
HMDB0247555	349.2536	349.2531404	MH2OH	0.0004596	1.315950945	2,2'-Methylenebis(4-ethyl-6-tert-butylphenol)	C25H36O2	368.2715304	Organic compounds	Benzenoids	Benzene and substituted derivatives	Diphenylmethanes	Diphenylmethanes
HMDB0062525	350.1027	350.1027452	MH	4.52E-05	0.129104957	S-(2-Hydroxyethyl)glutathione	C12H21N3O7S	351.1100212	Organic compounds	Organic acids and derivatives	Carboxylic acids and derivatives	Amino acids, peptides, and analogues	Oligopeptides
HMDB0033068	351.1065	351.1061337	MNa2H	0.0003663	1.043274283	(�)-threo-1-(p-Hydroxyphenyl)propylene glycol 4'-glucoside	C15H22O8	330.1314677	Organic compounds	Organic oxygen compounds	Organooxygen compounds	Carbohydrates and carbohydrate conjugates	Phenolic glycosides
HMDB0035564	351.3236	351.3268547	MH	0.0032547	9.264022822	6,8-Tricosanedione	C23H44O2	352.3341307	Organic compounds	Organic oxygen compounds	Organooxygen compounds	Carbonyl compounds	Beta-diketones
HMDB0244006	353.191	353.1905401	MH2OH	0.0004599	1.302130006	Pyrenedecanoic acid	C26H28O2	372.2089301	Organic compounds	Benzenoids	Pyrenes	Pyrenes	Pyrenes
HMDB0029551	353.3395	353.3425024	2MFAH	0.0030024	8.497137988	1-Undecene	C11H22	154.1721507	Organic compounds	Hydrocarbons	Unsaturated hydrocarbons	Unsaturated aliphatic hydrocarbons	Unsaturated aliphatic hydrocarbons
HMDB0029551	367.3573	367.3581524	2MHacH	0.0008524	2.320351391	1-Undecene	C11H22	154.1721507	Organic compounds	Hydrocarbons	Unsaturated hydrocarbons	Unsaturated aliphatic hydrocarbons	Unsaturated aliphatic hydrocarbons
HMDB0290277	355.251	355.2504938	M2H	0.0005062	1.424910053	SM(d16:1/18:2(10E,12Z)+=O(9))	C39H73N2O7P	712.5155397	Organic compounds	Lipids and lipid-like molecules	Sphingolipids	Phosphosphingolipids	Phosphosphingolipids
HMDB0246317	355.2876	355.2867212	2MH	0.0008788	2.473495201	4-[(2S)-2-Aminopropyl]-N,3-dimethylaniline	C11H18N2	178.1469986	Organic compounds	Benzenoids	Benzene and substituted derivatives	Phenethylamines	Amphetamines and derivatives
HMDB0252231	357.1007	357.1010839	MK2H	0.0003839	1.075045743	Feprazone	C20H20N2O2	320.1524779	Organic compounds	Benzenoids	Benzene and substituted derivatives	Benzene and substituted derivatives	Benzene and substituted derivatives
HMDB0114825	357.2602	357.2605272	M2H	0.0003272	0.915858247	PA(15:0/22:1(13Z))	C40H77O8P	716.5356064	Organic compounds	Lipids and lipid-like molecules	Glycerophospholipids	Glycerophosphates	1,2-diacylglycerol-3-phosphates
HMDB0296639	357.2882	357.2904691	M2H	0.0022691	6.350855106	DG(22:0/20:3(5Z,8Z,11Z)-O(14R,15S)/0:0)	C45H80O6	716.5954903	Organic compounds	Lipids and lipid-like molecules	Glycerolipids	Diradylglycerols	1,2-diacylglycerols
HMDB0247515	359.0495	359.0495874	MH	8.74E-05	0.243420416	4-Hydroxy-3-(2'-hydroxy-[1,1'-biphenyl]-4-yl)-6-oxo-6,7-dihydrothieno[2,3-b]pyridine-5-carbonitrile	C20H12N2O3S	360.0568634	Organic compounds	Benzenoids	Benzene and substituted derivatives	Biphenyls and derivatives	Biphenyls and derivatives
HMDB0251243	359.2549	359.254597	MH2OH	0.000303	0.843413007	Diethylaminoethyl-Sephacel	C18H38N2O6	378.272987	Organic compounds	Organic oxygen compounds	Organooxygen compounds	Carbohydrates and carbohydrate conjugates	Monosaccharides
HMDB0243804	360.097	360.0968494	MBr	0.0001506	0.418220821	1-(Naphthalen-2-yl)-2-(pyrrolidin-1-yl)pentan-1-one	C19H23NO	281.1779644	Organic compounds	Benzenoids	Benzene and substituted derivatives	Butyrophenones	Butyrophenones
HMDB0260166	361.079	361.0789705	MFAH	2.95E-05	0.081699579	(6-Aminoquinolin-2-yl) N-(2,5-dihydroxypyrrol-1-yl)-N-hydroxycarbamate	C14H12N4O5	316.0807695	Organic compounds	Organoheterocyclic compounds	Quinolines and derivatives	Quinolones and derivatives	Quinolones and derivatives
HMDB0000798	361.2582	361.2595606	2MFAH	0.0013606	3.766267107	Oenanthic ether	C9H18O2	158.1306798	Organic compounds	Lipids and lipid-like molecules	Fatty Acyls	Fatty acid esters	Fatty acid esters
HMDB0240592	363.3149	363.3113221	MNa2H	0.0035779	9.8480278	Palmitoylcholine	C21H44NO2	342.3366561	Organic compounds	Organic nitrogen compounds	Organonitrogen compounds	Quaternary ammonium salts	Acyl cholines
HMDB0243947	363.345	363.3452964	2MFAH	0.0002964	0.815752957	1-Methylspermidine	C8H21N3	159.1735477	Organic compounds	Organic nitrogen compounds	Organonitrogen compounds	Amines	Dialkylamines
HMDB0254032	364.1391	364.1396268	MH2OH	0.0005268	1.446697808	LEUCOGENENOL	C18H25NO8	383.1580168	Organic compounds	Organoheterocyclic compounds	Oxazines	1,3-oxazines	1,3-oxazines
HMDB0251676	365.0019	365.0020099	MK2H	0.0001099	0.301094233	Eberconazole	C18H14Cl2N2	328.0534039	Organic compounds	Benzenoids	Dibenzocycloheptenes	Dibenzocycloheptenes	Dibenzocycloheptenes
HMDB0252468	365.052	365.0520419	2MH	4.19E-05	0.114778155	Fosmidomycin	C4H10NO5P	183.0296589	Organic compounds	Organic acids and derivatives	Organic phosphonic acids and derivatives	Organic phosphonic acids	Organic phosphonic acids
HMDB0247682	365.0811	365.0810774	MH	2.26E-05	0.061904057	2-(2-Chlorophenyl)-4-methyl-5-(pyridin-2-ylmethyl)-1H-pyrazolo[4,3-c]pyridine-3,6(2H,5H)-dione	C19H15ClN4O2	366.0883534	Organic compounds	Organoheterocyclic compounds	Azoles	Pyrazoles	Phenylpyrazoles
HMDB0245129	365.1045	365.1039977	2MHacH	0.0005023	1.375772391	2-Fluoroadenine	C5H4FN5	153.0450734	Organic compounds	Organoheterocyclic compounds	Imidazopyrimidines	Purines and purine derivatives	6-aminopurines
HMDB0014527	365.1841	365.1846588	MNa2H	0.0005588	1.530184761	Oxyphencyclimine	C20H28N2O3	344.2099928	Organic compounds	Organoheterocyclic compounds	Diazines	Pyrimidines and pyrimidine derivatives	Hydropyrimidines
HMDB0250917	365.3183	365.3173502	2MHacH	0.0009498	2.599931264	Decanenitrile	C10H19N	153.1517496	Organic compounds	Organic nitrogen compounds	Organonitrogen compounds	Organic cyanides	Nitriles
HMDB0302964	365.3416	365.3419554	MH2OH	0.0003554	0.972787261	24-Hydroxytetracosanoic acid	C24H48O3	384.3603454	Organic compounds	Lipids and lipid-like molecules	Fatty Acyls	Fatty acids and conjugates	Very long-chain fatty acids
HMDB0259750	365.5037	365.5010068	M3H	0.0026932	7.368515954	valinomycin	C54H90N6O18	1110.63116	Organic compounds	Organic acids and derivatives	Peptidomimetics	Depsipeptides	Cyclic depsipeptides
HMDB0014016	366.0725	366.0725425	MTFAH	4.25E-05	0.116097208	5-Hydroxyketamine	C13H16ClNO2	253.0869565	Organic compounds	Benzenoids	Benzene and substituted derivatives	Halobenzenes	Chlorobenzenes
HMDB0257545	366.1084	366.1084741	MNa2H	7.41E-05	0.20239903	2-(Furan-2-yl)-7-phenethyl-7H-pyrazolo[4,3-e][1,2,4]triazolo[1,5-c]pyrimidin-5-amine	C18H15N7O	345.1338081	Organic compounds	Organoheterocyclic compounds	Triazolopyrimidines	Triazolopyrimidines	Triazolopyrimidines
HMDB0304368	366.3697	366.3724139	M3H	0.0027139	7.407490021	gentiodelphin	C51H53O28	1113.271787	Organic compounds	Phenylpropanoids and polyketides	Flavonoids	Flavonoid glycosides	Anthocyanidin 5-O-6-p-coumaroyl glycosides
HMDB0256261	366.9857	366.9858208	MTFAH	0.0001208	0.329168031	Pentafluorobenzoyl acetate	C9H3F5O3	254.0002348	Organic compounds	Benzenoids	Benzene and substituted derivatives	Benzyloxycarbonyls	Benzyloxycarbonyls
HMDB0302546	367.0665	367.0665214	MH2OH	2.14E-05	0.058300059	2-trans-O-Feruloylglucaric acid	C16H18O11	386.0849114	Organic compounds	Organic oxygen compounds	Organooxygen compounds	Carbohydrates and carbohydrate conjugates	Glucuronic acid derivatives
HMDB0250329	367.1001	367.1000964	MHaCH	3.60E-06	0.00980659	Clobenpropit	C14H17ClN4S	308.0862454	Organic compounds	Benzenoids	Benzene and substituted derivatives	Halobenzenes	Chlorobenzenes
HMDB0007383	367.339	367.339962	M2H	0.000962	2.618827515	DG(20:0/24:0/0:0)	C47H92O5	736.6944761	Organic compounds	Lipids and lipid-like molecules	Glycerolipids	Diradylglycerols	1,2-diacylglycerols
HMDB0257240	368.1082	368.1085772	MFAH	0.0003772	1.024697666	Ripasudil	C15H18FN3O2S	323.1103762	Organic compounds	Organoheterocyclic compounds	Isoquinolines and derivatives	Isoquinolines and derivatives	Isoquinolines and derivatives
HMDB0240465	368.9903	368.9897452	MTFAH	0.0005548	1.50356482	4-Methylumbelliferone sulfate	C10H8O6S	256.0041592	Organic compounds	Phenylpropanoids and polyketides	Coumarins and derivatives	Coumarins and derivatives	Coumarins and derivatives
HMDB0255909	369.1074	369.1070797	MBr	0.0003203	0.867769863	Octinoxate	C18H26O3	290.1881947	Organic compounds	Phenylpropanoids and polyketides	Cinnamic acids and derivatives	Cinnamic acid esters	Cinnamic acid esters
HMDB0013625	370.2729	370.2727455	MNa2H	0.0001545	0.417259984	Dihomo-gamma-linolenoylethanolamide	C22H39NO2	349.2980795	Organic compounds	Organic nitrogen compounds	Organonitrogen compounds	Amines	N-acylethanolamines
HMDB0015113	372.1145	372.1141139	MNa2H	0.0003861	1.037584939	Lomefloxacin	C17H19F2N3O3	351.1394479	Organic compounds	Organoheterocyclic compounds	Lactams	Beta lactams	Monobactams
HMDB0249431	373.2772	373.279342	2MHacH	0.002142	5.738329875	Buformin	C6H15N5	157.1327455	Organic compounds	Organic nitrogen compounds	Organonitrogen compounds	Guanidines	Biguanides
HMDB0248684	374.1121	374.1122221	MNa2H	0.0001221	0.326372657	2-Methyl-2-(4-(5-(3-pyridinyl)-1,2,4-oxadiazol-3-yl)phenoxy)propanoic acid, ethyl ester	C19H19N3O4	353.1375561	Organic compounds	Benzenoids	Benzene and substituted derivatives	Phenoxyacetic acid derivatives	Phenoxyacetic acid derivatives
HMDB0256121	375.0014	375.0019632	MBr	0.0005632	1.501858804	Paracetamol mercapturate	C13H16N2O4S	296.0830782	Organic compounds	Organic acids and derivatives	Carboxylic acids and derivatives	Amino acids, peptides, and analogues	N-acyl-alpha amino acids and derivatives
HMDB0252671	375.2534	375.2535343	MH2OH	0.0001343	0.357891366	gemeprost	C23H38O5	394.2719243	Organic compounds	Lipids and lipid-like molecules	Fatty Acyls	Fatty alcohols	Fatty alcohols
HMDB0253858	377.0834	377.082847	MK2H	0.000553	1.466521228	3-(4-(4-Chlorophenyl-4-hydroxypiperidino)methyl)indole	C20H21ClN2O	340.134241	Organic compounds	Organoheterocyclic compounds	Piperidines	Phenylpiperidines	Phenylpiperidines
HMDB0290273	377.2642	377.2636012	M2H	0.0005988	1.587219117	SM(d16:1/20:3(8Z,11Z,14Z)-2OH(5,6))	C41H77N2O8P	756.5417544	Organic compounds	Lipids and lipid-like molecules	Sphingolipids	Phosphosphingolipids	Phosphosphingolipids
HMDB0029920	378.9905	378.9894838	MBr	0.0010162	2.68134089	beta-D-3-Ribofuranosyluric acid	C10H12N4O7	300.0705988	Organic compounds	Organoheterocyclic compounds	Imidazopyrimidines	Purines and purine derivatives	Xanthines
HMDB0303920	379.1119	379.1122431	MTFAH	0.0003431	0.905009021	Musk tibetene	C13H18N2O4	266.1266571	Organic compounds	Benzenoids	Benzene and substituted derivatives	Nitrobenzenes	Nitrobenzenes
HMDB0030760	379.1768	379.1762273	MH	0.0005727	1.510379498	Pteroside B	C20H28O7	380.1835033	Organic compounds	Organic oxygen compounds	Organooxygen compounds	Carbohydrates and carbohydrate conjugates	O-glycosyl compounds
HMDB0030371	379.2593	379.2602293	2MFAH	0.0009293	2.450296467	Myrtine	C10H17NO	167.1310142	Organic compounds	Organoheterocyclic compounds	Quinolizines	Quinolizines	Quinolizines
HMDB0007645	379.34	379.339962	M2H	3.80E-05	0.100173996	DG(22:1(13Z)/24:1(15Z)/0:0)	C49H92O5	760.6944761	Organic compounds	Lipids and lipid-like molecules	Glycerolipids	Diradylglycerols	1,2-diacylglycerols
HMDB0004844	379.3867	379.3880663	M3H	0.0013663	3.601325717	Ganglioside GM3 (d18:1/16:0)	C57H104N2O21	1152.713158	Organic compounds	Lipids and lipid-like molecules	Sphingolipids	Glycosphingolipids	Gangliosides
HMDB0245557	380.9716	380.9721388	MH2OH	0.0005388	1.414276649	2',7'-Dichlorofluorescein	C20H10Cl2O5	399.9905288	Organic compounds	Organoheterocyclic compounds	Benzopyrans	1-benzopyrans	Xanthenes
HMDB0011143	381.2782	381.2776513	MK2H	0.0005487	1.439108739	MG(O-18:0/0:0/0:0)	C21H44O3	344.3290453	Organic compounds	Lipids and lipid-like molecules	Glycerolipids	Monoradylglycerols	Monoalkylglycerols
HMDB0252151	382.0746	382.0754655	MFAH	0.0008655	2.265259296	Ezutromid	C19H15NO3S	337.0772645	Organic compounds	Benzenoids	Naphthalenes	Naphthalenes	Naphthalenes
HMDB0247910	382.1037	382.1038426	MTFAH	0.0001426	0.37319698	Acetochlor	C14H20ClNO2	269.1182566	Organic compounds	Benzenoids	Benzene and substituted derivatives	Anilides	Anilides
HMDB0245157	383.0863	383.0863443	MBr	4.43E-05	0.115639726	2-Hydroxyestriol	C18H24O4	304.1674593	Organic compounds	Lipids and lipid-like molecules	Steroids and steroid derivatives	Estrane steroids	Estrogens and derivatives
HMDB0247432	383.1099	383.108811	MBr	0.001089	2.842534467	8-Cyclopentyl-1,3-dipropylxanthine	C16H24N4O2	304.189926	Organic compounds	Organoheterocyclic compounds	Imidazopyrimidines	Purines and purine derivatives	Xanthines
HMDB0062674	383.317	383.317004	MH2OH	4.00E-06	0.010435227	Bis(2-methylundecan-2-yl) Disulfide	C24H50S2	402.335394	Organic compounds	Organosulfur compounds	Organic disulfides	Dialkyldisulfides	Dialkyldisulfides
HMDB0244793	384.0816	384.0815932	MBr	6.80E-06	0.017704571	6-Hydroxy-8-methyl-8-azabicyclo[3.2.1]octan-3-yl 3-hydroxy-2-phenylpropanoate	C17H23NO4	305.1627082	Organic compounds	Alkaloids and derivatives	Tropane alkaloids	Tropane alkaloids	Tropane alkaloids
HMDB0250378	384.1091	384.108876	MH	0.000224	0.583167987	(4As,5aS,6S,12aS)-1,6,10,11-tetrahydroxy-6-methyl-3,12-dioxo-4a,5,5a,12a-tetrahydro-4H-tetracene-2-carboxamide	C20H19NO7	385.116152	Organic compounds	Phenylpropanoids and polyketides	Tetracyclines	Tetracyclines	Tetracyclines
HMDB0257297	385.1437	385.143678	MCl	2.20E-05	0.05712154	Romergoline	C20H22N4O2	350.174276	Organic compounds	Organoheterocyclic compounds	Quinolines and derivatives	Indoloquinolines	Indoloquinolines
HMDB0252736	385.2591	385.2590645	M3H	3.55E-05	0.092145788	Glaspimod	C48H74N12O22	1170.504062	Organic compounds	Organic acids and derivatives	Peptidomimetics	Hybrid peptides	Hybrid peptides
HMDB0257906	387.2567	387.2540836	2MH	0.0026164	6.756287695	2-(1-Adamantyl)-1,3-dioxetane	C12H18O2	194.1306798	Organic compounds	Organoheterocyclic compounds	Dioxetanes	Dioxetanes	Dioxetanes
HMDB0290520	389.2643	389.2636012	M2H	0.0006988	1.795184543	SM(d18:1/PGJ2)	C43H77N2O8P	780.5417544	Organic compounds	Lipids and lipid-like molecules	Sphingolipids	Phosphosphingolipids	Phosphosphingolipids
HMDB0259552	390.1387	390.1390045	MHaCH	0.0003045	0.780491047	4H-1,2,4-Triazole, 3-(trans-1-(4-chlorophenyl)-3-fluorocyclobutyl)-4,5-dicyclopropyl-	C18H19ClFN3	331.1251535	Organic compounds	Benzenoids	Benzene and substituted derivatives	Halobenzenes	Chlorobenzenes
HMDB0249386	391.1191	391.1187847	MNa2H	0.0003153	0.806148956	Brivanib	C19H19FN4O3	370.1441187	Organic compounds	Organic oxygen compounds	Organooxygen compounds	Ethers	Diarylethers
HMDB0260308	392.1181	392.1181207	MH2OH	2.07E-05	0.052790215	N-(4-((5-(3-(2-Aminoethyl)-1H-indol-5-yl)-1,2,4-oxadiazol-3-yl)methyl)phenyl)methanesulfonamide	C20H21N5O3S	411.1365107	Organic compounds	Organoheterocyclic compounds	Indoles and derivatives	Tryptamines and derivatives	Tryptamines and derivatives
HMDB0253122	393.3743	393.3738049	MH	0.0004951	1.258599312	trans-2-Hexacosenoic acid	C26H50O2	394.3810809	Organic compounds	Lipids and lipid-like molecules	Fatty Acyls	Fatty acids and conjugates	Very long-chain fatty acids
HMDB0000576	395.1195	395.1195002	3MH	2.00E-07	0.000506176	Monoethyl malonic acid	C5H8O4	132.0422587	Organic compounds	Organic acids and derivatives	Carboxylic acids and derivatives	Dicarboxylic acids and derivatives	Dicarboxylic acids and derivatives
HMDB0030394	396.1282	396.1275974	MNa2H	0.0006026	1.521227009	Simmondsin	C16H25NO9	375.1529314	Organic compounds	Organic oxygen compounds	Organooxygen compounds	Carbohydrates and carbohydrate conjugates	O-glycosyl compounds
HMDB0060633	398.1258	398.126457	MH2OH	0.000657	1.65022944	N-Acetyl gemifloxacin	C19H20FN5O5	417.144847	Organic compounds	Organoheterocyclic compounds	Diazanaphthalenes	Naphthyridines	Naphthyridine carboxylic acids and derivatives
HMDB0257270	399.1335	399.1329005	MBr	0.0005995	1.502005972	Phenol, 4-(2-(5,6,7,8-tetrahydro-5,5,8,8-tetramethyl-2-naphthalenyl)-1-propenyl)-, (E)-	C23H28O	320.2140155	Organic compounds	Phenylpropanoids and polyketides	Stilbenes	Stilbenes	Stilbenes
HMDB0252568	400.1132	400.1125774	MTFAH	0.0006226	1.556062056	Gabazine	C15H17N3O3	287.1269914	Organic compounds	Organoheterocyclic compounds	Diazines	Pyridazines and derivatives	Phenylpyridazines
HMDB0258756	401.2843	401.2827367	MK2H	0.0015633	3.895756924	2-Cyclohexen-1-one, 3-(15-hydroxypentadecyl)-2,4,4-trimethyl-	C24H44O2	364.3341307	Organic compounds	Lipids and lipid-like molecules	Fatty Acyls	Fatty alcohols	Long-chain fatty alcohols
HMDB0002220	402.1173	402.117248	MCl	5.20E-05	0.129315517	N-Acetyl-6-O-L-fucosyl-D-glucosamine	C14H25NO10	367.147846	Organic compounds	Lipids and lipid-like molecules	Fatty Acyls	Fatty acyl glycosides	Fatty acyl glycosides of mono- and disaccharides
HMDB0037826	403.2747	403.2773179	MCl	0.0026179	6.491562713	(E)-26,27-Dinorergosta-4,22-dien-3-one	C26H40O	368.3079159	Organic compounds	Benzenoids	Benzene and substituted derivatives	Benzene and substituted derivatives	Benzene and substituted derivatives
HMDB0246726	407.1119	407.1121823	MBr	0.0002823	0.693420665	5-(Biotinamido)pentylamine	C15H28N4O2S	328.1932973	Organic compounds	Organoheterocyclic compounds	Biotin and derivatives	Biotin and derivatives	Biotin and derivatives
HMDB0303673	408.1515	408.1511347	MH	0.0003653	0.8950116	Linustatin	C16H27NO11	409.1584107	Organic compounds	Organic oxygen compounds	Organooxygen compounds	Carbohydrates and carbohydrate conjugates	Cyanogenic glycosides
HMDB0248819	409.1237	409.1241838	MNa2H	0.0004838	1.182526038	5'-(1,4-Dihydro-1-methyl-3-pyridinylcarbonyl)-3'-azido-3'-deoxythymidine	C17H20N6O5	388.1495178	Organic compounds	Nucleosides, nucleotides, and analogues	Pyrimidine nucleosides	Pyrimidine 2',3'-dideoxyribonucleosides	Pyrimidine 2',3'-dideoxyribonucleosides
HMDB0014038	414.1355	414.1358373	MFAH	0.0003373	0.814467065	N-Deisopropyl-fluvastatin	C21H20FNO4	369.1376363	Organic compounds	Organoheterocyclic compounds	Pyrroles	Substituted pyrroles	Phenylpyrroles
HMDB0258454	415.1299	415.1299434	MFAH	4.34E-05	0.104545578	Benzoic acid, 2-[[3-(2-quinolinylmethoxy)phenyl]amino]-	C23H18N2O3	370.1317424	Organic compounds	Organoheterocyclic compounds	Quinolines and derivatives	Quinolines and derivatives	Quinolines and derivatives
HMDB0254134	416.1262	416.1269643	MK2H	0.0007643	1.83669905	4H-1-Benzopyran-8-acetic acid, 4-oxo-2-phenyl-, 2-(diethylamino)ethyl ester	C23H25NO4	379.1783583	Organic compounds	Phenylpropanoids and polyketides	Flavonoids	Flavones	Flavones
HMDB0250975	417.1468	417.1468764	MH2OH	7.64E-05	0.18314892	Delprostenato	C23H29ClO6	436.1652664	Organic compounds	Benzenoids	Phenol ethers	Phenol ethers	Phenol ethers
HMDB0040127	420.1216	420.121452	M2H	0.000148	0.352279083	Foeniculoside II	C48H42O14	842.2574561	Organic compounds	Phenylpropanoids and polyketides	2-arylbenzofuran flavonoids	2-arylbenzofuran flavonoids	2-arylbenzofuran flavonoids
HMDB0256961	423.1154	423.1150779	MFAH	0.0003221	0.761258619	Pyridate	C19H23ClN2O2S	378.1168769	Organic compounds	Organoheterocyclic compounds	Diazines	Pyridazines and derivatives	Phenylpyridazines
HMDB0252261	423.1676	423.1673916	MFAH	0.0002084	0.49247651	Finerenone	C21H22N4O3	378.1691906	Organic compounds	Organoheterocyclic compounds	Diazanaphthalenes	Naphthyridines	Naphthyridines
HMDB0257155	424.1414	424.1393209	MCl	0.0020791	4.901927026	Reproterol	C18H23N5O5	389.1699189	Organic compounds	Organoheterocyclic compounds	Imidazopyrimidines	Purines and purine derivatives	Xanthines
HMDB0247248	425.1251	425.1241894	2MFAH	0.0009106	2.141962332	7-Ethoxycoumarin	C11H10O3	190.0629942	Organic compounds	Phenylpropanoids and polyketides	Coumarins and derivatives	Coumarins and derivatives	Coumarins and derivatives
HMDB0248758	425.2927	425.29397	MK2H	0.00127	2.986169778	Azacosterol	C25H44N2O	388.345364	Organic compounds	Lipids and lipid-like molecules	Steroids and steroid derivatives	Azasteroids and derivatives	25-azasteroids and derivatives
HMDB0254680	426.1301	426.1309941	MH2OH	0.0008941	2.098181105	Metopimazine	C22H27N3O3S2	445.1493841	Organic compounds	Organoheterocyclic compounds	Benzothiazines	Phenothiazines	Phenothiazines
HMDB0256987	427.1004	427.1003005	MHaCH	9.95E-05	0.232966354	Pyrithioxin	C16H20N2O4S2	368.0864495	Organic compounds	Organoheterocyclic compounds	Pyridines and derivatives	Methylpyridines	Methylpyridines
HMDB0250360	429.0868	429.0876576	MK2H	0.0008576	1.998659213	Cloprednol	C21H25ClO5	392.1390516	Organic compounds	Lipids and lipid-like molecules	Steroids and steroid derivatives	Hydroxysteroids	21-hydroxysteroids
HMDB0005361	429.3848	429.3843695	M2H	0.0004305	1.002598209	TG(16:0/16:0/20:1(11Z))	C55H104O6	860.7832911	Organic compounds	Lipids and lipid-like molecules	Glycerolipids	Triradylcglycerols	Triacylglycerols
HMDB0014939	430.9786	430.9779103	MBr	0.0006897	1.600314038	Halazepam	C17H12ClF3N2O	352.0590253	Organic compounds	Organoheterocyclic compounds	Benzodiazepines	1,4-benzodiazepines	1,4-benzodiazepines
HMDB0255981	432.1427	432.1428149	MTFAH	0.0001149	0.265884324	Oxetorone	C21H21NO2	319.1572289	Organic compounds	Organoheterocyclic compounds	Benzoxepines	Benzoxepines	Benzoxepines
HMDB0242337	433.1098	433.1099958	2MHacH	0.0001958	0.452079153	(1R,4R,5S,6R)-4-Amino-2-oxabicyclo[3.1.0]hexane-4,6-dicarboxylic acid	C7H9NO5	187.0480724	Organic compounds	Organic acids and derivatives	Carboxylic acids and derivatives	Amino acids, peptides, and analogues	Alpha amino acids
HMDB0240625	433.1354	433.1354703	MH2OH	7.03E-05	0.162304879	5alpha-Androstan-3beta,17alpha-diol disulfate	C19H32O8S2	452.1538603	Organic compounds	Lipids and lipid-like molecules	Steroids and steroid derivatives	Sulfated steroids	Sulfated steroids
HMDB0256788	434.1305	434.1310623	MFAH	0.0005623	1.295230977	Prochlorperazine Sulfoxide	C20H24ClN3OS	389.1328613	Organic compounds	Organoheterocyclic compounds	Benzothiazines	Phenothiazines	Phenothiazines
HMDB0257135	435.1381	435.1382167	MFAH	0.0001167	0.268190647	Regadenoson	C15H18N8O5	390.1400157	Organic compounds	Nucleosides, nucleotides, and analogues	Purine nucleosides	Purine nucleosides	Purine nucleosides
HMDB0256363	436.1386	436.1385194	MH2OH	8.06E-05	0.184803672	N-Pyridazin-3-yl-4-[[3-[5-(trifluoromethyl)pyridin-2-yl]oxyphenyl]methylidene]piperidine-1-carboxamide	C23H20F3N5O2	455.1569094	Organic compounds	Organic oxygen compounds	Organooxygen compounds	Ethers	Diarylethers
HMDB0241781	438.1384	438.1381235	MTFAH	0.0002765	0.631079528	Nona-3,5,7-trienedioylcarnitine	C16H23NO6	325.1525375	Organic compounds	Lipids and lipid-like molecules	Fatty Acyls	Fatty acid esters	Acyl carnitines
HMDB0241955	441.2957	441.2970088	MFAH	0.0013088	2.965803017	N-Oleoyl Asparagine	C22H40N2O4	396.2988078	Organic compounds	Organic acids and derivatives	Carboxylic acids and derivatives	Amino acids, peptides, and analogues	Asparagine and derivatives
HMDB0254781	443.1125	443.1125565	MNa2H	5.65E-05	0.127507107	N-Cyclopropyl-1-(3-((1-oxidopyridin-3-yl)ethynyl)phenyl)-1,4-dihydro(1,8)naphthyridin-4-one-3-carboxamide	C25H18N4O3	422.1378905	Organic compounds	Organoheterocyclic compounds	Diazanaphthalenes	Naphthyridines	Naphthyridines
HMDB0257236	443.1365	443.1361661	MNa2H	0.0003339	0.753493002	Riociguat	C20H19FN8O2	422.1615001	Organic compounds	Organoheterocyclic compounds	Pyrazolopyridines	Pyrazolopyridines	Pyrazolopyridines
HMDB0249575	443.1573	443.1572208	MFAH	7.92E-05	0.178717611	Camostat	C20H22N4O5	398.1590198	Organic compounds	Phenylpropanoids and polyketides	Depsides and depsidones	Depsides and depsidones	Depsides and depsidones
HMDB0241980	443.3039	443.3045953	MCl	0.0006953	1.568447536	N-Linoleoyl Lysine	C24H44N2O3	408.3351933	Organic compounds	Organic acids and derivatives	Carboxylic acids and derivatives	Amino acids, peptides, and analogues	N-acyl-alpha amino acids
HMDB0250397	444.132	444.1329575	MNa2H	0.0009575	2.155885943	Coelenterazine	C26H21N3O3	423.1582915	Organic compounds	Organoheterocyclic compounds	Imidazopyrazines	Imidazopyrazines	Imidazopyrazines
HMDB0001023	445.3246	445.3242681	MCl	0.0003319	0.745299602	4,4-Dimethylcholesta-8,14,24-trienol	C29H46O	410.3548661	Organic compounds	Lipids and lipid-like molecules	Steroids and steroid derivatives	Cholestane steroids	Cholesterols and derivatives
HMDB0004938	446.4024	446.4042592	M3H	0.0018592	4.164834814	Ganglioside GM2 (d18:1/16:0)	C65H117N3O26	1355.792531	Organic compounds	Lipids and lipid-like molecules	Sphingolipids	Glycosphingolipids	GalNAcb1-4Galb1-4Glc- (Ganglio series)
HMDB0030106	447.1072	447.1079923	MH2OH	0.0007923	1.772055104	Neosilyhermin A	C25H22O9	466.1263823	Organic compounds	Phenylpropanoids and polyketides	2-arylbenzofuran flavonoids	2-arylbenzofuran flavonoids	2-arylbenzofuran flavonoids
HMDB0253856	448.1349	448.1352842	MFAH	0.0003842	0.857330394	(2S,3S)-3-[[3,5-Bis(trifluoromethyl)phenyl]methoxy]-2-phenylpiperidine	C20H19F6NO	403.1370832	Organic compounds	Organoheterocyclic compounds	Piperidines	Phenylpiperidines	Phenylpiperidines
HMDB0032600	449.1227	449.1219991	MCl	0.0007009	1.560600464	Ptelatoside A	C19H26O10	414.1525971	Organic compounds	Organic oxygen compounds	Organooxygen compounds	Carbohydrates and carbohydrate conjugates	Phenolic glycosides
HMDB0258494	450.1371	450.1369976	MNa2H	0.0001024	0.2274863	StemRegenin 1	C24H23N5OS	429.1623316	Organic compounds	Organoheterocyclic compounds	Imidazopyrimidines	Purines and purine derivatives	6-alkylaminopurines
HMDB0256093	451.1389	451.1398394	MFAH	0.0009394	2.082281186	Palomid 529	C24H22O6	406.1416384	Organic compounds	Phenylpropanoids and polyketides	Coumarins and derivatives	Coumarins and derivatives	Coumarins and derivatives
HMDB0029832	452.1369	452.1350884	MFAH	0.0018116	4.006767107	8-Carboxymethyldihydrochelerythrine	C23H21NO6	407.1368874	Organic compounds	Alkaloids and derivatives	Benzophenanthridine alkaloids	Dihydrobenzophenanthridine alkaloids	Dihydrobenzophenanthridine alkaloids
HMDB0258111	453.1427	453.1424401	2MFAH	0.0002599	0.573550339	1-(4-Methyl-5-thiazolyl)-1-phenylmethylamine	C11H12N2S	204.0721196	Organic compounds	Organoheterocyclic compounds	Azoles	Thiazoles	4,5-disubstituted thiazoles
HMDB0256570	454.1522	454.1510904	MBr	0.0011096	2.443239758	Pipamperone	C21H30FN3O2	375.2322054	Organic compounds	Organic oxygen compounds	Organooxygen compounds	Carbonyl compounds	Alkyl-phenylketones
HMDB0249320	455.1037	455.1042201	MFAH	0.0005201	1.142815155	Bms-707035	C17H19FN4O5S	410.1060191	Organic compounds	Organoheterocyclic compounds	Diazines	Pyrimidines and pyrimidine derivatives	Pyrimidinecarboxylic acids and derivatives
HMDB0249738	456.1446	456.1441909	MNa2H	0.0004091	0.896865527	7-(3,5-Dimethyl-1,2-Oxazol-4-Yl)-6-Methoxy-2-Methyl-4-(Quinolin-4-Yl)-9h-Pyrimido[4,5-B]indole	C26H21N5O2	435.1695249	Organic compounds	Organoheterocyclic compounds	Quinolines and derivatives	Quinolines and derivatives	Quinolines and derivatives
HMDB0250200	457.2843	457.2860525	2MH	0.0017525	3.832393292	(E)-6-Methyl-1-(2-methyl-1-oxo-2-butenyl)-1,2,3,4-tetrahydroquinoline	C15H19NO	229.1466642	Organic compounds	Organoheterocyclic compounds	Quinolines and derivatives	Hydroquinolines	Hydroquinolines
HMDB0241798	459.2975	459.2984731	MH2OH	0.0009731	2.118665872	(1-{[1-carboxylato-3-(trimethylammonio)propan-2- yl]oxy}-1-oxoicosa-5,7,11,14-tetraen-9-yl)peroxy	C27H44NO6	478.3168631	Organic compounds	Lipids and lipid-like molecules	Fatty Acyls	Fatty acid esters	Acyl carnitines
HMDB0257500	460.156	460.1563956	MNa2H	0.0003956	0.859707708	Saroglitazar	C25H29NO4S	439.1817296	Organic compounds	Organoheterocyclic compounds	Pyrroles	Substituted pyrroles	Phenylpyrroles
HMDB0252596	460.2943	460.2946983	MK2H	0.0003983	0.865315202	Gallamonum	C24H45N3O3	423.3460923	Organic compounds	Benzenoids	Phenol ethers	Phenol ethers	Phenol ethers
HMDB0242175	461.1436	461.1429131	MNa2H	0.0006869	1.489559918	gamma-CEHC glucuronide	C21H28O10	440.1682471	Organic compounds	Organic oxygen compounds	Organooxygen compounds	Carbohydrates and carbohydrate conjugates	Phenolic glycosides
HMDB0245688	461.2725	461.2725557	MH2OH	5.57E-05	0.120752903	25-Hydroxyvitamin D3 3-sulfate ester	C27H44O5S	480.2909457	Organic compounds	Lipids and lipid-like molecules	Prenol lipids	Sesquiterpenoids	Sesquiterpenoids
HMDB0001959	461.3102	461.3093071	2MH	0.0008929	1.935577683	gamma-Aminobutyryllysine	C10H21N3O3	231.1582915	Organic compounds	Organic acids and derivatives	Peptidomimetics	Hybrid peptides	Hybrid peptides
HMDB0001959	692.4685	692.4675986	3MH	0.0009014	1.301721556	gamma-Aminobutyryllysine	C10H21N3O3	231.1582915	Organic compounds	Organic acids and derivatives	Peptidomimetics	Hybrid peptides	Hybrid peptides
HMDB0012155	461.5792	461.5792826	M2H	8.26E-05	0.178950839	3-Hydroxypimelyl-CoA	C28H46N7O20P3S	925.1731172	Organic compounds	Lipids and lipid-like molecules	Fatty Acyls	Fatty acyl thioesters	3-hydroxyacyl CoAs
HMDB0039937	462.317	462.320051	MTFAH	0.003051	6.599324415	Pipercitine	C23H43NO	349.334465	Organic compounds	Organoheterocyclic compounds	Piperidines	N-acylpiperidines	N-acylpiperidines
HMDB0304462	462.9719	462.9717215	2MFAH	0.0001785	0.385552706	phosphinomethylisomalate	C5H6O7P	208.9867603	Organic compounds	Organic acids and derivatives	Hydroxy acids and derivatives	Beta hydroxy acids and derivatives	Beta hydroxy acids and derivatives
HMDB0014334	463.1159	463.1157708	MBr	0.0001292	0.278979919	Bortezomib	C19H25BN4O4	384.1968858	Organic compounds	Organic acids and derivatives	Carboxylic acids and derivatives	Amino acids, peptides, and analogues	Phenylalanine and derivatives
HMDB0240769	464.3362	464.3357397	MNa2H	0.0004603	0.991308574	3-Hydroxyoctadecanoylcarnitine	C25H49NO5	443.3610737	Organic compounds	Lipids and lipid-like molecules	Fatty Acyls	Fatty acid esters	Acyl carnitines
HMDB0244895	464.9785	464.9788798	MFAH	0.0003798	0.816811293	1H-Perfluorooctane	C8HF17	419.9806788	Organic compounds	Organohalogen compounds	Organofluorides	Organofluorides	Organofluorides
HMDB0244661	465.1271	465.127196	MNa2H	9.60E-05	0.206395156	15-(4-Iodophenyl)pentadecanoic acid	C21H33IO2	444.15253	Organic compounds	Lipids and lipid-like molecules	Fatty Acyls	Fatty acids and conjugates	Long-chain fatty acids
HMDB0253751	466.1405	466.1408448	MH	0.0003448	0.739690598	Antibiotic K 252a	C27H21N3O5	467.1481208	Organic compounds	Organoheterocyclic compounds	Indoles and derivatives	Carbazoles	Indolocarbazoles
HMDB0032660	467.1358	467.1356248	2MH	0.0001752	0.375051678	(2Z,4'Z)-2-(5-Methylthio-4-penten-2-ynylidene)-1,6-dioxaspiro[4.4]non-3-ene	C13H14O2S	234.0714504	Organic compounds	Organic oxygen compounds	Organooxygen compounds	Ethers	Ketals
HMDB0303038	468.1419	468.1420321	MH2OH	0.0001321	0.282179319	Malvidin 3-alpha-L-galactoside	C25H27O10	487.1604221	Organic compounds	Phenylpropanoids and polyketides	Flavonoids	Flavonoid glycosides	Anthocyanidin-3-O-glycosides
HMDB0015014	469.1435	469.143879	MFAH	0.000379	0.807854513	Eprosartan	C23H24N2O4S	424.145678	Organic compounds	Benzenoids	Benzene and substituted derivatives	Benzoic acids and derivatives	Benzoic acids
HMDB0041339	470.1471	470.1463761	MTFAH	0.0007239	1.539733234	5-Chloro-2-(3,5-di-tert-butyl-2-hydroxyphenyl)-2H-benzotriazole	C20H24ClN3O	357.1607901	Organic compounds	Organoheterocyclic compounds	Azoles	Triazoles	Phenyl-1,2,3-triazoles
HMDB0029281	471.1512	471.1508004	MH	0.0003996	0.848136095	b-D-fructosyl-a-D-(6-O-(E))-feruloylglucoside	C21H28O12	472.1580764	Organic compounds	Phenylpropanoids and polyketides	Cinnamic acids and derivatives	Cinnamic acid esters	Cinnamic acid esters
HMDB0243759	472.1482	472.1473844	MFAH	0.0008156	1.727426704	[3H]Pemetrexed	C20H21N5O6	427.1491834	Organic compounds	Organic acids and derivatives	Carboxylic acids and derivatives	Amino acids, peptides, and analogues	Glutamic acid and derivatives
HMDB0004941	474.1564	474.1552463	M3H	0.0011537	2.433169324	Ganglioside GM2 (d18:1/22:0)	C71H129N3O26	1439.886431	Organic compounds	Lipids and lipid-like molecules	Sphingolipids	Glycosphingolipids	GalNAcb1-4Galb1-4Glc- (Ganglio series)
HMDB0244496	474.9738	474.9758879	MFAH	0.0020879	4.395802088	Dinitrostilbenedisulfonic acid	C14H10N2O10S2	429.9776869	Organic compounds	Phenylpropanoids and polyketides	Stilbenes	Sulfonated stilbenes	Sulfonated stilbenes
HMDB0253042	475.1543	475.1553828	MHaCH	0.0010828	2.278833492	Halopemide	C21H22ClFN4O2	416.1415318	Organic compounds	Benzenoids	Benzene and substituted derivatives	Benzoic acids and derivatives	4-halobenzoic acids and derivatives
HMDB0260511	475.2918	475.2912547	MFAH	0.0005453	1.147296515	MG(PGF1alpha/0:0/0:0)	C23H42O7	430.2930537	Organic compounds	Lipids and lipid-like molecules	Fatty Acyls	Eicosanoids	Prostaglandins and related compounds
HMDB0038686	477.1685	477.1685527	MFAH	5.27E-05	0.110443154	Armillaricin	C24H29ClO5	432.1703517	Organic compounds	Lipids and lipid-like molecules	Prenol lipids	Sesquiterpenoids	Melleolides and analogues
HMDB0010331	477.308	477.3069047	MHaCH	0.0010953	2.294749959	Palmitoyl glucuronide	C22H42O7	418.2930537	Organic compounds	Lipids and lipid-like molecules	Fatty Acyls	Fatty acyl glycosides	Fatty acyl glycosides of mono- and disaccharides
HMDB0251619	479.0894	479.0893996	MTFAH	4.00E-07	0.000834917	5-((4-(2-(1H-Indol-1-yl)ethoxy)phenyl)methyl)-2,4-thiazolidinedione	C20H18N2O3S	366.1038136	Organic compounds	Organoheterocyclic compounds	Indoles and derivatives	N-alkylindoles	N-alkylindoles
HMDB0247561	480.966	480.9684766	2MFAH	0.0024766	5.149194013	Pyromellitic dianhydride	C10H2O6	217.9851378	Organic compounds	Organoheterocyclic compounds	Isobenzofurans	Isobenzofurans	Isobenzofurans
HMDB0258098	481.1265	481.1260136	MNa2H	0.0004864	1.010961757	Tert-butyl 4-[4-[(2-chloro-5-nitrobenzoyl)amino]phenyl]piperazine-1-carboxylate	C22H25ClN4O5	460.1513476	Organic compounds	Benzenoids	Benzene and substituted derivatives	Anilides	Benzanilides
HMDB0259885	483.1337	483.1337259	2MFAH	2.59E-05	0.053608346	Oxamyl	C7H13N3O3S	219.0677625	Organic compounds	Organic acids and derivatives	Carboxylic acids and derivatives	Carboxylic acid derivatives	Tertiary carboxylic acid amides
HMDB0034512	483.3122	483.3115985	MH	0.0006015	1.244538724	Liquoric acid	C30H44O5	484.3188745	Organic compounds	Lipids and lipid-like molecules	Prenol lipids	Triterpenoids	Triterpenoids
HMDB0001938	484.1446	484.1452561	MBr	0.0006561	1.355171804	Lisinopril	C21H31N3O5	405.2263711	Organic compounds	Organic acids and derivatives	Carboxylic acids and derivatives	Amino acids, peptides, and analogues	Dipeptides
HMDB0006351	484.3599	484.36436	MHaCH	0.00446	9.207944201	Vaccenyl carnitine	C25H47NO4	425.350509	Organic compounds	Lipids and lipid-like molecules	Fatty Acyls	Fatty acid esters	Acyl carnitines
HMDB0060689	484.9871	484.9852401	2MFAH	0.0018599	3.834962069	Phosphoramide mustard	C4H11Cl2N2O2P	219.9935195	Organic compounds	Organic nitrogen compounds	Organonitrogen compounds	Nitrogen mustard compounds	Nitrogen mustard compounds
HMDB0247070	485.1407	485.1412959	2MHacH	0.0005959	1.22830195	2,4,5-Trihydroxyphenylalanine	C9H11NO5	213.0637225	Organic compounds	Organic acids and derivatives	Carboxylic acids and derivatives	Amino acids, peptides, and analogues	Tyrosine and derivatives
HMDB0035950	485.3014	485.2999658	MBr	0.0014342	2.955285599	Nervonoylacetone	C27H50O2	406.3810808	Organic compounds	Organic oxygen compounds	Organooxygen compounds	Carbonyl compounds	Beta-diketones
HMDB0248776	486.1449	486.1446282	MH	0.0002718	0.559092879	2,2,2-Trifluoro-N-((1R,2S)-1-((1-(4-fluorophenyl)-1H-indazol-5-yl)oxy)-1-(3-methoxyphenyl)-2-propanyl)acetamide	C25H21F4N3O3	487.1519042	Organic compounds	Organoheterocyclic compounds	Azoles	Pyrazoles	Phenylpyrazoles
HMDB0248776	546.1655	546.1657552	MHaCH	0.0002552	0.467257417	2,2,2-Trifluoro-N-((1R,2S)-1-((1-(4-fluorophenyl)-1H-indazol-5-yl)oxy)-1-(3-methoxyphenyl)-2-propanyl)acetamide	C25H21F4N3O3	487.1519042	Organic compounds	Organoheterocyclic compounds	Azoles	Pyrazoles	Phenylpyrazoles
HMDB0004198	487.3321	487.3348328	MCl	0.0027328	5.607643485	Phylloquinol	C31H48O2	452.3654308	Organic compounds	Lipids and lipid-like molecules	Prenol lipids	Diterpenoids	Diterpenoids
HMDB0001056	488.1531	488.1535324	MFAH	0.0004324	0.885786891	Dihydrofolic acid	C19H21N7O6	443.1553314	Organic compounds	Organic acids and derivatives	Carboxylic acids and derivatives	Amino acids, peptides, and analogues	Glutamic acid and derivatives
HMDB0028964	489.3417	489.3406072	2MH	0.0010928	2.23320931	Lysylvaline	C11H23N3O3	245.1739416	Organic compounds	Organic acids and derivatives	Carboxylic acids and derivatives	Amino acids, peptides, and analogues	Dipeptides
HMDB0259507	490.1627	490.1620072	MHaCH	0.0006928	1.413410239	Imidazo(5,1-F)(1,2,4)triazine, 4-(3-fluoro-1-azetidinyl)-7-methyl-5-(1-methyl-5-(4-(trifluoromethyl)phenyl)-1H-pyrazol-4-yl)-	C20H17F4N7	431.1481562	Organic compounds	Organoheterocyclic compounds	Azoles	Pyrazoles	Phenylpyrazoles
HMDB0250017	491.156	491.1558857	MH	0.0001143	0.23271634	Picroside I	C24H28O11	492.1631617	Organic compounds	Phenylpropanoids and polyketides	Cinnamic acids and derivatives	Cinnamic acid esters	Cinnamic acid esters
HMDB0030926	491.3927	491.3894549	2MH	0.0032451	6.603926819	Avocadienofuran	C17H26O	246.1983655	Organic compounds	Organoheterocyclic compounds	Heteroaromatic compounds	Heteroaromatic compounds	Heteroaromatic compounds
HMDB0248805	492.1577	492.1574695	MCl	0.0002305	0.468346036	Azimilide	C23H28ClN5O3	457.1880675	Organic compounds	Organoheterocyclic compounds	Azolidines	Imidazolidines	Hydantoins
HMDB0245901	493.1305	493.1301911	MK2H	0.0003089	0.626406587	3-Hydroxymethyl-picumast	C25H29ClN2O4	456.1815851	Organic compounds	Phenylpropanoids and polyketides	Coumarins and derivatives	Coumarins and derivatives	Coumarins and derivatives
HMDB0250500	493.1568	493.1567485	MTFAH	5.15E-05	0.104429272	(2S,3S)-1-[[2-Methoxy-5-(trifluoromethoxy)phenyl]methyl]-2-phenylpiperidin-3-amine	C20H23F3N2O2	380.1711625	Organic compounds	Organoheterocyclic compounds	Piperidines	Benzylpiperidines	N-benzylpiperidines
HMDB0000012	501.1476	501.147444	2MFAH	0.000156	0.311285634	Deoxyuridine	C9H12N2O5	228.0746215	Organic compounds	Nucleosides, nucleotides, and analogues	Pyrimidine nucleosides	Pyrimidine 2'-deoxyribonucleosides	Pyrimidine 2'-deoxyribonucleosides
HMDB0252992	501.3165	501.3156385	MH	0.0008615	1.718478208	2-[(4-{2-[(4-Cyclohexylbutyl)(cyclohexylcarbamoyl)amino]ethyl}phenyl)sulfanyl]-2-methylpropanoic acid	C29H46N2O3S	502.3229145	Organic compounds	Organosulfur compounds	Thioethers	Aryl thioethers	Aryl thioethers
HMDB0031949	502.1482	502.1485481	MCl	0.0003481	0.693221162	O-Ethyl-4-[(2',3',4'-tri-O-acetyl-alpha-L-rhamnosyloxy)benzyl]carbamate	C22H29NO10	467.1791461	Organic compounds	Organic oxygen compounds	Organooxygen compounds	Carbohydrates and carbohydrate conjugates	Phenolic glycosides
HMDB0252304	503.1527	503.1523319	MTFAH	0.0003681	0.731587586	Flibanserin	C20H21F3N4O	390.1667459	Organic compounds	Organoheterocyclic compounds	Diazinanes	Piperazines	Phenylpiperazines
HMDB0303581	503.3209	503.3220078	MH2OH	0.0011078	2.200976677	Polysorbate 80	C26H50O10	522.3403978	Organic compounds	Lipids and lipid-like molecules	Fatty Acyls	Fatty acid esters	Fatty acid esters
HMDB0038598	504.151	504.1511324	MFAH	0.0001324	0.262619662	Narceinone	C23H25NO9	459.1529314	Organic compounds	Phenylpropanoids and polyketides	Stilbenes	Stilbenes	Stilbenes
HMDB0254433	505.3322	505.3323316	MHaCH	0.0001316	0.26042268	Menahydroquinone-4	C31H42O2	446.3184806	Organic compounds	Lipids and lipid-like molecules	Prenol lipids	Diterpenoids	Diterpenoids
HMDB0031381	507.305	507.3035327	MCl	0.0014673	2.892351236	Methyl (7Z,9Z,9'Z)-6'-apo-y-caroten-6'-oate	C33H44O2	472.3341307	Organic compounds	Lipids and lipid-like molecules	Prenol lipids	Triterpenoids	Triterpenoids
HMDB0253990	508.1626	508.1622302	MTFAH	0.0003698	0.727720358	latrunculin B	C20H29NO5S	395.1766442	Organic compounds	Phenylpropanoids and polyketides	Macrolides and analogues	Macrolides and analogues	Macrolides and analogues
HMDB0260013	509.1251	509.1251636	2MHacH	6.36E-05	0.124920166	4-(4-(Chloromethyl)phenyl)morpholin-3-one	C11H12ClNO2	225.0556563	Organic compounds	Organoheterocyclic compounds	Oxazinanes	Morpholines	Phenylmorpholines
HMDB0037766	509.2973	509.2976024	2MFAH	0.0003024	0.593758931	3-Mercaptohexyl hexanoate	C12H24O2S	232.1497007	Organic compounds	Lipids and lipid-like molecules	Fatty Acyls	Fatty acid esters	Fatty acid esters
HMDB0015540	510.1574	510.1551719	MFAH	0.0022281	4.367494681	Bacampicillin	C21H27N3O7S	465.1569709	Organic compounds	Organoheterocyclic compounds	Lactams	Beta lactams	Penicillins
HMDB0015090	510.2718	510.2700007	MCl	0.0017993	3.526172414	Netilmicin	C21H41N5O7	475.3005987	Organic compounds	Organic oxygen compounds	Organooxygen compounds	Carbohydrates and carbohydrate conjugates	Aminocyclitol glycosides
HMDB0246658	510.9774	510.9768622	2MHacH	0.0005378	1.05249384	3-(Methylsulfonyl)-2-oxoimidazolidine-1-carbonyl chloride	C5H7ClN2O4S	225.9815056	Organic compounds	Organic nitrogen compounds	Organonitrogen compounds	Sulfonylureas	Sulfonylureas
HMDB0251306	511.15	511.1501593	MK2H	0.0001593	0.311650103	Ibrutinib metabolite M37	C25H26N6O4	474.2015533	Organic compounds	Benzenoids	Benzene and substituted derivatives	Diphenylethers	Diphenylethers
HMDB0253672	511.2768	511.2773359	2MHacH	0.0005359	1.048159115	Isopilocarpinic acid	C11H18N2O3	226.1317424	Organic compounds	Organoheterocyclic compounds	Azoles	Imidazoles	Imidazolyl carboxylic acids and derivatives
HMDB0248869	512.9968	512.9947919	2MH	0.0020081	3.914464692	Barban	C11H9Cl2NO2	257.001034	Organic compounds	Benzenoids	Benzene and substituted derivatives	Phenylcarbamic acid esters	Phenylcarbamic acid esters
HMDB0253340	517.3455	517.3494382	2MHacH	0.0039382	7.612263026	Icaridin	C12H23NO3	229.1677936	Organic compounds	Organoheterocyclic compounds	Piperidines	Piperidinecarboxylic acids and derivatives	Piperidinecarboxylic acids
HMDB0206600	518.1453	518.1458622	M3H	0.0005622	1.085022657	CL(12:0/18:2(9Z,11Z)/25:0/25:0)	C89H170O17P2	1573.191328	Organic compounds	Lipids and lipid-like molecules	Glycerophospholipids	Glycerophosphoglycerophosphoglycerols	Cardiolipins
HMDB0251088	519.167	519.1670285	MHaCH	2.85E-05	0.054895628	Dexloxiglumide	C21H30Cl2N2O5	460.1531775	Organic compounds	Organic acids and derivatives	Carboxylic acids and derivatives	Amino acids, peptides, and analogues	Glutamic acid and derivatives
HMDB0248440	519.3944	519.3956029	MH	0.0012029	2.315961077	Anipamil	C34H52N2O2	520.4028789	Organic compounds	Benzenoids	Benzene and substituted derivatives	Phenylbutylamines	Phenylbutylamines
HMDB0303032	523.0622	523.0609174	MBr	0.0012826	2.452104444	1,3-Diferuloylglycerol	C23H24O9	444.1420324	Organic compounds	Phenylpropanoids and polyketides	Cinnamic acids and derivatives	Hydroxycinnamic acids and derivatives	Coumaric acids and derivatives
HMDB0252127	525.0547	525.053866	MH2OH	0.000834	1.588408455	Eumelanins	C23H20N4O8S2	544.072256	Organic compounds	Organoheterocyclic compounds	Benzothiazines	Benzothiazines	Benzothiazines
HMDB0039090	525.3128	525.3140973	MCl	0.0012973	2.469570123	7',8'-Dihydro-8'-hydroxyreticulataxanthin	C33H46O3	490.3446953	Organic compounds	Lipids and lipid-like molecules	Prenol lipids	Triterpenoids	Triterpenoids
HMDB0258214	527.0863	527.0851723	MFAH	0.0011277	2.139502417	Seletalisib	C23H14ClF3N6O	482.0869713	Organic compounds	Organoheterocyclic compounds	Pyridines and derivatives	Bipyridines and oligopyridines	Bipyridines and oligopyridines
HMDB0304051	527.128	527.1284348	2MHacH	0.0004348	0.824846416	2-(4'-methylthio)butylmalate	C9H14O5S	234.0572919	Organic compounds	Organic acids and derivatives	Hydroxy acids and derivatives	Medium-chain hydroxy acids and derivatives	Medium-chain hydroxy acids and derivatives
HMDB0248498	527.1652	527.1646726	MTFAH	0.0005274	1.000446402	1,4-Bis((m-methoxyphenoxy)acetyl)piperazine	C22H26N2O6	414.1790866	Organic compounds	Benzenoids	Phenol ethers	Anisoles	Anisoles
HMDB0240647	527.3249	527.3222421	MTFAH	0.0026579	5.040371499	Docosahexaenoylcholine	C27H44NO2	414.3366561	Organic compounds	Organic nitrogen compounds	Organonitrogen compounds	Quaternary ammonium salts	Acyl cholines
HMDB0240205	528.1571	528.1574692	MH	0.0003692	0.699033946	<U+FEFF>Bosutinib	C26H29Cl2N5O3	529.1647452	Organic compounds	Organoheterocyclic compounds	Quinolines and derivatives	Aminoquinolines and derivatives	4-aminoquinolines
HMDB0242380	528.3327	528.3306543	MNa2H	0.0020457	3.872007016	Cholylvaline	C29H49NO6	507.3559883	Organic compounds	Lipids and lipid-like molecules	Steroids and steroid derivatives	Bile acids, alcohols and derivatives	Glycinated bile acids and derivatives
HMDB0250142	529.1608	529.1610231	MTFAH	0.0002231	0.421610796	Agelin	C24H29ClO4	416.1754371	Organic compounds	Lipids and lipid-like molecules	Steroids and steroid derivatives	Pregnane steroids	Gluco/mineralocorticoids, progestogins and derivatives
HMDB0035150	529.3473	529.3451822	MNa2H	0.0021178	4.000792056	2'-Apo-beta-carotenal	C37H48O	508.3705162	Organic compounds	Lipids and lipid-like molecules	Prenol lipids	Sesquaterpenoids	Sesquaterpenoids
HMDB0259286	529.4717	529.4756834	MCl	0.0039834	7.523291673	tritriacontanoic acid	C33H66O2	494.5062814	Organic compounds	Lipids and lipid-like molecules	Fatty Acyls	Fatty acids and conjugates	Very long-chain fatty acids
HMDB0289865	530.4608	530.4573195	MH2OH	0.0034805	6.561319586	Cer(d16:1/18:1(12Z)-O(9S,10R))	C34H63NO4	549.4757095	Organic compounds	Lipids and lipid-like molecules	Sphingolipids	Ceramides	Ceramides
HMDB0289865	662.4604	662.4612955	MTFAH	0.0008955	1.351777087	Cer(d16:1/18:1(12Z)-O(9S,10R))	C34H63NO4	549.4757095	Organic compounds	Lipids and lipid-like molecules	Sphingolipids	Ceramides	Ceramides
HMDB0061807	530.9279	530.9263493	2MH	0.0015507	2.920744096	alpha-Trichloromethylbenzyl acetate	C10H9Cl3O2	265.9668127	Organic compounds	Benzenoids	Benzene and substituted derivatives	Benzyloxycarbonyls	Benzyloxycarbonyls
HMDB0032884	530.9561	530.9536919	MBr	0.0024081	4.535423779	Allura red AC	C18H16N2O8S2	452.0348069	Organic compounds	Benzenoids	Naphthalenes	Naphthalene sulfonic acids and derivatives	2-naphthalene sulfonates
HMDB0034113	530.9771	530.9779756	MBr	0.0008756	1.649032616	3,4-Hexahydroxydiphenoylarabinose	C19H16O13	452.0590906	Organic compounds	Phenylpropanoids and polyketides	Tannins	Hydrolyzable tannins	Hydrolyzable tannins
HMDB0062322	531.2091	531.2091758	MBr	7.58E-05	0.142693318	1-nonadecanoyl-glycero-3-phosphate	C22H45O7P	452.2902908	Organic compounds	Lipids and lipid-like molecules	Glycerophospholipids	Glycerophosphates	1-acylglycerol-3-phosphates
HMDB0242165	533.1592	533.1588923	MBr	0.0003077	0.577126265	3alpha-(Sulfonatooxy)-5beta-cholan-24-oate	C24H38O6S	454.2400073	Organic compounds	Lipids and lipid-like molecules	Steroids and steroid derivatives	Bile acids, alcohols and derivatives	Bile acids, alcohols and derivatives
HMDB0251081	534.1683	534.1699719	MK2H	0.0016719	3.12990263	Dexamethasone isonicotinate	C28H32FNO6	497.2213659	Organic compounds	Lipids and lipid-like molecules	Steroids and steroid derivatives	Pregnane steroids	Gluco/mineralocorticoids, progestogins and derivatives
HMDB0012501	536.1712	536.1686937	MBr	0.0025063	4.674461656	10,11-Dihydro-12R-hydroxy-leukotriene E4	C23H39NO6S	457.2498087	Organic compounds	Lipids and lipid-like molecules	Fatty Acyls	Eicosanoids	Hydroxyeicosatrienoic acids
HMDB0259884	543.1784	543.1782645	MCl	0.0001355	0.249457699	Belnacasan	C24H33ClN4O6	508.2088625	Organic compounds	Organic acids and derivatives	Carboxylic acids and derivatives	Amino acids, peptides, and analogues	Dipeptides
HMDB0250169	543.3257	543.3302813	MTFAH	0.0045813	8.431887855	Cholesterol carbonate	C28H46O3	430.3446953	Organic compounds	Lipids and lipid-like molecules	Steroids and steroid derivatives	Cholestane steroids	Cholesterols and derivatives
HMDB0252877	544.1628	544.1637001	MBr	0.0009001	1.654097838	Glycyl-histidyl-arginyl-proline	C19H31N9O5	465.2448151	Organic compounds	Organic acids and derivatives	Carboxylic acids and derivatives	Amino acids, peptides, and analogues	Oligopeptides
HMDB0260234	544.9908	544.9948074	2MFAH	0.0040074	7.353097581	1-(5-Phenyl-1,2,4-thiadiazol-3-yl)-3-sulfanylideneurea	C9H6N4OS2	249.9983032	Organic compounds	Benzenoids	Benzene and substituted derivatives	Benzene and substituted derivatives	Benzene and substituted derivatives
HMDB0253310	545.145	545.145321	MH	0.000321	0.588833817	hypocrellin a	C30H26O10	546.152597	Organic compounds	Benzenoids	Perylenequinones	Perylenequinones	Perylenequinones
HMDB0259752	545.3404	545.341304	MH2OH	0.000904	1.657677483	Valnemulin	C31H52N2O5S	564.359694	Organic compounds	Lipids and lipid-like molecules	Prenol lipids	Diterpenoids	Pleuromutilin and derivatives
HMDB0241616	546.3456	546.3436246	MHaCH	0.0019754	3.615673197	(4Z,7Z,10Z,13Z,15E,19Z)-17-Hydroxydocosa-4,7,10,13,15,19-hexaenoylcarnitine	C29H45NO5	487.3297736	Organic compounds	Lipids and lipid-like molecules	Fatty Acyls	Fatty acid esters	Acyl carnitines
HMDB0257869	547.3514	547.3519394	MCl	0.0005394	0.985471981	2,2-Bis(1-hydroxy-2,2,6,6-tetramethylpiperidin-4-yl)decanedioic acid	C28H52N2O6	512.3825374	Organic compounds	Lipids and lipid-like molecules	Fatty Acyls	Fatty acids and conjugates	Medium-chain fatty acids
HMDB0302524	548.3656	548.3705104	3MH	0.0049104	8.95452966	Lupinic acid	C10H17NO2	183.1259288	Organic compounds	Alkaloids and derivatives	Lupin alkaloids	Lupinine-type alkaloids	Lupinine-type alkaloids
HMDB0060511	549.1509	549.1509197	MH2OH	1.97E-05	0.035873563	SN38 glucuronide	C28H28N2O11	568.1693097	Organic compounds	Alkaloids and derivatives	Camptothecins	Camptothecins	Camptothecins
HMDB0010389	552.2502	552.2497953	MK2H	0.0004047	0.732820552	LysoPC(18:4(6Z,9Z,12Z,15Z)/0:0)	C26H46NO7P	515.3011893	Organic compounds	Lipids and lipid-like molecules	Glycerophospholipids	Glycerophosphocholines	1-acyl-sn-glycero-3-phosphocholines
HMDB0302365	552.3574	552.3544999	MHaCH	0.0029001	5.250432468	Glycolipids	C24H50N2O6P	493.3406489	Organic compounds	Lipids and lipid-like molecules	Sphingolipids	Phosphosphingolipids	Phosphosphingolipids
HMDB0034268	553.1563	553.1562797	MH	2.03E-05	0.03669849	Lippioside II	C25H30O14	554.1635557	Organic compounds	Lipids and lipid-like molecules	Prenol lipids	Terpene glycosides	Iridoid O-glycosides
HMDB0303246	553.9919	553.9921461	MFAH	0.0002461	0.444230124	Lignin	C18H13N3Na2O8S2	508.9939451	Organic compounds	Benzenoids	Naphthalenes	Naphthalenes	Naphthalenes
HMDB0249766	554.0391	554.0358616	MCl	0.0032384	5.845108998	Cefminox	C16H21N7O7S3	519.0664596	Organic compounds	Organoheterocyclic compounds	Lactams	Beta lactams	Cephamycins
HMDB0258345	554.2615	554.2619188	MCl	0.0004188	0.755599448	[(3R,4S)-1,1-Difluoro-3-(hexadecanoylamino)-4-hydroxy-4-phenylbutyl]phosphonic acid	C26H44F2NO5P	519.2925168	Organic compounds	Lipids and lipid-like molecules	Fatty Acyls	Fatty amides	N-acyl amines
HMDB0260443	554.4616	554.4573195	MH2OH	0.0042805	7.720161407	Cer(d16:1/20:3(5Z,8Z,11Z)-O(14R,15S))	C36H63NO4	573.4757095	Organic compounds	Lipids and lipid-like molecules	Sphingolipids	Ceramides	Ceramides
HMDB0260443	686.4628	686.4612955	MTFAH	0.0015045	2.191674913	Cer(d16:1/20:3(5Z,8Z,11Z)-O(14R,15S))	C36H63NO4	573.4757095	Organic compounds	Lipids and lipid-like molecules	Sphingolipids	Ceramides	Ceramides
HMDB0245459	554.957	554.9616943	2MHacH	0.0046943	8.458782017	2,4-Dinitrobenzenesulfonic acid	C6H4N2O7S	247.9739217	Organic compounds	Benzenoids	Benzene and substituted derivatives	Benzenesulfonic acids and derivatives	p-Nitrobenzenesulfonates
HMDB0248266	554.9853	554.985704	MH	0.000404	0.727946679	1-(2,4-Dichlorophenyl)-5-(4-iodophenyl)-4-methyl-N-4-morpholinyl-1H-pyrazole-3-carboxamide	C21H19Cl2IN4O2	555.99298	Organic compounds	Organoheterocyclic compounds	Azoles	Pyrazoles	Phenylpyrazoles
HMDB0240516	555.0122	555.0120009	2MH	0.0001991	0.358730982	Ethyl gallate 3-sulfate	C9H10O8S	278.0096385	Organic compounds	Benzenoids	Benzene and substituted derivatives	Benzoic acids and derivatives	Gallic acid and derivatives
HMDB0038496	555.2325	555.2326741	MBr	0.0001741	0.313562238	Polyporusterone B	C28H44O6	476.3137891	Organic compounds	Lipids and lipid-like molecules	Steroids and steroid derivatives	Bile acids, alcohols and derivatives	Pentahydroxy bile acids, alcohols and derivatives
HMDB0247191	555.2644	555.2631864	MBr	0.0012136	2.18563022	1,4,7,10-Tetratert-butylperylene	C36H44	476.3443014	Organic compounds	Benzenoids	Phenanthrenes and derivatives	Phenanthrenes and derivatives	Phenanthrenes and derivatives
HMDB0031881	556.2641	556.2630905	M2H	0.0010095	1.814788752	Ampeloside Bf1	C51H86O26	1114.540733	Organic compounds	Lipids and lipid-like molecules	Steroids and steroid derivatives	Steroidal glycosides	Steroidal saponins
HMDB0247500	557.2683	557.2670484	2MH	0.0012516	2.245960897	Verubulin	C17H17N3O	279.1371622	Organic compounds	Organic nitrogen compounds	Organonitrogen compounds	Amines	Alkyldiarylamines
HMDB0015349	558.1805	558.1795056	MHaCH	0.0009944	1.781505752	Halofantrine	C26H30Cl2F3NO	499.1656546	Organic compounds	Benzenoids	Phenanthrenes and derivatives	Phenanthrenes and derivatives	Phenanthrenes and derivatives
HMDB0240642	559.3265	559.3276401	2MHacH	0.0011401	2.038340175	3,5-Di-tert-butyl-4-hydroxybenzoic acid	C15H22O3	250.1568946	Organic compounds	Benzenoids	Benzene and substituted derivatives	Benzoic acids and derivatives	Hydroxybenzoic acid derivatives
HMDB0041032	559.4851	559.486248	MCl	0.001148	2.051882426	25-Methyl-21-tritriacontene-1,9,11-triol	C34H68O3	524.516846	Organic compounds	Lipids and lipid-like molecules	Fatty Acyls	Fatty alcohols	Fatty alcohols
HMDB0001276	560.4928	560.4981109	3MH	0.0053109	9.475321855	N1-Acetylspermidine	C9H21N3O	187.1684623	Organic compounds	Organic acids and derivatives	Carboximidic acids and derivatives	Carboximidic acids	Carboximidic acids
HMDB0029999	561.1375	561.1377891	MTFAH	0.0002891	0.515203227	Cycloartomunoxanthone	C26H24O7	448.1522031	Organic compounds	Organoheterocyclic compounds	Benzopyrans	1-benzopyrans	Pyranoxanthones
HMDB0254949	561.1883	561.1878523	MFAH	0.0004477	0.79777208	Muraglitazar	C29H28N2O7	516.1896513	Organic compounds	Organoheterocyclic compounds	Azoles	Oxazoles	Phenyl-1,3-oxazoles
HMDB0036673	561.3347	561.3352267	MCl	0.0005267	0.938298498	3alpha-Acetomethoxy-11alpha-oxo-12-ursen-24-oic acid	C33H50O5	526.3658247	Organic compounds	Lipids and lipid-like molecules	Prenol lipids	Triterpenoids	Triterpenoids
HMDB0304458	561.492	561.4888346	2MH	0.0031654	5.637511923	petroselinate	C18H33O2	281.2480553	Organic compounds	Lipids and lipid-like molecules	Fatty Acyls	Fatty acids and conjugates	Long-chain fatty acids
HMDB0240930	562.3488	562.3476443	MBr	0.0011557	2.05513442	19-Methylhenicosanoylcarnitine	C29H57NO4	483.4287593	Organic compounds	Lipids and lipid-like molecules	Fatty Acyls	Fatty acid esters	Acyl carnitines
HMDB0289916	562.48	562.4835343	MH2OH	0.0035343	6.283383929	Cer(d17:1/18:1(12Z)-2OH(9,10))	C35H67NO5	581.5019243	Organic compounds	Lipids and lipid-like molecules	Sphingolipids	Ceramides	Ceramides
HMDB0004135	563.1839	563.1842234	MFAH	0.0003234	0.574234836	Poly-g-D-glutamate	C20H30N4O12	518.1860224	Organic compounds	Organic acids and derivatives	Carboxylic acids and derivatives	Amino acids, peptides, and analogues	Oligopeptides
HMDB0256070	563.3481	563.3508768	MCl	0.0027768	4.929077267	Pachymic acid	C33H52O5	528.3814748	Organic compounds	Lipids and lipid-like molecules	Prenol lipids	Triterpenoids	Triterpenoids
HMDB0000207	563.5078	563.5044847	2MH	0.0033153	5.883360452	Oleic acid	C18H34O2	282.2558803	Organic compounds	Lipids and lipid-like molecules	Fatty Acyls	Fatty acids and conjugates	Long-chain fatty acids
HMDB0240747	564.3521	564.3517451	MTFAH	0.0003549	0.628863121	(11Z,14Z)-Eicosadienoylcarnitine	C27H49NO4	451.3661591	Organic compounds	Lipids and lipid-like molecules	Fatty Acyls	Fatty acid esters	Acyl carnitines
HMDB0033685	575.392	575.3953258	MFAH	0.0033258	5.780026098	alpha-Tocopherol succinate	C33H54O5	530.3971248	Organic compounds	Lipids and lipid-like molecules	Prenol lipids	Quinone and hydroquinone lipids	Vitamin E compounds
HMDB0033685	565.3646	565.3665268	MCl	0.0019268	3.408054613	alpha-Tocopherol succinate	C33H54O5	530.3971248	Organic compounds	Lipids and lipid-like molecules	Prenol lipids	Quinone and hydroquinone lipids	Vitamin E compounds
HMDB0041895	567.158	567.1584439	2MFAH	0.0004439	0.782673704	Flumequine	C14H12FNO3	261.0801215	Organic compounds	Organoheterocyclic compounds	Quinolines and derivatives	Quinoline carboxylic acids	Quinoline carboxylic acids
HMDB0011481	568.3576	568.3619905	MHaCH	0.0043905	7.724830431	LysoPE(0:0/20:0)	C25H52NO7P	509.3481395	Organic compounds	Lipids and lipid-like molecules	Glycerophospholipids	Glycerophosphoethanolamines	2-acyl-sn-glycero-3-phosphoethanolamines
HMDB0011165	569.1703	569.1696383	3MH	0.0006617	1.162570797	L-beta-aspartyl-L-glycine	C6H10N2O5	190.0589714	Organic compounds	Organic acids and derivatives	Peptidomimetics	Hybrid peptides	Hybrid peptides
HMDB0252932	569.3442	569.3456926	M2H	0.0014926	2.621605853	Gramicidin S	C60H92N12O10	1140.705937	Organic compounds	Organic acids and derivatives	Carboxylic acids and derivatives	Amino acids, peptides, and analogues	Oligopeptides
HMDB0240271	570.2486	570.2488713	MCl	0.0002713	0.475757189	Ergoloid	C29H37N5O5	535.2794693	Organic compounds	Alkaloids and derivatives	Ergoline and derivatives	Lysergic acids and derivatives	Ergopeptines
HMDB0240271	614.1995	614.1983543	MBr	0.0011457	1.865358303	Ergoloid	C29H37N5O5	535.2794693	Organic compounds	Alkaloids and derivatives	Ergoline and derivatives	Lysergic acids and derivatives	Ergopeptines
HMDB0259853	570.3684	570.3719466	MCl	0.0035466	6.218047751	Vitamin E Nicotinate	C35H53NO3	535.4025446	Organic compounds	Lipids and lipid-like molecules	Prenol lipids	Quinone and hydroquinone lipids	Vitamin E compounds
HMDB0041142	573.3734	573.3697821	2MH	0.0036179	6.309889556	N-[2-(4-Prenyloxyphenyl)ethyl]tiglamide	C18H25NO2	287.188529	Organic compounds	Benzenoids	Phenol ethers	Phenol ethers	Phenol ethers
HMDB0015595	574.1814	574.181994	MFAH	0.000594	1.034515199	Nilotinib	C28H22F3N7O	529.183793	Organic compounds	Benzenoids	Benzene and substituted derivatives	Anilides	Benzanilides
HMDB0007075	575.4713	575.4680992	MH	0.0032008	5.562080686	DG(15:0/18:3(6Z,9Z,12Z)/0:0)	C36H64O5	576.4753752	Organic compounds	Lipids and lipid-like molecules	Fatty Acyls	Lineolic acids and derivatives	Lineolic acids and derivatives
HMDB0007075	689.4604	689.4609612	MTFAH	0.0005612	0.813969219	DG(15:0/18:3(6Z,9Z,12Z)/0:0)	C36H64O5	576.4753752	Organic compounds	Lipids and lipid-like molecules	Fatty Acyls	Lineolic acids and derivatives	Lineolic acids and derivatives
HMDB0258678	576.1911	576.1938623	MTFAH	0.0027623	4.794046207	Tafenoquine	C24H28F3N3O3	463.2082763	Organic compounds	Organoheterocyclic compounds	Quinolines and derivatives	Quinolones and derivatives	Quinolones and derivatives
HMDB0241583	576.252	576.2541379	MBr	0.0021379	3.709995052	(5Z,8Z,13E,15S)-11,12,15-Trihydroxyicosa-5,8,13-trienoylcarnitine	C27H47NO7	497.3352529	Organic compounds	Lipids and lipid-like molecules	Fatty Acyls	Fatty acid esters	Acyl carnitines
HMDB0011760	576.4816	576.4763511	MK2H	0.0052489	9.105143671	Cer(d18:0/16:0)	C34H69NO3	539.5277451	Organic compounds	Lipids and lipid-like molecules	Sphingolipids	Ceramides	Long-chain ceramides
HMDB0040891	577.229	577.2290484	2MFAH	4.84E-05	0.083848864	3',4',5'-Trimethoxycinnamyl alcohol acetate	C14H18O5	266.1154237	Organic compounds	Benzenoids	Phenol ethers	Anisoles	Anisoles
HMDB0251896	577.2603	577.2595606	2MFAH	0.0007394	1.280879609	Equilenin	C18H18O2	266.1306798	Organic compounds	Lipids and lipid-like molecules	Steroids and steroid derivatives	Estrane steroids	Estrogens and derivatives
HMDB0007074	577.4879	577.4837492	MH	0.0041508	7.18773473	DG(15:0/18:2(9Z,12Z)/0:0)	C36H66O5	578.4910252	Organic compounds	Lipids and lipid-like molecules	Fatty Acyls	Lineolic acids and derivatives	Lineolic acids and derivatives
HMDB0258819	578.1834	578.1868802	MHaCH	0.0034802	6.019161138	Tenofovir disoproxil	C19H30N5O10P	519.1730292	Organic compounds	Organoheterocyclic compounds	Imidazopyrimidines	Purines and purine derivatives	6-aminopurines
HMDB0000821	578.2134	578.2144037	3MH	0.0010037	1.735861289	Phenylacetylglycine	C10H11NO3	193.0738932	Organic compounds	Organic acids and derivatives	Carboxylic acids and derivatives	Amino acids, peptides, and analogues	N-acyl-alpha amino acids
HMDB0291525	578.2431	578.2415525	M2H	0.0015475	2.67621722	CDP-DG(18:3(6Z,9Z,12Z)/LTE4)	C53H84N4O18P2S	1158.497657	Organic compounds	Lipids and lipid-like molecules	Glycerophospholipids	CDP-glycerols	CDP-diacylglycerols
HMDB0244678	579.2042	579.2037794	2MH	0.0004206	0.726169295	2-Hydroxynaphthaldehydebenzoylhydrazone	C18H14N2O2	290.1055277	Organic compounds	Benzenoids	Naphthalenes	Naphthols and derivatives	Naphthols and derivatives
HMDB0033234	579.233	579.2326741	MBr	0.0003259	0.562640912	Ganoderic acid beta	C30H44O6	500.3137891	Organic compounds	Lipids and lipid-like molecules	Prenol lipids	Triterpenoids	Triterpenoids
HMDB0014539	579.3628	579.3610655	2MHacH	0.0017345	2.993815262	Carisoprodol	C12H24N2O4	260.1736073	Organic compounds	Organic acids and derivatives	Carboxylic acids and derivatives	Amino acids, peptides, and analogues	Carbamate esters
HMDB0247902	580.2218	580.2235267	MHaCH	0.0017267	2.975922072	Acetamide, N-(p-amidino-alpha-(piperidinocarbonyl)phenethyl)-2-(2-naphthylsulfonamido)-, (S)-	C27H31N5O4S	521.2096757	Organic compounds	Organic acids and derivatives	Carboxylic acids and derivatives	Amino acids, peptides, and analogues	Dipeptides
HMDB0258989	580.2718	580.2738309	MHaCH	0.0020309	3.499899344	Thienorphine	C31H39NO4S	521.2599799	Organic compounds	Benzenoids	Phenanthrenes and derivatives	Phenanthrenes and derivatives	Phenanthrenes and derivatives
HMDB0245083	580.9633	580.960886	MK2H	0.002414	4.15518507	2-Cl-IB-Meca	C18H18ClIN6O4	544.01228	Organic compounds	Nucleosides, nucleotides, and analogues	Purine nucleosides	Purine nucleosides	Purine nucleosides
HMDB0246150	581.2839	581.2837891	MH2OH	0.0001109	0.190784608	Benzoic acid, 4-(4-((2R,5R)-5-((bis(phenylmethyl)amino)carbonyl)-2-heptyl-4-oxo-3-thiazolidinyl)butyl)-, rel-	C36H44N2O4S	600.3021791	Organic compounds	Benzenoids	Benzene and substituted derivatives	Phenylbutylamines	Phenylbutylamines
HMDB0031277	581.4769	581.4762173	MTFAH	0.0006827	1.174080693	erythro-8,10-Hentriacontanediol	C31H64O2	468.4906313	Organic compounds	Lipids and lipid-like molecules	Fatty Acyls	Fatty alcohols	Fatty alcohols
HMDB0248617	582.2685	582.2684094	MTFAH	9.06E-05	0.155598344	Artefenomel	C28H39NO5	469.2828234	Organic compounds	Benzenoids	Phenol ethers	Phenol ethers	Phenol ethers
HMDB0000369	583.4788	583.4731845	2MH	0.0056155	9.624264061	3b,17b-Dihydroxyetiocholane	C19H32O2	292.2402303	Organic compounds	Lipids and lipid-like molecules	Steroids and steroid derivatives	Androstane steroids	Androgens and derivatives
HMDB0289912	584.4699	584.4684335	MH	0.0014665	2.509117543	Cer(d17:1/20:4(6E,8Z,11Z,14Z)+=O(5))	C37H63NO4	585.4757095	Organic compounds	Lipids and lipid-like molecules	Sphingolipids	Ceramides	Ceramides
HMDB0002392	585.341	585.340846	MTFAH	0.000154	0.263094573	Maslinic acid	C30H48O4	472.35526	Organic compounds	Lipids and lipid-like molecules	Prenol lipids	Triterpenoids	Triterpenoids
HMDB0260150	585.4902	585.4899774	MH	0.0002226	0.380194382	(3-Fluorooxy-2-hexadecanoyloxypropyl) hexadecanoate	C35H67FO5	586.4972534	Organic compounds	Lipids and lipid-like molecules	Fatty Acyls	Fatty acid esters	Fatty acid esters
HMDB0015387	586.359	586.3628384	MCl	0.0038384	6.546117435	Aliskiren	C30H53N3O6	551.3934364	Organic compounds	Organic acids and derivatives	Carboxylic acids and derivatives	Amino acids, peptides, and analogues	Delta amino acids and derivatives
HMDB0289910	586.4827	586.4835343	MH2OH	0.0008343	1.422546331	Cer(d17:1/20:3(8Z,11Z,14Z)-2OH(5,6))	C37H67NO5	605.5019243	Organic compounds	Lipids and lipid-like molecules	Sphingolipids	Ceramides	Ceramides
HMDB0010358	587.1805	587.1803836	MHaCH	0.0001164	0.198235505	17-beta-estradiol 3-sulfate-17-(beta-D-glucuronide)	C24H32O11S	528.1665326	Organic compounds	Lipids and lipid-like molecules	Steroids and steroid derivatives	Steroidal glycosides	Steroidal glycosides
HMDB0257138	587.3498	587.3508768	MCl	0.0010768	1.833316409	Rehmannic acid	C35H52O5	552.3814748	Organic compounds	Lipids and lipid-like molecules	Prenol lipids	Triterpenoids	Triterpenoids
HMDB0011929	588.3602	588.3571282	M2H	0.0030718	5.220978642	Ganglioside GM3 (d18:1/18:1(11Z))	C59H106N2O21	1178.728808	Organic compounds	Lipids and lipid-like molecules	Sphingolipids	Glycosphingolipids	Glycosphingolipids
HMDB0004845	589.3643	589.3649533	M2H	0.0006533	1.10848125	Ganglioside GM3 (d18:1/18:0)	C59H108N2O21	1180.744459	Organic compounds	Lipids and lipid-like molecules	Sphingolipids	Glycosphingolipids	Gangliosides
HMDB0251114	591.3616	591.3625887	MH	0.0009887	1.671901502	Di-8-ANEPPS	C36H52N2O3S	592.3698647	Organic compounds	Benzenoids	Naphthalenes	Naphthalenes	Naphthalenes
HMDB0060822	592.2035	592.2035619	MFAH	6.19E-05	0.104524869	Doxorubicin-semiquinone	C27H33NO11	547.2053609	Organic compounds	Organic oxygen compounds	Organooxygen compounds	Carbohydrates and carbohydrate conjugates	Aminoglycosides
HMDB0258621	593.1372	593.1381449	MH	0.0009449	1.593052155	Sultamicillin	C25H30N4O9S2	594.1454209	Organic compounds	Organoheterocyclic compounds	Lactams	Beta lactams	Penicillins
HMDB0248926	593.177	593.1770671	MTFAH	6.71E-05	0.11311968	beclomethasone propionate	C25H33ClO7	480.1914811	Organic compounds	Lipids and lipid-like molecules	Steroids and steroid derivatives	Hydroxysteroids	21-hydroxysteroids
HMDB0251534	593.3726	593.3700906	MNa2H	0.0025094	4.22906385	Dmap-ethyl-paf	C30H57N2O6P	572.3954246	Organic compounds	Organoheterocyclic compounds	Pyridines and derivatives	Aminopyridines and derivatives	Aminopyridines and derivatives
HMDB0304250	593.9714	593.970321	MHaCH	0.001079	1.816589082	8-oxo-GTP	C10H12N5O15P3	534.95647	Organic compounds	Nucleosides, nucleotides, and analogues	Purine nucleotides	Purine ribonucleotides	Purine ribonucleoside triphosphates
HMDB0252617	594.1934	594.192953	MTFAH	0.000447	0.752280884	gamma-Glutamyl-N'-(2-hydroxyphenyl)hydrazide	C23H27N7O5	481.207367	Organic compounds	Organic oxygen compounds	Organooxygen compounds	Carbonyl compounds	Alkyl-phenylketones
HMDB0251109	594.2941	594.2933204	MFAH	0.0007796	1.311810134	Dhesn	C30H39N5O5	549.2951194	Organic compounds	Alkaloids and derivatives	Ergoline and derivatives	Lysergic acids and derivatives	Lysergamides
HMDB0290176	650.4736	650.476745	MK2H	0.003145	4.834915351	Cer(t18:0/18:1(12Z)-2OH(9,10))	C36H71NO6	613.528139	Organic compounds	Lipids and lipid-like molecules	Sphingolipids	Ceramides	Ceramides
HMDB0290176	612.5259	612.520863	MH	0.005037	8.223393364	Cer(t18:0/18:1(12Z)-2OH(9,10))	C36H71NO6	613.528139	Organic compounds	Lipids and lipid-like molecules	Sphingolipids	Ceramides	Ceramides
HMDB0253507	594.9833	594.9820825	2MFAH	0.0012175	2.046280108	Iobenguane	C8H10IN3	274.9919408	Organic compounds	Benzenoids	Benzene and substituted derivatives	Halobenzenes	Iodobenzenes
HMDB0003869	595.2947	595.2944426	2MFAH	0.0002574	0.432391068	epsilon-(gamma-Glutamyl)lysine	C11H21N3O5	275.1481208	Organic compounds	Organic acids and derivatives	Carboxylic acids and derivatives	Amino acids, peptides, and analogues	Glutamine and derivatives
HMDB0252499	595.4731	595.4731822	MFAH	8.22E-05	0.138041481	9-cis-Retinyl Oleate-[d17]	C38H62O2	550.4749812	Organic compounds	Lipids and lipid-like molecules	Fatty Acyls	Fatty acid esters	Wax monoesters
HMDB0032424	596.1924	596.1928221	3MH	0.0004221	0.707992422	2-(4-Methyl-5-thiazolyl)ethyl propionate	C9H13NO2S	199.0666994	Organic compounds	Organoheterocyclic compounds	Azoles	Thiazoles	4,5-disubstituted thiazoles
HMDB0288852	596.2943	596.2969852	MNa2H	0.0026852	4.503125232	PC(2:0/18:2(10E,12Z)+=O(9))	C28H50NO9P	575.3223192	Organic compounds	Lipids and lipid-like molecules	Glycerophospholipids	Glycerophosphocholines	Phosphatidylcholines
HMDB0241641	596.4899	596.4895605	MHaCH	0.0003395	0.569163356	(17Z)-Hexacos-17-enoylcarnitine	C33H63NO4	537.4757095	Organic compounds	Lipids and lipid-like molecules	Fatty Acyls	Fatty acid esters	Acyl carnitines
HMDB0030343	597.2079	597.2068533	MBr	0.0010467	1.752659056	Corchoroside B	C29H42O8	518.2879683	Organic compounds	Lipids and lipid-like molecules	Steroids and steroid derivatives	Steroidal glycosides	Steroidal glycosides
HMDB0252425	597.2989	597.297697	MH	0.001203	2.01407105	H-Phe-D-met-arg-phe-NH2	C29H42N8O4S	598.304973	Organic compounds	Organic acids and derivatives	Carboxylic acids and derivatives	Amino acids, peptides, and analogues	Oligopeptides
HMDB0003114	597.4682	597.4677029	MHaCH	0.0004971	0.832011501	Neurosporene	C40H58	538.4538519	Organic compounds	Lipids and lipid-like molecules	Prenol lipids	Tetraterpenoids	Carotenes
HMDB0002580	598.2261	598.2280608	MCl	0.0019608	3.277679749	Taurolithocholic acid 3-sulfate	C26H45NO8S2	563.2586588	Organic compounds	Lipids and lipid-like molecules	Steroids and steroid derivatives	Bile acids, alcohols and derivatives	Taurinated bile acids and derivatives
HMDB0257798	599.4375	599.4429447	MFAH	0.0054447	9.082932826	(6-Isocyanatohexyl)carbamic acid 3beta-cholesteryl ester	C35H58N2O3	554.4447437	Organic compounds	Lipids and lipid-like molecules	Steroids and steroid derivatives	Cholestane steroids	Cholesterols and derivatives
HMDB0015431	601.4672	601.4698305	MH	0.0026305	4.373452942	Pipecuronium	C35H62N4O4	602.4771065	Organic compounds	Lipids and lipid-like molecules	Steroids and steroid derivatives	Steroid esters	Steroid esters
HMDB0258241	602.3657	602.366607	MH2OH	0.000907	1.505727558	Septacidin	C30H51N7O7	621.384997	Organic compounds	Organic acids and derivatives	Carboxylic acids and derivatives	Amino acids, peptides, and analogues	N-acyl-alpha amino acids and derivatives
HMDB0248140	603.3525	603.3514107	MTFAH	0.0010893	1.805415519	Alisol A	C30H50O5	490.3658247	Organic compounds	Lipids and lipid-like molecules	Prenol lipids	Triterpenoids	Triterpenoids
HMDB0294465	603.3871	603.3878348	MNa2H	0.0007348	1.217790545	DG(10:0/PGF2alpha/0:0)	C33H58O8	582.4131688	Organic compounds	Lipids and lipid-like molecules	Glycerolipids	Diradylglycerols	1,2-diacylglycerols
HMDB0039897	604.3721	604.3710237	MH2OH	0.0010763	1.7808597	Hydroxyhomodestruxin B	C31H53N5O8	623.3894137	Organic compounds	Organic acids and derivatives	Peptidomimetics	Depsipeptides	Cyclic depsipeptides
HMDB0032906	605.1844	605.1851332	MTFAH	0.0007332	1.211530092	Isolariciresinol 9'-O-alpha-L-arabinofuranoside	C25H32O10	492.1995472	Organic compounds	Lignans, neolignans and related compounds	Lignan glycosides	Lignan glycosides	Lignan glycosides
HMDB0241040	605.3296	605.3290991	2MH	0.0005009	0.827483762	2,2-dimethylpentanedioylcarnitine	C14H25NO6	303.1681875	Organic compounds	Lipids and lipid-like molecules	Fatty Acyls	Fatty acid esters	Acyl carnitines
HMDB0259403	605.3634	605.363232	MHaCH	0.000168	0.277519332	2-(4,4-Difluoro-1-piperidinyl)-6-methoxy-N-[1-(1-methylethyl)-4-piperidinyl]-7-[3-(1-pyrrolidinyl)propoxy]-4-quinazolinamine	C29H44F2N6O2	546.349381	Organic compounds	Organoheterocyclic compounds	Diazanaphthalenes	Benzodiazines	Quinazolinamines
HMDB0010392	606.3716	606.3776406	MHaCH	0.0060406	9.961778924	LysoPC(20:2(11Z,14Z)/0:0)	C28H54NO7P	547.3637896	Organic compounds	Lipids and lipid-like molecules	Glycerophospholipids	Glycerophosphocholines	1-acyl-sn-glycero-3-phosphocholines
HMDB0302461	607.3752	607.3768762	MNa2H	0.0016762	2.759736279	5-Hydroxycapsanthin	C39H54O4	586.4022102	Organic compounds	Lipids and lipid-like molecules	Prenol lipids	Triterpenoids	Triterpenoids
HMDB0241604	608.3816	608.3779598	MTFAH	0.0036402	5.983451474	(13Z,16Z)-3-Hydroxydocosa-13,16-dienoylcarnitine	C29H53NO5	495.3923738	Organic compounds	Lipids and lipid-like molecules	Fatty Acyls	Fatty acid esters	Acyl carnitines
HMDB0031276	609.5078	609.5075174	MTFAH	0.0002826	0.463653018	erythro-8,10-Tritriacontanediol	C33H68O2	496.5219314	Organic compounds	Lipids and lipid-like molecules	Fatty Acyls	Fatty alcohols	Fatty alcohols
HMDB0007078	609.5443	609.5463495	MH	0.0020495	3.362336599	DG(15:0/20:0/0:0)	C38H74O5	610.5536255	Organic compounds	Lipids and lipid-like molecules	Glycerolipids	Diradylglycerols	1,2-diacylglycerols
HMDB0014689	610.1788	610.1784085	MCl	0.0003915	0.641615623	Zafirlukast	C31H33N3O6S	575.2090065	Organic compounds	Benzenoids	Benzene and substituted derivatives	Benzenesulfonamides	Benzenesulfonamides
HMDB0244131	611.1922	611.1922689	MHaCH	6.89E-05	0.112730484	3,4,5-Tribenzoyloxypentyl benzoate	C33H28O8	552.1784179	Organic compounds	Organic acids and derivatives	Carboxylic acids and derivatives	Tetracarboxylic acids and derivatives	Tetracarboxylic acids and derivatives
HMDB0302830	611.3186	611.3178657	M2H	0.0007343	1.20117543	Cellopentaosylsitosterol	C59H100O26	1224.650283	Organic compounds	Lipids and lipid-like molecules	Steroids and steroid derivatives	Stigmastanes and derivatives	Stigmastanes and derivatives
HMDB0060986	612.1792	612.1785871	MNa2H	0.0006129	1.001178435	Zafirlukast metabolite M5	C31H33N3O7S	591.2039211	Organic compounds	Benzenoids	Benzene and substituted derivatives	Benzenesulfonamides	Benzenesulfonamides
HMDB0257760	612.2136	612.216645	MBr	0.003045	4.97372952	(4,6-Dimethylpyrimidin-5-yl)-[4-[4-[2-[2-methoxy-4-(trifluoromethyl)phenyl]ethyl]-3-methylpiperazin-1-yl]-4-methylpiperidin-1-yl]methanone	C28H38F3N5O2	533.29776	Organic compounds	Benzenoids	Benzene and substituted derivatives	Trifluoromethylbenzenes	Trifluoromethylbenzenes
HMDB0248211	654.2297	654.2296544	MBr	4.56E-05	0.069700295	Ergokryptine	C32H41N5O5	575.3107694	Organic compounds	Alkaloids and derivatives	Ergoline and derivatives	Lysergic acids and derivatives	Ergopeptines
HMDB0248211	612.2587	612.2593754	MK2H	0.0006754	1.103127248	Ergokryptine	C32H41N5O5	575.3107694	Organic compounds	Alkaloids and derivatives	Ergoline and derivatives	Lysergic acids and derivatives	Ergopeptines
HMDB0008855	612.4001	612.4029145	MH2OH	0.0028145	4.595830512	PE(14:1(9Z)/14:1(9Z))	C33H62NO8P	631.4213045	Organic compounds	Lipids and lipid-like molecules	Glycerophospholipids	Glycerophosphoethanolamines	Phosphatidylethanolamines
HMDB0289864	612.4826	612.4844752	MFAH	0.0018752	3.061628622	Cer(d16:1/18:1(12Z)-2OH(9,10))	C34H65NO5	567.4862742	Organic compounds	Lipids and lipid-like molecules	Sphingolipids	Ceramides	Ceramides
HMDB0011761	612.56	612.5572462	MFAH	0.0027538	4.495579829	Cer(d18:0/18:0)	C36H73NO3	567.5590452	Organic compounds	Lipids and lipid-like molecules	Sphingolipids	Ceramides	Long-chain ceramides
HMDB0257293	613.1759	613.1754331	MTFAH	0.0004669	0.761446031	Rolapitant	C25H26F6N2O2	500.1898471	Organic compounds	Organic acids and derivatives	Carboxylic acids and derivatives	Amino acids, peptides, and analogues	Delta amino acids and derivatives
HMDB0244675	613.2236	613.2241593	MTFAH	0.0005593	0.912064522	15(S)-Fluprostenol isopropyl ester	C26H35F3O6	500.2385733	Organic compounds	Lipids and lipid-like molecules	Fatty Acyls	Eicosanoids	Prostaglandins and related compounds
HMDB0030118	613.298	613.2971302	M2H	0.0008698	1.418235888	Sarsaparilloside	C57H96O28	1228.608812	Organic compounds	Organic oxygen compounds	Organooxygen compounds	Alcohols and polyols	Cyclohexanols
HMDB0253568	613.4517	613.4486988	2MFAH	0.0030012	4.89234064	Iprindole	C19H28N2	284.2252489	Organic compounds	Organoheterocyclic compounds	Indoles and derivatives	N-alkylindoles	N-alkylindoles
HMDB0036379	614.1339	614.1365446	MNa2H	0.0026446	4.306208486	2-Decarboxyphyllocactin	C26H29N2O14	593.1618786	Organic compounds	Organic oxygen compounds	Organooxygen compounds	Carbohydrates and carbohydrate conjugates	Phenolic glycosides
HMDB0257287	614.2362	614.2344233	MHaCH	0.0017767	2.892543844	Rociletinib	C27H28F3N7O3	555.2205723	Organic compounds	Organic acids and derivatives	Carboxylic acids and derivatives	Amino acids, peptides, and analogues	Delta amino acids and derivatives
HMDB0296923	614.3045	614.3004396	MHaCH	0.0040604	6.609795042	DG(2:0/LTE4/0:0)	C28H45NO8S	555.2865886	Organic compounds	Lipids and lipid-like molecules	Glycerolipids	Diradylglycerols	1,2-diacylglycerols
HMDB0004951	614.5508	614.5493613	MNa2H	0.0014387	2.341064999	Cer(d18:1/20:0)	C38H75NO3	593.5746953	Organic compounds	Lipids and lipid-like molecules	Sphingolipids	Ceramides	Long-chain ceramides
HMDB0254434	615.3969	615.397433	MCl	0.000533	0.86610696	Menaquinone 6	C41H56O2	580.428031	Organic compounds	Lipids and lipid-like molecules	Prenol lipids	Sesterterpenoids	Sesterterpenoids
HMDB0005060	615.5404	615.5357848	2MH	0.0046152	7.497858149	Eicosadienoic acid	C20H36O2	308.2715304	Organic compounds	Lipids and lipid-like molecules	Fatty Acyls	Fatty acids and conjugates	Long-chain fatty acids
HMDB0259293	616.1867	616.1858061	MH	0.0008939	1.450698785	TROGLITAZONE GLUCURONIDE	C30H35NO11S	617.1930821	Organic compounds	Organic oxygen compounds	Organooxygen compounds	Carbohydrates and carbohydrate conjugates	Phenolic glycosides
HMDB0255242	618.1924	618.1918695	MCl	0.0005305	0.858147812	N-succinyl-chitosan	C22H37N3O15	583.2224675	Organic compounds	Organic oxygen compounds	Organooxygen compounds	Carbohydrates and carbohydrate conjugates	Oligosaccharides
HMDB0060391	620.1697	620.170822	MFAH	0.001122	1.809178956	4,5-Dihydro-4-hydroxy-5-S-glutathionyl-benzo[a]pyrene	C30H29N3O7S	575.172621	Organic compounds	Organic acids and derivatives	Carboxylic acids and derivatives	Amino acids, peptides, and analogues	Oligopeptides
HMDB0028711	621.3339	621.3338991	2MH	9.00E-07	0.001448496	Arginylhistidine	C12H21N7O3	311.1705876	Organic compounds	Organic acids and derivatives	Carboxylic acids and derivatives	Amino acids, peptides, and analogues	Dipeptides
HMDB0249467	621.3739	621.3720677	2MH	0.0018323	2.948796857	Butofilolol	C17H26FNO3	311.1896719	Organic compounds	Organic oxygen compounds	Organooxygen compounds	Carbonyl compounds	Alkyl-phenylketones
HMDB0011149	622.3726	622.370111	MTFAH	0.002489	3.999228041	LysoPC(O-18:0/0:0)	C26H56NO6P	509.384525	Organic compounds	Lipids and lipid-like molecules	Glycerophospholipids	Glycerophosphocholines	Monoalkylglycerophosphocholines
HMDB0248245	623.3311	623.3329977	MTFAH	0.0018977	3.044440142	alpha-Tocopherol phosphate	C29H51O5P	510.3474117	Organic compounds	Lipids and lipid-like molecules	Prenol lipids	Quinone and hydroquinone lipids	Vitamin E compounds
HMDB0036911	623.3745	623.3741965	MFAH	0.0003035	0.486866479	Anhydroamarouciaxanthin B	C40H50O3	578.3759955	Organic compounds	Lipids and lipid-like molecules	Prenol lipids	Triterpenoids	Triterpenoids
HMDB0242383	624.3811	624.386552	MHaCH	0.005452	8.731770379	Cholylcitrulline	C30H51N3O7	565.372701	Organic compounds	Lipids and lipid-like molecules	Steroids and steroid derivatives	Bile acids, alcohols and derivatives	Glycinated bile acids and derivatives
HMDB0259309	625.1304	625.1303343	MBr	6.57E-05	0.105098083	Tryptoquivaline	C29H30N4O7	546.2114493	Organic compounds	Organic acids and derivatives	Carboxylic acids and derivatives	Amino acids, peptides, and analogues	Gamma amino acids and derivatives
HMDB0260246	625.1702	625.17062	MK2H	0.00042	0.671816599	1,1'-(Propane-1,3-diylbis(oxy))bis(7-methoxy-2-methylene-1,2,3,11a-tetrahydro-5H-benzo[e]pyrrolo[1,2-a][1,4]diazepine-5,11(10H)-dione)	C31H32N4O8	588.222014	Organic compounds	Organoheterocyclic compounds	Benzodiazepines	1,4-benzodiazepines	1,4-benzodiazepines
HMDB0256687	625.3936	625.3933141	MNa2H	0.0002859	0.457152313	Polyoxyethylene sorbitan monooleate	C32H60O10	604.4186481	Organic compounds	Lipids and lipid-like molecules	Fatty Acyls	Fatty acid esters	Fatty acid esters
HMDB0007023	625.4621	625.4604272	MCl	0.0016728	2.674509733	DG(14:0/20:3(5Z,8Z,11Z)/0:0)	C37H66O5	590.4910252	Organic compounds	Lipids and lipid-like molecules	Glycerolipids	Diradylglycerols	1,2-diacylglycerols
HMDB0242097	626.4033	626.4037806	MTFAH	0.0004806	0.767236749	N-Nervonoyl Phenylalanine	C33H55NO3	513.4181946	Organic compounds	Organic acids and derivatives	Carboxylic acids and derivatives	Amino acids, peptides, and analogues	N-acyl-alpha amino acids
HMDB0258449	626.4593	626.4572174	MH	0.0020826	3.324408981	Squalamine	C34H65N3O5S	627.4644934	Organic compounds	Lipids and lipid-like molecules	Steroids and steroid derivatives	Bile acids, alcohols and derivatives	Monohydroxy bile acids, alcohols and derivatives
HMDB0258449	648.4391	648.4391594	MNa2H	5.94E-05	0.091604585	Squalamine	C34H65N3O5S	627.4644934	Organic compounds	Lipids and lipid-like molecules	Steroids and steroid derivatives	Bile acids, alcohols and derivatives	Monohydroxy bile acids, alcohols and derivatives
HMDB0112212	627.4745	627.475862	MNa2H	0.001362	2.170601425	CE(3D5)	C41H66O3	606.501196	Organic compounds	Lipids and lipid-like molecules	Steroids and steroid derivatives	Steroid esters	Cholesteryl esters
HMDB0250380	628.3862	628.3844578	MHaCH	0.0017422	2.77250651	Tenofovir exalidex	C28H52N5O5P	569.3706068	Organic compounds	Organoheterocyclic compounds	Imidazopyrimidines	Purines and purine derivatives	6-aminopurines
HMDB0242748	629.1982	629.1979346	2MHacH	0.0002654	0.421806852	Asenapine	C17H16ClNO	285.0920418	Organic compounds	Organoheterocyclic compounds	Benzoxepines	Dibenzoxepines	Dibenzoxepines
HMDB0259023	629.3433	629.342536	2MFAH	0.000764	1.213965299	Thioperamide	C15H24N4S	292.1721675	Organic compounds	Organoheterocyclic compounds	Piperidines	Piperidines	Piperidines
HMDB0249883	629.3836	629.384112	MH	0.000512	0.813493684	Chapso	C32H58N2O8S	630.391388	Organic compounds	Lipids and lipid-like molecules	Steroids and steroid derivatives	Bile acids, alcohols and derivatives	Trihydroxy bile acids, alcohols and derivatives
HMDB0034872	629.4835	629.4817708	MK2H	0.0017292	2.747021566	Cheritamine	C40H68N2O	592.5331648	Organic compounds	Organoheterocyclic compounds	Indoles and derivatives	Indoles	3-alkylindoles
HMDB0253260	630.9546	630.9576494	2MH	0.0030494	4.832970965	Hydroxychlor	C14H11Cl3O2	315.9824627	Organic compounds	Benzenoids	Benzene and substituted derivatives	Diphenylmethanes	Diphenylmethanes
HMDB0004851	631.4121	631.4119035	M2H	0.0001965	0.31120731	Ganglioside GM3 (d18:1/24:0)	C65H120N2O21	1264.838359	Organic compounds	Lipids and lipid-like molecules	Sphingolipids	Glycosphingolipids	Gangliosides
HMDB0295255	631.4593	631.4579284	MH	0.0013716	2.172116206	DG(15:0/PGJ2/0:0)	C38H64O7	632.4652044	Organic compounds	Lipids and lipid-like molecules	Glycerolipids	Diradylglycerols	1,2-diacylglycerols
HMDB0254562	631.5135	631.5154409	2MHacH	0.0019409	3.073400703	Methyl 16-hydroxyhexadecanoate	C17H34O3	286.250795	Organic compounds	Lipids and lipid-like molecules	Fatty Acyls	Fatty alcohols	Long-chain fatty alcohols
HMDB0254562	857.7432	857.7451089	3MH	0.0019089	2.225486313	Methyl 16-hydroxyhexadecanoate	C17H34O3	286.250795	Organic compounds	Lipids and lipid-like molecules	Fatty Acyls	Fatty alcohols	Long-chain fatty alcohols
HMDB0040092	632.4138	632.4111351	3MH	0.0026649	4.213872673	2-Heptyl-4,5-dimethylthiazole	C12H21NS	211.1394704	Organic compounds	Organoheterocyclic compounds	Azoles	Thiazoles	2,4,5-trisubstituted thiazoles
HMDB0290020	632.4682	632.4661803	MK2H	0.0020197	3.19337233	Cer(d18:1/18:1(12Z)-2OH(9,10))	C36H69NO5	595.5175743	Organic compounds	Lipids and lipid-like molecules	Sphingolipids	Ceramides	Ceramides
HMDB0028712	633.4034	633.4053304	2MHacH	0.0019304	3.047653544	Arginylisoleucine	C12H25N5O3	287.1957397	Organic compounds	Organic acids and derivatives	Carboxylic acids and derivatives	Amino acids, peptides, and analogues	Dipeptides
HMDB0014531	633.464	633.4636801	2MHacH	0.0003199	0.505001329	Procyclidine	C19H29NO	287.2249146	Organic compounds	Organic nitrogen compounds	Organonitrogen compounds	Amines	Aralkylamines
HMDB0039232	633.5168	633.5228122	MNa2H	0.0060122	9.490108145	Randilongin	C41H72O3	612.5481462	Organic compounds	Phenylpropanoids and polyketides	Cinnamic acids and derivatives	Hydroxycinnamic acids and derivatives	Coumaric acid esters
HMDB0289855	634.4664	634.4688251	MFAH	0.0024251	3.822252417	Cer(d16:1/20:4(6Z,8E,10E,14Z)-2OH(5S,12R))	C36H63NO5	589.4706241	Organic compounds	Lipids and lipid-like molecules	Sphingolipids	Ceramides	Ceramides
HMDB0255710	635.4199	635.4164575	3MH	0.0034425	5.417706701	Nontrial	C12H20O3	212.1412445	Organic compounds	Organic oxygen compounds	Organooxygen compounds	Carbonyl compounds	Medium-chain aldehydes
HMDB0007032	635.4667	635.4656912	MNa2H	0.0010088	1.587497191	DG(14:0/22:5(4Z,7Z,10Z,13Z,16Z)/0:0)	C39H66O5	614.4910252	Organic compounds	Lipids and lipid-like molecules	Glycerolipids	Diradylglycerols	1,2-diacylglycerols
HMDB0007032	727.4753	727.4766112	MTFAH	0.0013112	1.802394716	DG(14:0/22:5(4Z,7Z,10Z,13Z,16Z)/0:0)	C39H66O5	614.4910252	Organic compounds	Lipids and lipid-like molecules	Glycerolipids	Diradylglycerols	1,2-diacylglycerols
HMDB0295275	635.4946	635.4892285	MH	0.0053715	8.452542953	DG(15:0/20:3(8Z,11Z,14Z)-2OH(5,6)/0:0)	C38H68O7	636.4965045	Organic compounds	Lipids and lipid-like molecules	Glycerolipids	Diradylglycerols	1,2-diacylglycerols
HMDB0304113	635.5207	635.5191915	MH2OH	0.0015085	2.373649797	3-(all-trans-octaprenyl)benzene-1,2-diol	C46H70O2	654.5375815	Organic compounds	Lipids and lipid-like molecules	Prenol lipids	Polyprenylphenols	Polyprenylbenzene-1,2-diols
HMDB0014648	635.5513	635.5521036	2MH	0.0008036	1.264412462	Tridihexethyl	C21H36NO	318.2796898	Organic compounds	Organic nitrogen compounds	Organonitrogen compounds	Amines	Aralkylamines
HMDB0250314	636.163	636.1630517	MHaCH	5.17E-05	0.081268473	Clazosentan	C25H23N9O6S	577.1492007	Organic compounds	Organoheterocyclic compounds	Diazines	Pyrimidines and pyrimidine derivatives	Pyridinylpyrimidines
HMDB0245790	636.1988	636.1956556	MTFAH	0.0031444	4.942504672	3-(N-Maleimidopropionyl)biocytin	C23H33N5O7S	523.2100696	Organic compounds	Organic acids and derivatives	Peptidomimetics	Hybrid peptides	Hybrid peptides
HMDB0255835	637.1376	637.137462	2MH	0.000138	0.216593762	2-Chloro-N-[(Z)-[3-hydroxy-5-(hydroxymethyl)-2-methylpyridin-4-yl]methylideneamino]benzamide	C15H14ClN3O3	319.072369	Organic compounds	Benzenoids	Benzene and substituted derivatives	Benzoic acids and derivatives	2-halobenzoic acids and derivatives
HMDB0001926	637.3536	637.353461	2MFAH	0.000139	0.218089347	17a-Ethynylestradiol	C20H24O2	296.17763	Organic compounds	Lipids and lipid-like molecules	Steroids and steroid derivatives	Estrane steroids	Estrogens and derivatives
HMDB0295089	637.472	637.4684931	MH	0.0035069	5.501291496	DG(14:0/PGF2alpha/0:0)	C37H66O8	638.4757691	Organic compounds	Lipids and lipid-like molecules	Glycerolipids	Diradylglycerols	1,2-diacylglycerols
HMDB0011188	717.4678	717.4674251	MBr	0.0003749	0.522532434	TG(12:0/12:0/12:0)	C39H74O6	638.5485401	Organic compounds	Lipids and lipid-like molecules	Glycerolipids	Triradylcglycerols	Triacylglycerols
HMDB0249780	638.1434	638.1456876	MFAH	0.0022876	3.584761355	cefteram pivoxil	C22H27N9O7S2	593.1474866	Organic compounds	Organoheterocyclic compounds	Lactams	Beta lactams	Cephalosporins
HMDB0246312	638.2271	638.2296598	3MH	0.0025598	4.010781951	4-(Phenylamino)benzoic acid	C13H11NO2	213.0789786	Organic compounds	Benzenoids	Benzene and substituted derivatives	Benzoic acids and derivatives	Aminobenzoic acids
HMDB0250367	638.2689	638.2688494	3MH	5.06E-05	0.079276938	Clorprenaline	C11H16ClNO	213.0920418	Organic compounds	Benzenoids	Benzene and substituted derivatives	Halobenzenes	Chlorobenzenes
HMDB0289911	638.4642	638.4637398	MFAH	0.0004602	0.720792696	Cer(d17:1/5-iso PGF2VI)	C35H63NO6	593.4655388	Organic compounds	Lipids and lipid-like molecules	Sphingolipids	Ceramides	Ceramides
HMDB0289989	638.5378	638.5365131	MH	0.0012869	2.015389838	Cer(d18:0/PGF1alpha)	C38H73NO6	639.5437891	Organic compounds	Lipids and lipid-like molecules	Sphingolipids	Ceramides	Ceramides
HMDB0000052	639.2603	639.2591197	2MHacH	0.0011803	1.846356139	Argininosuccinic acid	C10H18N4O6	290.1226343	Organic compounds	Organic acids and derivatives	Carboxylic acids and derivatives	Amino acids, peptides, and analogues	Aspartic acid and derivatives
HMDB0252622	639.382	639.3821163	MK2H	0.0001163	0.181894359	gamma-Oryzanol	C40H58O4	602.4335103	Organic compounds	Lipids and lipid-like molecules	Steroids and steroid derivatives	Cycloartanols and derivatives	Cycloartanols and derivatives
HMDB0007081	639.4741	639.4760773	MCl	0.0019773	3.092062503	DG(15:0/20:3(5Z,8Z,11Z)/0:0)	C38H68O5	604.5066753	Organic compounds	Lipids and lipid-like molecules	Glycerolipids	Diradylglycerols	1,2-diacylglycerols
HMDB0241645	640.5573	640.5521608	MHaCH	0.0051392	8.023078079	Nonacosanoylcarnitine	C36H71NO4	581.5383098	Organic compounds	Lipids and lipid-like molecules	Fatty Acyls	Fatty acid esters	Acyl carnitines
HMDB0241645	660.4537	660.4571948	MBr	0.0034948	5.291486	Nonacosanoylcarnitine	C36H71NO4	581.5383098	Organic compounds	Lipids and lipid-like molecules	Fatty Acyls	Fatty acid esters	Acyl carnitines
HMDB0036330	641.4539	641.4535117	2MH	0.0003883	0.605343946	Homodihydrocapsaicin	C19H31NO3	321.2303939	Organic compounds	Benzenoids	Phenols	Methoxyphenols	Methoxyphenols
HMDB0036286	695.5517	695.5539337	MCl	0.0022337	3.211397265	Campesteryl alpha-linolenate	C46H76O2	660.5845317	Organic compounds	Lipids and lipid-like molecules	Prenol lipids	Triterpenoids	Triterpenoids
HMDB0036286	641.5631	641.5661417	MH2OH	0.0030417	4.741054433	Campesteryl alpha-linolenate	C46H76O2	660.5845317	Organic compounds	Lipids and lipid-like molecules	Prenol lipids	Triterpenoids	Triterpenoids
HMDB0247928	642.4038	642.4083524	MH	0.0045524	7.086458299	Acetyl-pepstatin	C31H57N5O9	643.4156284	Organic compounds	Alkaloids and derivatives	Benzophenanthridine alkaloids	Hexahydrobenzophenanthridine alkaloids	Hexahydrobenzophenanthridine alkaloids
HMDB0289904	642.4716	642.4715049	MNa2H	9.51E-05	0.148022129	Cer(d17:1/PGF2alpha)	C37H67NO6	621.4968389	Organic compounds	Lipids and lipid-like molecules	Sphingolipids	Ceramides	Ceramides
HMDB0247686	643.4097	643.4116469	MH	0.0019469	3.025901084	2,2'-{Oxybis[(2,1-phenylene)oxy]}bis(N,N-dicyclohexylacetamide)	C40H56N2O5	644.4189229	Organic compounds	Benzenoids	Benzene and substituted derivatives	Diphenylethers	Diphenylethers
HMDB0295152	643.4595	643.4579284	MH	0.0015716	2.442428527	DG(22:6(4Z,7Z,11E,13Z,15E,19Z)-2OH(10S,17)/14:0/0:0)	C39H64O7	644.4652044	Organic compounds	Lipids and lipid-like molecules	Glycerolipids	Diradylglycerols	1,2-diacylglycerols
HMDB0249390	644.4194	644.4194667	3MH	6.67E-05	0.103504012	2-((4,5-Dihydro-1H-imidazol-2-yl)methyl)-2,3-dihydro-1-methyl-1H-isoindole	C13H17N3	215.1422476	Organic compounds	Organoheterocyclic compounds	Isoindoles and derivatives	Isoindoles	Isoindoles
HMDB0011531	645.4598	645.45832	2MFAH	0.00148	2.292944338	MG(0:0/14:1(9Z)/0:0)	C17H32O4	300.2300595	Organic compounds	Lipids and lipid-like molecules	Glycerolipids	Monoradylglycerols	2-monoacylglycerols
HMDB0059949	647.1913	647.1913555	MK2H	5.55E-05	0.085755163	Rhodin G7	C34H34N4O7	610.2427495	Organic compounds	Organoheterocyclic compounds	Tetrapyrroles and derivatives	Chlorins	Chlorins
HMDB0303202	647.4595	647.4569028	MFAH	0.0025972	4.011386687	Calcium oleate	C36H66CaO4	602.4587018	Organic compounds	Lipids and lipid-like molecules	Fatty Acyls	Fatty acids and conjugates	Long-chain fatty acids
HMDB0255384	649.4654	649.4660465	MTFAH	0.0006465	0.9954331	2-Hexadec-7-enyloctadecanedioic acid	C34H64O4	536.4804605	Organic compounds	Lipids and lipid-like molecules	Fatty Acyls	Fatty acids and conjugates	Very long-chain fatty acids
HMDB0015596	651.3867	651.3875551	2MFAH	0.0008551	1.312736163	Vildagliptin	C17H25N3O2	303.1946771	Organic compounds	Organic acids and derivatives	Carboxylic acids and derivatives	Amino acids, peptides, and analogues	Alpha amino acid amides
HMDB0257029	697.4703	697.4698282	2MFAH	0.0004718	0.676445031	QUINACAINOL	C21H30N2O	326.2358136	Organic compounds	Organoheterocyclic compounds	Quinolines and derivatives	4-quinolinemethanols	4-quinolinemethanols
HMDB0257029	651.464	651.4643512	2MH	0.0003512	0.539093197	QUINACAINOL	C21H30N2O	326.2358136	Organic compounds	Organoheterocyclic compounds	Quinolines and derivatives	4-quinolinemethanols	4-quinolinemethanols
HMDB0295085	713.4842	713.4845347	MHaCH	0.0003347	0.469106174	DG(14:0/6 keto-PGF1alpha/0:0)	C37H66O9	654.4706837	Organic compounds	Lipids and lipid-like molecules	Glycerolipids	Diradylglycerols	1,2-diacylglycerols
HMDB0295085	653.4652	653.4634077	MH	0.0017923	2.742770259	DG(14:0/6 keto-PGF1alpha/0:0)	C37H66O9	654.4706837	Organic compounds	Lipids and lipid-like molecules	Glycerolipids	Diradylglycerols	1,2-diacylglycerols
HMDB0259167	653.5327	653.5325815	3MH	0.0001185	0.181322253	TRIBUTYLPHOSPHINE OXIDE	C12H27OP	218.1799525	Organic compounds	Organophosphorus compounds	Organic phosphines and derivatives	Organophosphine oxides	Organophosphine oxides
HMDB0010698	654.4627	654.4634775	MCl	0.0007775	1.18799601	CerP(d18:0/16:0)	C34H70NO6P	619.4940755	Organic compounds	Lipids and lipid-like molecules	Sphingolipids	Phosphosphingolipids	Phosphosphingolipids
HMDB0302686	655.2251	655.2243592	2MH	0.0007408	1.130605097	Anisatin	C15H20O8	328.1158176	Organic compounds	Lipids and lipid-like molecules	Prenol lipids	Terpene lactones	Terpene lactones
HMDB0259268	655.4722	655.4731822	2MHacH	0.0009822	1.498459474	triprenyl phenol	C21H30O	298.2296656	Organic compounds	Benzenoids	Phenols	1-hydroxy-2-unsubstituted benzenoids	1-hydroxy-2-unsubstituted benzenoids
HMDB0266519	656.2244	656.2275855	MNa2H	0.0031855	4.854261038	PA(2:0/LTE4)	C28H46NO11PS	635.2529195	Organic compounds	Lipids and lipid-like molecules	Glycerophospholipids	Glycerophosphates	1,2-diacylglycerol-3-phosphates
HMDB0033241	656.2634	656.2638089	MK2H	0.0004089	0.623072603	Glycylalanylprolylmethionylphenylalanylvalinamide	C29H45N7O6S	619.3152029	Organic compounds	Organic acids and derivatives	Carboxylic acids and derivatives	Amino acids, peptides, and analogues	Oligopeptides
HMDB0256190	656.4488	656.4427425	MCl	0.0060575	9.227765969	1-Hexadecyl-2-dodecanoyl-glycero-3-phosphoethanolamine	C33H68NO7P	621.4733405	Organic compounds	Lipids and lipid-like molecules	Glycerophospholipids	Glycerophosphoethanolamines	1-alkyl,2-acylglycerophosphoethanolamines
HMDB0030174	657.2753	657.2736891	MCl	0.0016109	2.450881614	Isotetrandrine	C38H42N2O6	622.3042871	Organic compounds	Lignans, neolignans and related compounds	Lignans, neolignans and related compounds	Lignans, neolignans and related compounds	Lignans, neolignans and related compounds
HMDB0295907	657.5105	657.509964	MH	0.000536	0.815196772	DG(18:0/20:4(6E,8Z,11Z,14Z)+=O(5)/0:0)	C41H70O6	658.51724	Organic compounds	Lipids and lipid-like molecules	Glycerolipids	Diradylglycerols	1,2-diacylglycerols
HMDB0289851	736.4598	736.4616894	MTFAH	0.0018894	2.565510232	Cer(d16:1/6 keto-PGF1alpha)	C36H65NO7	623.4761034	Organic compounds	Lipids and lipid-like molecules	Sphingolipids	Ceramides	Ceramides
HMDB0289851	658.4458	658.4455054	MCl	0.0002946	0.447417436	Cer(d16:1/6 keto-PGF1alpha)	C36H65NO7	623.4761034	Organic compounds	Lipids and lipid-like molecules	Sphingolipids	Ceramides	Ceramides
HMDB0289851	668.4743	668.4743044	MFAH	4.40E-06	0.006582153	Cer(d16:1/6 keto-PGF1alpha)	C36H65NO7	623.4761034	Organic compounds	Lipids and lipid-like molecules	Sphingolipids	Ceramides	Ceramides
HMDB0007353	659.4675	659.4680992	MH	0.0005992	0.908611047	DG(18:4(6Z,9Z,12Z,15Z)/22:6(4Z,7Z,10Z,13Z,16Z,19Z)/0:0)	C43H64O5	660.4753752	Organic compounds	Lipids and lipid-like molecules	Glycerolipids	Diradylglycerols	1,2-diacylglycerols
HMDB0000885	659.5544	659.5539337	MCl	0.0004663	0.706992978	CE(16:0)	C43H76O2	624.5845317	Organic compounds	Lipids and lipid-like molecules	Steroids and steroid derivatives	Steroid esters	Cholesteryl esters
HMDB0031168	661.4657	661.4660465	MTFAH	0.0003465	0.523836411	Cohibin A	C35H64O4	548.4804605	Organic compounds	Lipids and lipid-like molecules	Fatty Acyls	Fatty alcohols	Annonaceous acetogenins
HMDB0000315	663.4654	663.4630138	2MH	0.0023862	3.596583307	16-a-Hydroxypregnenolone	C21H32O3	332.2351449	Organic compounds	Lipids and lipid-like molecules	Steroids and steroid derivatives	Pregnane steroids	Gluco/mineralocorticoids, progestogins and derivatives
HMDB0010406	664.4617	664.4558909	MHaCH	0.0058091	8.742642032	LysoPC(24:1(15Z)/0:0)	C32H64NO7P	605.4420399	Organic compounds	Lipids and lipid-like molecules	Glycerophospholipids	Glycerophosphocholines	1-acyl-sn-glycero-3-phosphocholines
HMDB0247906	665.1938	665.1943963	3MH	0.0005963	0.89642968	Acetamiprid	C10H11ClN4	222.0672241	Organic compounds	Organoheterocyclic compounds	Pyridines and derivatives	Halopyridines	2-halopyridines
HMDB0295699	665.4772	665.4762559	MNa2H	0.0009441	1.418683224	DG(17:0/20:4(6E,8Z,11Z,14Z)+=O(5)/0:0)	C40H68O6	644.5015899	Organic compounds	Lipids and lipid-like molecules	Glycerolipids	Diradylglycerols	1,2-diacylglycerols
HMDB0060729	665.5302	665.5303032	2MFAH	0.0001032	0.155064314	20-Dihydrodydrogesterone	C23H34	310.2660511	Organic compounds	Phenylpropanoids and polyketides	Phenylpropanoic acids	Phenylpropanoic acids	Phenylpropanoic acids
HMDB0014429	666.2229	666.2226796	MNa2H	0.0002204	0.33082032	Acarbose	C25H43NO18	645.2480136	Organic compounds	Organic oxygen compounds	Organooxygen compounds	Carbohydrates and carbohydrate conjugates	Aminocyclitol glycosides
HMDB0012096	681.4763	681.4743765	MCl	0.0019235	2.822556601	SM(d18:1/12:0)	C35H71N2O6P	646.5049745	Organic compounds	Lipids and lipid-like molecules	Sphingolipids	Phosphosphingolipids	Phosphosphingolipids
HMDB0012096	667.4806	667.4796405	MNa2H	0.0009595	1.437497029	SM(d18:1/12:0)	C35H71N2O6P	646.5049745	Organic compounds	Lipids and lipid-like molecules	Sphingolipids	Phosphosphingolipids	Phosphosphingolipids
HMDB0010369	667.5409	667.5435476	MNa2H	0.0026476	3.966183194	CE(18:3(6Z,9Z,12Z))	C45H74O2	646.5688816	Organic compounds	Lipids and lipid-like molecules	Steroids and steroid derivatives	Steroid esters	Cholesteryl esters
HMDB0248636	668.2436	668.2449886	MTFAH	0.0013886	2.077980417	N-[(5Z)-5-(2,6-Dioxo-1,3-dipropylpurin-8-ylidene)-1-methyl-2H-pyrazol-3-yl]-2-[4-(phenylmethoxy)phenyl]acetamide	C30H33N7O4	555.2594026	Organic compounds	Organoheterocyclic compounds	Imidazopyrimidines	Purines and purine derivatives	Xanthines
HMDB0254436	669.4652	669.4652973	MNa2H	9.73E-05	0.145339871	Menaquinone-7	C46H64O2	648.4906313	Organic compounds	Lipids and lipid-like molecules	Prenol lipids	Sesquaterpenoids	Sesquaterpenoids
HMDB0259783	670.2565	670.2596172	MBr	0.0031172	4.650735208	veratrine	C32H49NO9	591.3407322	Organic compounds	Lipids and lipid-like molecules	Steroids and steroid derivatives	Steroidal alkaloids	Cerveratrum-type alkaloids
HMDB0290059	670.4637	670.4664195	MNa2H	0.0027195	4.056131554	Cer(d18:2(4E,14Z)/6 keto-PGF1alpha)	C38H67NO7	649.4917535	Organic compounds	Lipids and lipid-like molecules	Sphingolipids	Ceramides	Ceramides
HMDB0041432	671.2511	671.2511235	MH	2.35E-05	0.035009252	4-[N-(p-Coumaroyl)serotonin-4''-yl]-N-feruloylserotonin	C39H36N4O7	672.2583995	Organic compounds	Organoheterocyclic compounds	Indoles and derivatives	Tryptamines and derivatives	N-acylserotonins
HMDB0266745	671.4651	671.4651809	MH2OH	8.09E-05	0.120482792	PA(P-16:0/18:1(12Z)-2OH(9,10))	C37H71O9P	690.4835709	Organic compounds	Lipids and lipid-like molecules	Glycerophospholipids	Glycerophosphates	1,2-diacylglycerol-3-phosphates
HMDB0007900	672.4597	672.4609787	MH	0.0012787	1.901522974	PC(14:1(9Z)/14:1(9Z))	C36H68NO8P	673.4682547	Organic compounds	Lipids and lipid-like molecules	Glycerophospholipids	Glycerophosphocholines	Phosphatidylcholines
HMDB0294973	673.4673	673.4684907	MHaCH	0.0011907	1.768011446	DG(13:0/22:6(5Z,7Z,10Z,13Z,16Z,19Z)-OH(4)/0:0)	C38H62O6	614.4546397	Organic compounds	Lipids and lipid-like molecules	Glycerolipids	Diradylglycerols	1,2-diacylglycerols
HMDB0289914	674.4625	674.4612955	MTFAH	0.0012045	1.785869713	Cer(d17:1/18:2(10E,12Z)+=O(9))	C35H63NO4	561.4757095	Organic compounds	Lipids and lipid-like molecules	Sphingolipids	Ceramides	Ceramides
HMDB0006725	675.4702	675.4721165	MBr	0.0019165	2.837274779	CE(14:0)	C41H72O2	596.5532315	Organic compounds	Lipids and lipid-like molecules	Steroids and steroid derivatives	Steroid esters	Cholesteryl esters
HMDB0009213	716.4639	716.4636561	MNa2H	0.0002439	0.340422013	PE(18:4(6Z,9Z,12Z,15Z)/P-16:0)	C39H70NO7P	695.4889901	Organic compounds	Lipids and lipid-like molecules	Glycerophospholipids	Glycerophosphoethanolamines	Glycerophosphoethanolamines
HMDB0009213	676.4658	676.4706001	MH2OH	0.0048001	7.095799876	PE(18:4(6Z,9Z,12Z,15Z)/P-16:0)	C39H70NO7P	695.4889901	Organic compounds	Lipids and lipid-like molecules	Glycerophospholipids	Glycerophosphoethanolamines	Glycerophosphoethanolamines
HMDB0303222	677.4661	677.4634077	3MH	0.0026923	3.974089182	3,9-Dimethyl-6-(1-methylethyl)-1,4-dioxaspiro[4.5]decan-2-one	C13H22O3	226.1568946	Organic compounds	Lipids and lipid-like molecules	Prenol lipids	Terpene lactones	Terpene lactones
HMDB0249815	678.4655	678.4677595	MBr	0.0022595	3.330298262	Ceramide AP	C36H73NO5	599.5488745	Organic compounds	Lipids and lipid-like molecules	Sphingolipids	Ceramides	Long-chain ceramides
HMDB0266789	679.4663	679.4702662	MH2OH	0.0039662	5.837194352	PA(P-16:0/20:3(6,8,11)-OH(5))	C39H71O8P	698.4886562	Organic compounds	Lipids and lipid-like molecules	Glycerophospholipids	Glycerophosphates	1,2-diacylglycerol-3-phosphates
HMDB0190468	680.4692	680.4710125	M2H	0.0018125	2.663596195	CL(10:0/a-13:0/18:2(9Z,11Z)/24:0)	C74H140O17P2	1362.956577	Organic compounds	Lipids and lipid-like molecules	Glycerophospholipids	Glycerophosphoglycerophosphoglycerols	Cardiolipins
HMDB0258061	682.242	682.2398252	MBr	0.0021748	3.187735338	1-[1-Butyl-2-oxo-4-[3-(pyridin-3-ylmethoxy)phenyl]-1,8-naphthyridin-3-yl]-3-[2,6-di(propan-2-yl)phenyl]urea	C37H41N5O3	603.3209402	Organic compounds	Organoheterocyclic compounds	Pyridines and derivatives	Phenylpyridines	Phenylpyridines
HMDB0030113	683.2269	683.2262488	MNa2H	0.0006512	0.953124973	Kuwanon Q	C40H38O9	662.2515828	Organic compounds	Phenylpropanoids and polyketides	Diarylheptanoids	Linear diarylheptanoids	Linear diarylheptanoids
HMDB0250847	684.2271	684.2223964	MHaCH	0.0047036	6.874373047	Dansylglutamyl-glycyl-arginine chloromethyl ketone	C26H36ClN7O7S	625.2085454	Organic compounds	Organic acids and derivatives	Carboxylic acids and derivatives	Amino acids, peptides, and analogues	Peptides
HMDB0012986	684.2747	684.2722659	MTFAH	0.0024341	3.557209785	Kinetensin 4-7	C26H37N9O6	571.2866799	Organic compounds	Organic acids and derivatives	Carboxylic acids and derivatives	Amino acids, peptides, and analogues	Oligopeptides
HMDB0029206	684.4922	684.4949562	MNa2H	0.0027562	4.026618421	LysoPC(28:0/0:0)	C36H74NO7P	663.5202902	Organic compounds	Lipids and lipid-like molecules	Glycerophospholipids	Glycerophosphocholines	1-acyl-sn-glycero-3-phosphocholines
HMDB0295447	685.4665	685.4660852	MNa2H	0.0004148	0.605135701	DG(16:0/PGE2/0:0)	C39H68O8	664.4914192	Organic compounds	Lipids and lipid-like molecules	Glycerolipids	Diradylglycerols	1,2-diacylglycerols
HMDB0001939	687.4652	687.4630138	2MH	0.0021862	3.180098356	Medroxyprogesterone	C22H32O3	344.2351449	Organic compounds	Lipids and lipid-like molecules	Steroids and steroid derivatives	Pregnane steroids	Gluco/mineralocorticoids, progestogins and derivatives
HMDB0256300	688.4648	688.4621193	M2H	0.0026807	3.893750905	Pepsinogen (1-12)	C65H122N18O14	1378.938791	Organic compounds	Organic acids and derivatives	Carboxylic acids and derivatives	Amino acids, peptides, and analogues	Peptides
HMDB0215756	690.461	690.4553625	M2H	0.0056375	8.164901464	CL(13:0/18:2(9Z,11Z)/18:2(9Z,11Z)/18:2(9Z,11Z))	C76H136O17P2	1382.925277	Organic compounds	Lipids and lipid-like molecules	Glycerophospholipids	Glycerophosphoglycerophosphoglycerols	Cardiolipins
HMDB0295551	691.471	691.4709919	MCl	8.10E-06	0.011714157	DG(16:0/22:6(5Z,7Z,10Z,13Z,16Z,19Z)-OH(4)/0:0)	C41H68O6	656.5015899	Organic compounds	Lipids and lipid-like molecules	Glycerolipids	Diradylglycerols	1,2-diacylglycerols
HMDB0295535	693.469	693.4711705	MNa2H	0.0021705	3.129906609	DG(16:0/22:6(5Z,8E,10Z,13Z,15E,19Z)-2OH(7S, 17S)/0:0)	C41H68O7	672.4965045	Organic compounds	Lipids and lipid-like molecules	Glycerolipids	Diradylglycerols	1,2-diacylglycerols
HMDB0038619	694.4553	694.4607616	MCl	0.0054616	7.86451921	Acidissiminin	C43H65NO4	659.4913596	Organic compounds	Lipids and lipid-like molecules	Prenol lipids	Monoterpenoids	Aromatic monoterpenoids
HMDB0254535	695.4733	695.4728633	MTFAH	0.0004367	0.627918102	Methoctramine	C36H62N4O2	582.4872773	Organic compounds	Benzenoids	Benzene and substituted derivatives	Phenylmethylamines	Phenylmethylamines
HMDB0251330	696.2676	696.2669058	MTFAH	0.0006942	0.997031446	Dihydrostreptomycin	C21H41N7O12	583.2813198	Organic compounds	Organic oxygen compounds	Organooxygen compounds	Carbohydrates and carbohydrate conjugates	Aminocyclitol glycosides
HMDB0260828	696.4599	696.4604298	MH2OH	0.0005298	0.760703663	PE(15:0/18:2(10E,12Z)+=O(9))	C38H70NO9P	715.4788198	Organic compounds	Lipids and lipid-like molecules	Glycerophospholipids	Glycerophosphoethanolamines	Phosphatidylethanolamines
HMDB0029335	698.3342	698.3325404	MK2H	0.0016596	2.376518212	Mucronine D	C37H51N5O6	661.3839344	Organic compounds	Organic acids and derivatives	Carboxylic acids and derivatives	Amino acids, peptides, and analogues	Oligopeptides
HMDB0056413	698.4665	698.4710125	M2H	0.0045125	6.460540122	CL(16:0/16:0/16:1(9Z)/20:4(5Z,8Z,11Z,14Z))	C77H140O17P2	1398.956577	Organic compounds	Lipids and lipid-like molecules	Glycerophospholipids	Glycerophosphoglycerophosphoglycerols	Cardiolipins
HMDB0012987	699.3366	699.3367039	MH2OH	0.0001039	0.148569351	Kinetensin 4-8	C35H46N10O7	718.3550939	Organic compounds	Organic acids and derivatives	Carboxylic acids and derivatives	Amino acids, peptides, and analogues	Peptides
HMDB0253075	699.4513	699.4486246	2MHacH	0.0026754	3.825012883	2,3-Thioepoxy Madol	C20H32OS	320.2173868	Organic compounds	Lipids and lipid-like molecules	Steroids and steroid derivatives	Estrane steroids	Estrane steroids
HMDB0295383	699.5068	699.5052702	MFAH	0.0015298	2.18697423	DG(15:0/PGF1alpha/0:0)	C38H70O8	654.5070692	Organic compounds	Lipids and lipid-like molecules	Glycerolipids	Diradylglycerols	1,2-diacylglycerols
HMDB0249100	699.582	699.5852338	MCl	0.0032338	4.622453196	beta-Amyrin palmitate	C46H80O2	664.6158318	Organic compounds	Lipids and lipid-like molecules	Prenol lipids	Triterpenoids	Triterpenoids
HMDB0249100	701.5635	701.5644378	MK2H	0.0009378	1.33672682	beta-Amyrin palmitate	C46H80O2	664.6158318	Organic compounds	Lipids and lipid-like molecules	Prenol lipids	Triterpenoids	Triterpenoids
HMDB0258749	700.3365	700.3338477	MHaCH	0.0026523	3.787193792	Taxine	C35H47NO10	641.3199967	Organic compounds	Organic acids and derivatives	Carboxylic acids and derivatives	Tricarboxylic acids and derivatives	Tricarboxylic acids and derivatives
HMDB0056607	700.4832	700.4866621	M2H	0.0034621	4.942421016	CL(16:0/18:1(11Z)/18:1(9Z)/16:1(9Z))	C77H144O17P2	1402.987876	Organic compounds	Lipids and lipid-like molecules	Glycerophospholipids	Glycerophosphoglycerophosphoglycerols	Cardiolipins
HMDB0290124	702.467	702.4677595	MBr	0.0007595	1.08118841	Cer(d20:1/18:1(12Z)-2OH(9,10))	C38H73NO5	623.5488745	Organic compounds	Lipids and lipid-like molecules	Sphingolipids	Ceramides	Ceramides
HMDB0304801	703.4632	703.461114	2MFAH	0.002086	2.965338039	Ile-Val-Val	C16H31N3O4	329.2314565	Organic compounds	Organic acids and derivatives	Carboxylic acids and derivatives	Amino acids, peptides, and analogues	Oligopeptides
HMDB0112989	704.4682	704.4655152	MH2OH	0.0026848	3.811116289	PE-NMe(14:0/20:5(5Z,8Z,11Z,14Z,17Z))	C40H70NO8P	723.4839052	Organic compounds	Lipids and lipid-like molecules	Glycerophospholipids	Glycerophosphoethanolamines	Monomethylphosphatidylethanolamines
HMDB0247687	705.4664	705.4652973	MNa2H	0.0011027	1.563081847	Cholesteryl (pyren-1-yl)hexanoate	C49H64O2	684.4906313	Organic compounds	Lipids and lipid-like molecules	Steroids and steroid derivatives	Steroid esters	Cholesteryl esters
HMDB0008885	784.4728	784.4745761	MTFAH	0.0017761	2.264063176	PE(14:1(9Z)/P-18:1(11Z))	C37H70NO7P	671.4889901	Organic compounds	Lipids and lipid-like molecules	Glycerophospholipids	Glycerophosphoethanolamines	Glycerophosphoethanolamines
HMDB0008885	706.4583	706.4583921	MCl	9.21E-05	0.130368612	PE(14:1(9Z)/P-18:1(11Z))	C37H70NO7P	671.4889901	Organic compounds	Lipids and lipid-like molecules	Glycerophospholipids	Glycerophosphoethanolamines	Glycerophosphoethanolamines
HMDB0115508	707.4619	707.4633222	MNa2H	0.0014222	2.010280894	PA(15:0/20:2(11Z,14Z))	C38H71O8P	686.4886562	Organic compounds	Lipids and lipid-like molecules	Glycerophospholipids	Glycerophosphates	1,2-diacylglycerol-3-phosphates
HMDB0256098	708.4629	708.4644662	MK2H	0.0015662	2.210696619	2,3-Dipalmitoyl-S-glycerylcysteine	C38H73NO6S	671.5158602	Organic compounds	Organic acids and derivatives	Carboxylic acids and derivatives	Amino acids, peptides, and analogues	Cysteine and derivatives
HMDB0014443	709.4664	709.4671428	2MHacH	0.0007428	1.046982947	Dapiprazole	C19H27N5	325.2266459	Organic compounds	Organoheterocyclic compounds	Diazinanes	Piperazines	Phenylpiperazines
HMDB0060711	710.2587	710.26336	3MH	0.00466	6.560946633	2-Amino-5-benzoylbenzimidazole	C14H11N3O	237.090212	Organic compounds	Benzenoids	Benzene and substituted derivatives	Benzophenones	Benzophenones
HMDB0289875	710.4625	710.4612955	MTFAH	0.0012045	1.695377366	Cer(d16:1/22:6(5Z,7Z,10Z,13Z,16Z,19Z)-OH(4))	C38H63NO4	597.4757095	Organic compounds	Lipids and lipid-like molecules	Sphingolipids	Ceramides	Ceramides
HMDB0038016	711.4683	711.4688846	MHaCH	0.0005846	0.821680347	Ginsenoside Rh5	C37H64O9	652.4550336	Organic compounds	Lipids and lipid-like molecules	Prenol lipids	Terpene glycosides	Triterpene glycosides
HMDB0254815	712.4609	712.4649241	MH2OH	0.0040241	5.648137703	Mmaf	C39H65N5O8	731.4833141	Organic compounds	Organic acids and derivatives	Peptidomimetics	Hybrid peptides	Hybrid peptides
HMDB0289905	714.4588	714.4562101	MTFAH	0.0025899	3.624994735	Cer(d17:1/PGJ2)	C37H63NO5	601.4706241	Organic compounds	Lipids and lipid-like molecules	Sphingolipids	Ceramides	Ceramides
HMDB0056295	715.4714	715.4709314	MK2H	0.0004686	0.654953233	DG(18:2n6/0:0/22:6n3)	C44H70O5	678.5223254	Organic compounds	Lipids and lipid-like molecules	Glycerolipids	Diradylglycerols	1,3-diacylglycerols
HMDB0304261	717.5132	717.5110588	2MHacH	0.0021412	2.984204876	all-cis-7,10,13,16,19-docosapentaenoate	C22H33O2	329.2486039	Organic compounds	Lipids and lipid-like molecules	Fatty Acyls	Fatty acids and conjugates	Very long-chain fatty acids
HMDB0260728	718.4675	718.4664585	MH	0.0010415	1.449615341	PE(14:1(9Z)/18:1(12Z)-2OH(9,10))	C37H70NO10P	719.4737345	Organic compounds	Lipids and lipid-like molecules	Glycerophospholipids	Glycerophosphoethanolamines	Phosphatidylethanolamines
HMDB0039160	719.4677	719.4686017	3MH	0.0009017	1.253286103	L-Gizzerosine	C11H20N4O2	240.1586259	Organic compounds	Organic acids and derivatives	Carboxylic acids and derivatives	Amino acids, peptides, and analogues	Alpha amino acids
HMDB0289852	720.4683	720.4667748	MTFAH	0.0015252	2.116960911	Cer(d16:1/PGF2alpha)	C36H65NO6	607.4811888	Organic compounds	Lipids and lipid-like molecules	Sphingolipids	Ceramides	Ceramides
HMDB0251702	721.1626	721.1610437	MTFAH	0.0015563	2.158047795	Edotecarin	C29H28N4O11	608.1754577	Organic compounds	Benzenoids	Phenol ethers	Anisoles	Anisoles
HMDB0259290	721.4704	721.4709486	MK2H	0.0005486	0.760390978	Trodusquemine	C37H72N4O5S	684.5223426	Organic compounds	Lipids and lipid-like molecules	Steroids and steroid derivatives	Bile acids, alcohols and derivatives	Monohydroxy bile acids, alcohols and derivatives
HMDB0295097	722.4671	722.4671134	MH	1.34E-05	0.018547557	DG(14:0/LTE4/0:0)	C40H69NO8S	723.4743894	Organic compounds	Lipids and lipid-like molecules	Glycerolipids	Diradylglycerols	1,2-diacylglycerols
HMDB0036410	723.251	723.2500247	MH2OH	0.0009753	1.348496324	Liriodendrin	C34H46O18	742.2684147	Organic compounds	Lignans, neolignans and related compounds	Lignan glycosides	Lignan glycosides	Lignan glycosides
HMDB0254969	723.4821	723.4835938	MH2OH	0.0014938	2.064732377	Mycolactone	C44H70O9	742.5019838	Organic compounds	Lipids and lipid-like molecules	Prenol lipids	Terpene lactones	Diterpene lactones
HMDB0290217	723.5327	723.5333769	MNa2H	0.0006769	0.935547719	CE(PGJ2)	C47H74O4	702.5587109	Organic compounds	Lipids and lipid-like molecules	Steroids and steroid derivatives	Steroid esters	Cholesteryl esters
HMDB0260062	723.5852	723.5908531	MTFAH	0.0056531	7.812564208	(10R,13R,17R)-3-Hexadecoxy-10,13-dimethyl-17-[(2R)-6-methylheptan-2-yl]-2,3,4,7,8,9,11,12,14,15,16,17-dodecahydro-1H-cyclopenta[a]phenanthrene	C43H78O	610.6052671	Organic compounds	Lipids and lipid-like molecules	Steroids and steroid derivatives	Cholestane steroids	Cholesterols and derivatives
HMDB0008827	724.4712	724.4689573	MCl	0.0022427	3.095646787	PE(14:0/18:1(11Z))	C37H72NO8P	689.4995553	Organic compounds	Lipids and lipid-like molecules	Glycerophospholipids	Glycerophosphoethanolamines	Phosphatidylethanolamines
HMDB0290111	724.5394	724.5369047	MFAH	0.0024953	3.443992961	Cer(d20:1/6 keto-PGF1alpha)	C40H73NO7	679.5387037	Organic compounds	Lipids and lipid-like molecules	Sphingolipids	Ceramides	Ceramides
HMDB0000770	724.6081	724.6091287	MH2OH	0.0010287	1.419661938	N-Glycoloylganglioside GM2	C43H85NO8	743.6275187	Organic compounds	Lipids and lipid-like molecules	Sphingolipids	Glycosphingolipids	Glycosphingolipids
HMDB0056289	725.5406	725.5361764	MFAH	0.0044236	6.097008177	DG(18:2n6/0:0/22:5n6)	C44H72O5	680.5379754	Organic compounds	Lipids and lipid-like molecules	Glycerolipids	Diradylglycerols	1,3-diacylglycerols
HMDB0296635	725.5709	725.5701563	MNa2H	0.0007437	1.024987031	DG(21:0/20:3(6,8,11)-OH(5)/0:0)	C44H80O6	704.5954903	Organic compounds	Lipids and lipid-like molecules	Glycerolipids	Diradylglycerols	1,2-diacylglycerols
HMDB0031124	725.5932	725.5936912	MHaCH	0.0004912	0.676962887	Glycerol 1,2-didodecanoate 3-tetradecanoate	C41H78O6	666.5798402	Organic compounds	Lipids and lipid-like molecules	Glycerolipids	Triradylcglycerols	Triacylglycerols
HMDB0007895	726.4834	726.4845463	MK2H	0.0011463	1.577872518	PC(14:0/P-16:0)	C38H76NO7P	689.5359403	Organic compounds	Lipids and lipid-like molecules	Glycerophospholipids	Glycerophosphocholines	1-acyl,2-(1Z-alkenyl)-glycerophosphocholines
HMDB0009050	726.5452	726.5443144	MH	0.0008856	1.218920832	PE(18:1(11Z)/P-18:1(11Z))	C41H78NO7P	727.5515904	Organic compounds	Lipids and lipid-like molecules	Glycerophospholipids	Glycerophosphoethanolamines	Glycerophosphoethanolamines
HMDB0004972	726.5933	726.5889426	MH	0.0043574	5.997063463	GlcCer(d18:1/18:0)	C42H81NO8	727.5962186	Organic compounds	Lipids and lipid-like molecules	Sphingolipids	Glycosphingolipids	Glycosyl-N-acylsphingosines
HMDB0251314	727.541	727.5419305	2MFAH	0.0009305	1.278964086	Dihydroevocarpine	C23H35NO	341.2718648	Organic compounds	Organoheterocyclic compounds	Quinolines and derivatives	Quinolones and derivatives	Hydroquinolones
HMDB0242053	727.5842	727.5841892	2MFAH	1.08E-05	0.014843643	N-Myristoyl Isoleucine	C20H39NO3	341.2929941	Organic compounds	Organic acids and derivatives	Carboxylic acids and derivatives	Amino acids, peptides, and analogues	Isoleucine and derivatives
HMDB0007181	727.6152	727.6221919	MNa2H	0.0069919	9.609245125	DG(18:0/24:1(15Z)/0:0)	C45H86O5	706.6475259	Organic compounds	Lipids and lipid-like molecules	Glycerolipids	Diradylglycerols	1,2-diacylglycerols
HMDB0290009	728.471	728.4718602	MTFAH	0.0008602	1.180828042	Cer(d18:1/PGJ2)	C38H65NO5	615.4862742	Organic compounds	Lipids and lipid-like molecules	Sphingolipids	Ceramides	Ceramides
HMDB0252313	729.4626	729.4659681	2MH	0.0033681	4.617213342	Florbenazine	C21H32FNO3	365.2366221	Organic compounds	Organoheterocyclic compounds	Tetrahydroisoquinolines	Tetrahydroisoquinolines	Tetrahydroisoquinolines
HMDB0010700	730.4651	730.4640114	MTFAH	0.0010886	1.490285603	CerP(d18:1/16:0)	C34H68NO6P	617.4784254	Organic compounds	Lipids and lipid-like molecules	Sphingolipids	Phosphosphingolipids	Phosphosphingolipids
HMDB0251420	730.9697	730.9739927	2MH	0.0042927	5.872575554	Dinitrophenyl thioether	C12H6N4O8S	365.9906343	Organic compounds	Organosulfur compounds	Thioethers	Aryl thioethers	Diarylthioethers
HMDB0114827	731.4625	731.4633222	MNa2H	0.0008222	1.124048158	PA(15:0/22:4(7Z,10Z,13Z,16Z))	C40H71O8P	710.4886562	Organic compounds	Lipids and lipid-like molecules	Glycerophospholipids	Glycerophosphates	1,2-diacylglycerol-3-phosphates
HMDB0008880	732.462	732.4609787	MH	0.0010213	1.39434049	PE(14:1(9Z)/22:6(4Z,7Z,10Z,13Z,16Z,19Z))	C41H68NO8P	733.4682547	Organic compounds	Lipids and lipid-like molecules	Glycerophospholipids	Glycerophosphoethanolamines	Phosphatidylethanolamines
HMDB0057525	733.4635	733.4631875	M2H	0.0003125	0.426060919	CL(16:1(9Z)/16:1(9Z)/20:4(5Z,8Z,11Z,14Z)/22:6(4Z,7Z,10Z,13Z,16Z,19Z))	C83H138O17P2	1468.940927	Organic compounds	Lipids and lipid-like molecules	Glycerophospholipids	Glycerophosphoglycerophosphoglycerols	Cardiolipins
HMDB0304102	734.4649	734.4687403	MK2H	0.0038403	5.228677259	3,4-dihydroxy-5-all-trans-octaprenylbenzoate	C47H69O4	697.5201343	Organic compounds	Lipids and lipid-like molecules	Prenol lipids	Tetraterpenoids	Tetraterpenoids
HMDB0295113	735.4669	735.4664405	MTFAH	0.0004595	0.624773579	DG(14:0/20:3(8Z,11Z,14Z)-2OH(5,6)/0:0)	C37H66O7	622.4808545	Organic compounds	Lipids and lipid-like molecules	Glycerolipids	Diradylglycerols	1,2-diacylglycerols
HMDB0029885	737.4679	737.4692786	2MFAH	0.0013786	1.869366006	Sorbitan laurate	C18H34O6	346.2355388	Organic compounds	Lipids and lipid-like molecules	Fatty Acyls	Fatty acid esters	Fatty acid esters
HMDB0259057	738.3852	738.3791752	MHaCH	0.0060248	8.159493391	THYMOPENTIN	C30H49N9O9	679.3653242	Organic compounds	Organic acids and derivatives	Carboxylic acids and derivatives	Amino acids, peptides, and analogues	Oligopeptides
HMDB0030492	738.4633	738.4586544	MFAH	0.0046456	6.290941236	Spirolide B	C42H63NO7	693.4604534	Organic compounds	Organoheterocyclic compounds	Azepines	Azepines	Azepines
HMDB0262880	739.396	739.3958519	MCl	0.0001481	0.200298662	PA(13:0/PGF2alpha)	C36H65O11P	704.4264499	Organic compounds	Lipids and lipid-like molecules	Glycerophospholipids	Glycerophosphates	1,2-diacylglycerol-3-phosphates
HMDB0003362	740.2343	740.2342683	MTFAH	3.17E-05	0.04282428	Chitin	C24H41N3O16	627.2486823	Organic compounds	Organic oxygen compounds	Organooxygen compounds	Carbohydrates and carbohydrate conjugates	Acylaminosugars
HMDB0007870	740.4633	740.4638109	MK2H	0.0005109	0.68997295	PC(14:0/16:1(9Z))	C38H74NO8P	703.5152049	Organic compounds	Lipids and lipid-like molecules	Glycerophospholipids	Glycerophosphocholines	Phosphatidylcholines
HMDB0246834	740.5757	740.5735673	3MH	0.0021327	2.879794924	5-OH-Dpat	C16H25NO	247.1936144	Organic compounds	Benzenoids	Tetralins	Tetralins	Tetralins
HMDB0247372	741.2538	741.2540348	2MFAH	0.0002348	0.316760502	Diphenyl(2,4,6-trimethylbenzoyl)phosphine oxide	C22H21O2P	348.1279169	Organic compounds	Benzenoids	Benzene and substituted derivatives	Benzoic acids and derivatives	Benzoic acids and derivatives
HMDB0296011	741.4675	741.4674251	MBr	7.49E-05	0.101015901	DG(18:0/20:3(6,8,11)-OH(5)/0:0)	C41H74O6	662.5485401	Organic compounds	Lipids and lipid-like molecules	Glycerolipids	Diradylglycerols	1,2-diacylglycerols
HMDB0295663	741.5167	741.5158349	MFAH	0.0008651	1.166664229	DG(17:0/6 keto-PGF1alpha/0:0)	C40H72O9	696.5176339	Organic compounds	Lipids and lipid-like molecules	Glycerolipids	Diradylglycerols	1,2-diacylglycerols
HMDB0032940	742.3287	742.3341066	M2H	0.0054066	7.283243424	Agavoside F	C68H110O35	1486.682765	Organic compounds	Lipids and lipid-like molecules	Steroids and steroid derivatives	Steroidal glycosides	Steroidal saponins
HMDB0290080	742.453	742.4511248	MTFAH	0.0018752	2.525688139	Cer(d18:2(4E,14Z)/20:5(7Z,9Z,11E,13E,17Z)-3OH(5,6,15))	C38H63NO6	629.4655388	Organic compounds	Lipids and lipid-like molecules	Sphingolipids	Ceramides	Ceramides
HMDB0244677	742.4849	742.486416	MH	0.001516	2.041788196	Decanoyl-arg-val-lys-arg-chloromethylketone	C34H66ClN11O5	743.493692	Organic compounds	Organic acids and derivatives	Carboxylic acids and derivatives	Amino acids, peptides, and analogues	Oligopeptides
HMDB0290095	742.5242	742.5238958	MTFAH	0.0003042	0.409683785	Cer(d20:1/20:3(5Z,8Z,11Z)-O(14R,15S))	C40H71NO4	629.5383098	Organic compounds	Lipids and lipid-like molecules	Sphingolipids	Ceramides	Ceramides
HMDB0004957	742.5718	742.5718306	MBr	3.06E-05	0.041208135	Cer(d18:1/25:0)	C43H85NO3	663.6529456	Organic compounds	Lipids and lipid-like molecules	Sphingolipids	Ceramides	Ceramides
HMDB0295691	743.4469	743.4466897	MBr	0.0002103	0.282871661	DG(17:0/20:3(8Z,11Z,14Z)-2OH(5,6)/0:0)	C40H72O7	664.5278047	Organic compounds	Lipids and lipid-like molecules	Glycerolipids	Diradylglycerols	1,2-diacylglycerols
HMDB0247854	743.489	743.4870359	MCl	0.0019641	2.64174075	19,21-Dihydroxy-22-[5-[5-(1-hydroxyethyl)-5-methyloxolan-2-yl]-5-methyloxolan-2-yl]-4,6,8,12,14,18,20-heptamethyl-9,11-dioxodocos-16-enoic acid	C41H72O9	708.5176339	Organic compounds	Lipids and lipid-like molecules	Prenol lipids	Terpene glycosides	Diterpene glycosides
HMDB0264670	743.5228	743.5226957	MH2OH	0.0001043	0.140278166	PA(20:0/18:1(12Z)-2OH(9,10))	C41H79O10P	762.5410857	Organic compounds	Lipids and lipid-like molecules	Glycerophospholipids	Glycerophosphates	1,2-diacylglycerol-3-phosphates
HMDB0290480	743.5721	743.570864	MH	0.001236	1.662249101	SM(d18:0/18:1(12Z)-O(9S,10R))	C41H81N2O7P	744.57814	Organic compounds	Lipids and lipid-like molecules	Sphingolipids	Phosphosphingolipids	Phosphosphingolipids
HMDB0113261	744.4604	744.4609792	MH	0.0005792	0.77801257	PE-NMe(18:4(6Z,9Z,12Z,15Z)/18:4(6Z,9Z,12Z,15Z))	C42H68NO8P	745.4682552	Organic compounds	Lipids and lipid-like molecules	Glycerophospholipids	Glycerophosphoethanolamines	Monomethylphosphatidylethanolamines
HMDB0008260	744.5325	744.5332004	MH2OH	0.0007004	0.940723664	PC(18:4(6Z,9Z,12Z,15Z)/P-18:1(11Z))	C44H78NO7P	763.5515904	Organic compounds	Lipids and lipid-like molecules	Glycerophospholipids	Glycerophosphocholines	1-acyl,2-(1Z-alkenyl)-glycerophosphocholines
HMDB0114846	745.4759	745.4789723	MNa2H	0.0030723	4.121243005	PA(16:0/22:4(7Z,10Z,13Z,16Z))	C41H73O8P	724.5043063	Organic compounds	Lipids and lipid-like molecules	Glycerophospholipids	Glycerophosphates	1,2-diacylglycerol-3-phosphates
HMDB0290224	745.5811	745.5776472	MHaCH	0.0034528	4.631040124	CE(20:4(6E,8Z,11Z,14Z)+=O(5))	C47H74O3	686.5637962	Organic compounds	Lipids and lipid-like molecules	Steroids and steroid derivatives	Steroid esters	Cholesteryl esters
HMDB0260822	746.4634	746.4613731	MH	0.0020269	2.71534479	PE(15:0/5-iso PGF2VI)	C38H70NO11P	747.4686491	Organic compounds	Lipids and lipid-like molecules	Glycerophospholipids	Glycerophosphoethanolamines	Phosphatidylethanolamines
HMDB0252727	747.4688	747.4683377	MH2OH	0.0004623	0.618487736	ginsenoside Rk1	C42H70O12	766.4867277	Organic compounds	Lipids and lipid-like molecules	Prenol lipids	Triterpenoids	Triterpenoids
HMDB0008836	748.4634	748.4689568	MCl	0.0055568	7.424222407	PE(14:0/20:3(5Z,8Z,11Z))	C39H72NO8P	713.4995548	Organic compounds	Lipids and lipid-like molecules	Glycerophospholipids	Glycerophosphoethanolamines	Phosphatidylethanolamines
HMDB0007177	749.4691	749.4725105	MBr	0.0034105	4.550533812	DG(18:0/22:5(4Z,7Z,10Z,13Z,16Z)/0:0)	C43H74O5	670.5536255	Organic compounds	Lipids and lipid-like molecules	Glycerolipids	Diradylglycerols	1,2-diacylglycerols
HMDB0260668	750.464	750.4691359	MNa2H	0.0051359	6.843585904	PE(14:0/20:3(6,8,11)-OH(5))	C39H72NO9P	729.4944699	Organic compounds	Lipids and lipid-like molecules	Glycerophospholipids	Glycerophosphoethanolamines	Phosphatidylethanolamines
HMDB0263647	751.4552	751.4550101	MH2OH	0.0001899	0.25270974	PA(18:0/20:5(7Z,9Z,11E,13E,17Z)-3OH(5,6,15))	C41H71O11P	770.4734001	Organic compounds	Lipids and lipid-like molecules	Glycerophospholipids	Glycerophosphates	1,2-diacylglycerol-3-phosphates
HMDB0113269	752.4655	752.4655152	MH2OH	1.52E-05	0.020200261	PE-NMe(18:4(6Z,9Z,12Z,15Z)/20:5(5Z,8Z,11Z,14Z,17Z))	C44H70NO8P	771.4839052	Organic compounds	Lipids and lipid-like molecules	Glycerophospholipids	Glycerophosphoethanolamines	Monomethylphosphatidylethanolamines
HMDB0296015	753.4672	753.4674251	MBr	0.0002251	0.298752132	DG(19:0/20:3(5Z,8Z,11Z)-O(14R,15S)/0:0)	C42H74O6	674.5485401	Organic compounds	Lipids and lipid-like molecules	Glycerolipids	Diradylglycerols	1,2-diacylglycerols
HMDB0061668	753.595	753.5957985	MCl	0.0007985	1.059586587	CE(DiMe(11,5))	C49H82O3	718.6263965	Organic compounds	Lipids and lipid-like molecules	Steroids and steroid derivatives	Steroid esters	Cholesteryl esters
HMDB0260810	754.467	754.4664585	MH	0.0005415	0.717725744	PE(15:0/PGJ2)	C40H70NO10P	755.4737345	Organic compounds	Lipids and lipid-like molecules	Glycerophospholipids	Glycerophosphoethanolamines	Phosphatidylethanolamines
HMDB0295343	755.4712	755.4715258	MTFAH	0.0003258	0.431253845	DG(15:0/22:6(5Z,7Z,10Z,13Z,16Z,19Z)-OH(4)/0:0)	C40H66O6	642.4859398	Organic compounds	Lipids and lipid-like molecules	Glycerolipids	Diradylglycerols	1,2-diacylglycerols
HMDB0009203	756.4619	756.4609787	MH	0.0009213	1.217908162	PE(18:4(6Z,9Z,12Z,15Z)/20:5(5Z,8Z,11Z,14Z,17Z))	C43H68NO8P	757.4682547	Organic compounds	Lipids and lipid-like molecules	Glycerophospholipids	Glycerophosphoethanolamines	Phosphatidylethanolamines
HMDB0009248	756.5949	756.5912646	MH	0.0036354	4.804972209	PE(20:0/P-18:1(11Z))	C43H84NO7P	757.5985406	Organic compounds	Lipids and lipid-like molecules	Glycerophospholipids	Glycerophosphoethanolamines	Glycerophosphoethanolamines
HMDB0247736	757.4638	757.4636012	2MFAH	0.0001988	0.262454856	Aacocf3	C21H31F3O	356.2327001	Organic compounds	Organic oxygen compounds	Organooxygen compounds	Carbonyl compounds	Alpha-haloketones
HMDB0042091	757.6299	757.6327565	MNa2H	0.0028565	3.770296328	TG(14:0/15:0/14:0)	C46H88O6	736.6580905	Organic compounds	Lipids and lipid-like molecules	Glycerolipids	Triradylcglycerols	Triacylglycerols
HMDB0304498	758.2442	758.2409129	MHaCH	0.0032871	4.335165703	tetrahydropteroyl tri-L-glutamate	C29H33N9O12	699.2270619	Organic compounds	Organic acids and derivatives	Carboxylic acids and derivatives	Amino acids, peptides, and analogues	Glutamic acid and derivatives
HMDB0260598	758.4608	758.4608238	MH2OH	2.38E-05	0.03137934	PE(14:0/6 keto-PGF1alpha)	C39H72NO12P	777.4792138	Organic compounds	Lipids and lipid-like molecules	Glycerophospholipids	Glycerophosphoethanolamines	Phosphatidylethanolamines
HMDB0242688	759.4593	759.4589887	2MFAH	0.0003113	0.409897051	4,17-Dimethyltrilostane	C22H31NO3	357.2303939	Organic compounds	Lipids and lipid-like molecules	Steroids and steroid derivatives	Estrane steroids	Estrane steroids
HMDB0260600	760.4771	760.4770231	MH	7.69E-05	0.101120741	PE(14:0/PGF2alpha)	C39H72NO11P	761.4842991	Organic compounds	Lipids and lipid-like molecules	Glycerophospholipids	Glycerophosphoethanolamines	Phosphatidylethanolamines
HMDB0290425	761.4679	761.4641457	MK2H	0.0037543	4.930370026	SM(d17:2(4E,8Z)/18:2(10E,12Z)+=O(9))	C40H73N2O7P	724.5155397	Organic compounds	Lipids and lipid-like molecules	Sphingolipids	Phosphosphingolipids	Phosphosphingolipids
HMDB0012372	762.4704	762.470994	MH2OH	0.000594	0.779046029	PS(16:1(9Z)/20:4(5Z,8Z,11Z,14Z))	C42H72NO10P	781.489384	Organic compounds	Lipids and lipid-like molecules	Glycerophospholipids	Glycerophosphoserines	Phosphatidylserines
HMDB0251545	763.4673	763.4664741	2MHacH	0.0008259	1.081776382	3-(4-Methoxy-2-methylphenyl)-2,5-dimethyl-N-pentan-3-ylpyrazolo[1,5-a]pyrimidin-7-amine	C21H28N4O	352.2263115	Organic compounds	Organoheterocyclic compounds	Azoles	Pyrazoles	Phenylpyrazoles
HMDB0280853	764.4727	764.4719378	MH	0.0007622	0.997028095	PS(14:0/18:1(12Z)-2OH(9,10))	C38H72NO12P	765.4792138	Organic compounds	Lipids and lipid-like molecules	Glycerophospholipids	Glycerophosphoserines	Phosphatidylserines
HMDB0290323	765.4955	765.4955064	MCl	6.40E-06	0.008360598	SM(d16:2(4E,8Z)/18:1(12Z)-2OH(9,10))	C39H75N2O8P	730.5261044	Organic compounds	Lipids and lipid-like molecules	Sphingolipids	Phosphosphingolipids	Phosphosphingolipids
HMDB0260914	768.4843	768.4821085	MH	0.0021915	2.851725467	PE(16:0/PGJ2)	C41H72NO10P	769.4893845	Organic compounds	Lipids and lipid-like molecules	Glycerophospholipids	Glycerophosphoethanolamines	Phosphatidylethanolamines
HMDB0007887	768.5905	768.5907152	MH2OH	0.0002152	0.279992974	PC(14:0/22:1(13Z))	C44H86NO8P	787.6091052	Organic compounds	Lipids and lipid-like molecules	Glycerophospholipids	Glycerophosphocholines	Phosphatidylcholines
HMDB0247337	769.4757	769.4743663	MH	0.0013337	1.733261117	2,6,10,14,24,28,32-Hentetracontaneheptone, 8,16,18,26,34,36-hexahydroxy-	C41H70O13	770.4816423	Organic compounds	Lipids and lipid-like molecules	Fatty Acyls	Fatty alcohols	Fatty alcohols
HMDB0260936	770.4956	770.4953506	MNa2H	0.0002494	0.323687871	PE(16:0/18:1(12Z)-2OH(9,10))	C39H76NO10P	749.5206846	Organic compounds	Lipids and lipid-like molecules	Glycerophospholipids	Glycerophosphoethanolamines	Phosphatidylethanolamines
HMDB0013272	770.5868	770.5900052	3MH	0.0032052	4.159410294	N-Lauroylglycine	C14H27NO3	257.1990937	Organic compounds	Organic acids and derivatives	Carboxylic acids and derivatives	Amino acids, peptides, and analogues	N-acyl-alpha amino acids
HMDB0031134	771.4713	771.4717085	MH2OH	0.0004085	0.529507428	1,2-Di-O-(8-hexadecenoyl)-3-O-(6-sulfoquinovopyranosyl)glycerol	C41H74O12S	790.4900985	Organic compounds	Lipids and lipid-like molecules	Glycerolipids	Glycosylglycerols	Sulfoquinovosyldiacylglycerols
HMDB0290239	771.595	771.5932973	MHaCH	0.0017027	2.206732492	CE(22:6(5Z,7Z,10Z,13Z,16Z,19Z)-OH(4))	C49H76O3	712.5794463	Organic compounds	Lipids and lipid-like molecules	Steroids and steroid derivatives	Steroid esters	Cholesteryl esters
HMDB0248652	772.4637	772.4635867	MH2OH	0.0001133	0.14667358	ascomycin	C43H69NO12	791.4819767	Organic compounds	Phenylpropanoids and polyketides	Macrolide lactams	Macrolide lactams	Macrolide lactams
HMDB0007411	773.4698	773.4725105	MBr	0.0027105	3.504326221	DG(20:1(11Z)/22:6(4Z,7Z,10Z,13Z,16Z,19Z)/0:0)	C45H74O5	694.5536255	Organic compounds	Lipids and lipid-like molecules	Glycerolipids	Diradylglycerols	1,2-diacylglycerols
HMDB0007732	773.6025	773.6065418	MNa2H	0.0040418	5.224619728	DG(22:5(4Z,7Z,10Z,13Z,16Z)/24:1(15Z)/0:0)	C49H84O5	752.6318758	Organic compounds	Lipids and lipid-like molecules	Glycerolipids	Diradylglycerols	1,2-diacylglycerols
HMDB0261552	774.4773	774.4715438	MH	0.0057562	7.432422852	PE(18:3(6Z,9Z,12Z)/20:4(6E,8Z,11Z,14Z)+=O(5))	C43H70NO9P	775.4788198	Organic compounds	Lipids and lipid-like molecules	Glycerophospholipids	Glycerophosphoethanolamines	Phosphatidylethanolamines
HMDB0263609	775.4523	775.4531515	MNa2H	0.0008515	1.098067624	PA(18:0/PGJ2)	C41H71O10P	754.4784855	Organic compounds	Lipids and lipid-like molecules	Glycerophospholipids	Glycerophosphates	1,2-diacylglycerol-3-phosphates
HMDB0257910	776.2385	776.2380417	3MH	0.0004583	0.590411672	1-(6-Aminopurin-9-yl)-5-methylpyrimidine-2,4-dione	C10H9N7O2	259.0817726	Organic compounds	Organoheterocyclic compounds	Imidazopyrimidines	Purines and purine derivatives	6-aminopurines
HMDB0001849	776.4659	776.4644108	3MH	0.0014892	1.91792435	Propranolol	C16H21NO2	259.1572289	Organic compounds	Benzenoids	Naphthalenes	Naphthalenes	Naphthalenes
HMDB0252522	777.4597	777.4596574	2MFAH	4.26E-05	0.05479384	Fumigaclavine C	C23H30N2O2	366.2307282	Organic compounds	Alkaloids and derivatives	Ergoline and derivatives	Clavines and derivatives	Clavines and derivatives
HMDB0260614	778.4495	778.4512	MFAH	0.0017	2.183823469	PE(14:0/5-iso PGF2VI)	C37H68NO11P	733.452999	Organic compounds	Lipids and lipid-like molecules	Glycerophospholipids	Glycerophosphoethanolamines	Phosphatidylethanolamines
HMDB0301985	779.4532	779.4541781	2MHacH	0.0009781	1.254852469	5,7,3',4'-Tetrahydroxyflavanone 7-alpha-L-arabinofuranosyl-(1->6)-glucoside	C24H28N2O	360.2201635	Organic compounds	Organoheterocyclic compounds	Quinolines and derivatives	Hydroquinolines	Hydroquinolines
HMDB0047886	779.5969	779.5961924	MCl	0.0007076	0.907649379	TG(14:1(9Z)/14:1(9Z)/16:1(9Z))	C47H84O6	744.6267904	Organic compounds	Lipids and lipid-like molecules	Glycerolipids	Triradylcglycerols	Triacylglycerols
HMDB0261758	780.4474	780.445723	MH	0.001677	2.148772106	PE(18:4(6Z,9Z,12Z,15Z)/5-iso PGF2VI)	C41H68NO11P	781.452999	Organic compounds	Lipids and lipid-like molecules	Glycerophospholipids	Glycerophosphoethanolamines	Phosphatidylethanolamines
HMDB0194178	780.5997	780.596213	M2H	0.003487	4.467098279	CL(10:0/19:0/25:0/25:0)	C88H172O17P2	1563.206978	Organic compounds	Lipids and lipid-like molecules	Glycerophospholipids	Glycerophosphoglycerophosphoglycerols	Cardiolipins
HMDB0254439	781.4674	781.4684908	2MFAH	0.0010908	1.39583363	Menoctone	C24H32O3	368.2351449	Organic compounds	Benzenoids	Naphthalenes	Naphthoquinones	Naphthoquinones
HMDB0243685	781.6094	781.61001	2MHacH	0.00061	0.780440363	N-(1-Hydroxypropan-2-yl)icosa-5,8,11,14-tetraenamide	C23H39NO2	361.2980795	Organic compounds	Lipids and lipid-like molecules	Fatty Acyls	Fatty amides	N-acyl amines
HMDB0030277	782.2446	782.2472795	3MH	0.0026795	3.425387432	Dihydromaleimide beta-D-glucoside	C10H15NO7	261.0848518	Organic compounds	Organic oxygen compounds	Organooxygen compounds	Carbohydrates and carbohydrate conjugates	O-glycosyl compounds
HMDB0256557	782.4692	782.4696048	3MH	0.0004048	0.517336389	Pinacidil pyridine N-oxide	C13H19N5O	261.1589603	Organic compounds	Organoheterocyclic compounds	Pyridines and derivatives	Hydropyridines	Dihydropyridines
HMDB0258867	782.631	782.6295344	MCl	0.0014656	1.872661247	Tetrac	C14H8I4O4	747.6601324	Organic compounds	Benzenoids	Benzene and substituted derivatives	Diphenylethers	Diphenylethers
HMDB0114893	783.471	783.4737083	MCl	0.0027083	3.456784792	PA(18:0/22:6(4Z,7Z,10Z,13Z,16Z,19Z))	C43H73O8P	748.5043063	Organic compounds	Lipids and lipid-like molecules	Glycerophospholipids	Glycerophosphates	1,2-diacylglycerol-3-phosphates
HMDB0002886	785.4689	785.4692786	2MFAH	0.0003786	0.482004848	6-Keto-prostaglandin F1a	C20H34O6	370.2355388	Organic compounds	Lipids and lipid-like molecules	Fatty Acyls	Eicosanoids	Prostaglandins and related compounds
HMDB0012312	786.4593	786.4598349	MCl	0.0005349	0.68013645	3-O-Sulfogalactosylceramide (d18:1/14:0)	C38H73NO11S	751.4904329	Organic compounds	Lipids and lipid-like molecules	Sphingolipids	Glycosphingolipids	Sulfatides
HMDB0290331	787.4655	787.4643849	MNa2H	0.0011151	1.416064042	SM(d16:2(4E,8Z)/20:5(7Z,9Z,11E,13E,17Z)-3OH(5,6,15))	C41H71N2O9P	766.4897189	Organic compounds	Lipids and lipid-like molecules	Sphingolipids	Phosphosphingolipids	Phosphosphingolipids
HMDB0007867	788.4688	788.4694907	MTFAH	0.0006907	0.876000921	PC(14:0/14:1(9Z))	C36H70NO8P	675.4839047	Organic compounds	Lipids and lipid-like molecules	Glycerophospholipids	Glycerophosphocholines	Phosphatidylcholines
HMDB0010595	789.467	789.4688011	MNa2H	0.0018011	2.281407444	PG(16:1(9Z)/20:4(5Z,8Z,11Z,14Z))	C42H73O10P	768.4941351	Organic compounds	Lipids and lipid-like molecules	Glycerophospholipids	Glycerophosphoglycerols	Phosphatidylglycerols
HMDB0254260	790.4698	790.472013	MFAH	0.002213	2.799593108	Lys-ile-pro-tyr-ile-leu	C38H63N7O8	745.473812	Organic compounds	Organic acids and derivatives	Carboxylic acids and derivatives	Amino acids, peptides, and analogues	Oligopeptides
HMDB0115425	791.4669	791.4657302	MH	0.0011698	1.478017247	PA(22:6(4Z,7Z,10Z,13Z,16Z,19Z)/22:6(4Z,7Z,10Z,13Z,16Z,19Z))	C47H69O8P	792.4730062	Organic compounds	Lipids and lipid-like molecules	Glycerophospholipids	Glycerophosphates	1,2-diacylglycerol-3-phosphates
HMDB0015342	792.4773	792.4750923	MFAH	0.0022077	2.785828881	Clarithromycin	C38H69NO13	747.4768913	Organic compounds	Organic oxygen compounds	Organooxygen compounds	Carbohydrates and carbohydrate conjugates	Aminoglycosides
HMDB0246585	793.4699	793.4691153	2MH	0.0007847	0.988948385	4-Tetradecanamidobenzylphosphonic acid	C21H36NO4P	397.2381956	Organic compounds	Benzenoids	Benzene and substituted derivatives	Anilides	Anilides
HMDB0260299	794.4677	794.4664169	3MH	0.0012831	1.615046241	Acridine orange	C17H19N3	265.1578976	Organic compounds	Organoheterocyclic compounds	Quinolines and derivatives	Benzoquinolines	Acridines
HMDB0008925	798.4662	798.4653905	MBr	0.0008095	1.013819772	PE(16:0/18:0)	C39H78NO8P	719.5465055	Organic compounds	Lipids and lipid-like molecules	Glycerophospholipids	Glycerophosphoethanolamines	Phosphatidylethanolamines
HMDB0255412	803.0725	803.07332	MHaCH	0.00082	1.021077378	Nicotinate adenine dinucleotide phosphate	C21H27N6O18P3	744.059469	Organic compounds	Nucleosides, nucleotides, and analogues	(5'->5')-dinucleotides	(5'->5')-dinucleotides	(5'->5')-dinucleotides
HMDB0034625	809.4679	809.4687316	MH2OH	0.0008316	1.027340486	Vinaginsenoside R2	C43H72O15	828.4871216	Organic compounds	Lipids and lipid-like molecules	Prenol lipids	Terpene glycosides	Triterpene saponins
HMDB0010419	809.6429	809.6431426	MCl	0.0002426	0.299638183	TG(16:1(9Z)/14:0/16:1(9Z))	C49H90O6	774.6737406	Organic compounds	Lipids and lipid-like molecules	Glycerolipids	Triradylcglycerols	Triacylglycerols
HMDB0009710	810.4844	810.4845463	MK2H	0.0001463	0.180509302	PE(22:6(4Z,7Z,10Z,13Z,16Z,19Z)/P-18:1(11Z))	C45H76NO7P	773.5359403	Organic compounds	Lipids and lipid-like molecules	Glycerophospholipids	Glycerophosphoethanolamines	Glycerophosphoethanolamines
HMDB0035471	810.6454	810.6440109	MTFAH	0.0013891	1.71357585	N-(2R-Hydroxypentacosanoyl)-2S-amino-1,3S,4R-octadecanetriol	C43H87NO5	697.6584249	Organic compounds	Lipids and lipid-like molecules	Sphingolipids	Ceramides	Phytoceramides
HMDB0032811	811.6472	811.6457292	MH	0.0014708	1.812120667	Isofucosterol 3-O-[6-O-Hexadecanoyl-b-D-glucopyranoside]	C51H88O7	812.6530052	Organic compounds	Lipids and lipid-like molecules	Steroids and steroid derivatives	Stigmastanes and derivatives	Stigmastanes and derivatives
HMDB0009743	812.6551	812.6538648	MH	0.0012352	1.519958316	PE(24:0/P-18:1(11Z))	C47H92NO7P	813.6611408	Organic compounds	Lipids and lipid-like molecules	Glycerophospholipids	Glycerophosphoethanolamines	Glycerophosphoethanolamines
HMDB0042095	819.746	819.7447149	MH	0.0012851	1.567683178	TG(14:0/15:0/20:0)	C52H100O6	820.7519909	Organic compounds	Lipids and lipid-like molecules	Glycerolipids	Triradylcglycerols	Triacylglycerols
HMDB0000577	821.7449	821.7392333	2MFAH	0.0056667	6.895983264	5beta-Coprostanol	C27H48O	388.3705162	Organic compounds	Lipids and lipid-like molecules	Steroids and steroid derivatives	Cholestane steroids	Cholesterols and derivatives
HMDB0262614	822.473	822.4709945	MH2OH	0.0020055	2.438383862	PE(20:5(5Z,8Z,11Z,14Z,17Z)/22:6(5Z,8E,10Z,13Z,15E,19Z)-2OH(7S, 17S))	C47H72NO10P	841.4893845	Organic compounds	Lipids and lipid-like molecules	Glycerophospholipids	Glycerophosphoethanolamines	Phosphatidylethanolamines
HMDB0240646	829.7027	829.7028133	2MFAH	0.0001133	0.136554918	Dihomo-gamma-linolenoylcholine	C25H46NO2	392.3523061	Organic compounds	Organic nitrogen compounds	Organonitrogen compounds	Quaternary ammonium salts	Acyl cholines
HMDB0009314	832.4867	832.4861254	MBr	0.0005746	0.690221714	PE(20:2(11Z,14Z)/P-18:1(11Z))	C43H80NO7P	753.5672404	Organic compounds	Lipids and lipid-like molecules	Glycerophospholipids	Glycerophosphoethanolamines	Glycerophosphoethanolamines
HMDB0265938	833.4737	833.4738869	MNa2H	0.0001869	0.224242178	PA(22:4(7Z,10Z,13Z,16Z)/22:6(5Z,7Z,10Z,13Z,16Z,19Z)-OH(4))	C47H73O9P	812.4992209	Organic compounds	Lipids and lipid-like molecules	Glycerophospholipids	Glycerophosphates	1,2-diacylglycerol-3-phosphates
HMDB0008248	834.4832	834.4846069	MCl	0.0014069	1.685950811	PC(18:4(6Z,9Z,12Z,15Z)/20:5(5Z,8Z,11Z,14Z,17Z))	C46H74NO8P	799.5152049	Organic compounds	Lipids and lipid-like molecules	Glycerophospholipids	Glycerophosphocholines	Phosphatidylcholines
HMDB0009742	836.6457	836.6514569	MNa2H	0.0057569	6.88088206	PE(24:0/P-18:0)	C47H94NO7P	815.6767909	Organic compounds	Lipids and lipid-like molecules	Glycerophospholipids	Glycerophosphoethanolamines	Glycerophosphoethanolamines
HMDB0030494	838.4712	838.4722541	MTFAH	0.0010541	1.25716742	Spirolide E	C43H67NO8	725.4866681	Organic compounds	Lipids and lipid-like molecules	Fatty Acyls	Fatty alcohols	Fatty alcohols
HMDB0043039	887.7063	887.7110069	MNa2H	0.0047069	5.302288654	TG(15:0/16:0/22:5(4Z,7Z,10Z,13Z,16Z))	C56H98O6	866.7363409	Organic compounds	Lipids and lipid-like molecules	Glycerolipids	Triradylcglycerols	Triacylglycerols
HMDB0043039	847.7221	847.7179509	MH2OH	0.0041491	4.894434517	TG(15:0/16:0/22:5(4Z,7Z,10Z,13Z,16Z))	C56H98O6	866.7363409	Organic compounds	Lipids and lipid-like molecules	Glycerolipids	Triradylcglycerols	Triacylglycerols
HMDB0304692	849.7349	849.7336009	MH2OH	0.0012991	1.528832094	Isoestragole	C56H100O6	868.7519909	Organic compounds	Lipids and lipid-like molecules	Glycerolipids	Triradylcglycerols	Triacylglycerols
HMDB0042360	855.7177	855.7213324	MK2H	0.0036324	4.244839836	TG(14:0/18:1(11Z)/O-18:0)	C53H102O5	818.7727264	Organic compounds	Lipids and lipid-like molecules	Glycerolipids	Triradylcglycerols	Alkyldiacylglycerols
HMDB0250300	868.9415	868.9460566	2MH	0.0045566	5.243823786	6-(4-Chlorophenyl)imidazo[2,1-B][1,3]thiazole-5-carbaldehyde O-(3,4-dichlorobenzyl)oxime	C19H12Cl3N3OS	434.9766663	Organic compounds	Organoheterocyclic compounds	Azoles	Imidazoles	Phenylimidazoles
HMDB0244260	872.285	872.2829858	3MH	0.0020142	2.30911302	1,N6-Ethenoadenosine	C12H13N5O4	291.0967539	Organic compounds	Organic oxygen compounds	Organooxygen compounds	Carbohydrates and carbohydrate conjugates	Glycosylamines
HMDB0043452	873.7503	873.7552773	MFAH	0.0049773	5.696446281	TG(15:0/18:3(6Z,9Z,12Z)/O-18:0)	C54H100O5	828.7570763	Organic compounds	Lipids and lipid-like molecules	Fatty Acyls	Lineolic acids and derivatives	Lineolic acids and derivatives
HMDB0037648	875.1202	875.1288002	MTFAH	0.0086002	9.827353411	3'-Galloylprodelphinidin B2	C37H30O18	762.1432142	Organic compounds	Phenylpropanoids and polyketides	Flavonoids	Biflavonoids and polyflavonoids	Biflavonoids and polyflavonoids
HMDB0034184	875.474	875.4739724	2MH	2.76E-05	0.03152578	Licorisoflavan A	C27H34O5	438.2406242	Organic compounds	Phenylpropanoids and polyketides	Isoflavonoids	O-methylated isoflavonoids	7-O-methylated isoflavonoids
HMDB0033823	875.765	875.7650564	2MH	5.64E-05	0.064400834	Coffeasterene	C31H50O	438.3861662	Organic compounds	Lipids and lipid-like molecules	Steroids and steroid derivatives	Stigmastanes and derivatives	Stigmastanes and derivatives
HMDB0263196	876.4693	876.4702213	MHaCH	0.0009213	1.051148091	PA(15:0/LTE4)	C41H72NO11PS	817.4563703	Organic compounds	Lipids and lipid-like molecules	Glycerophospholipids	Glycerophosphates	1,2-diacylglycerol-3-phosphates
HMDB0004977	876.6722	876.6700251	MK2H	0.0021749	2.480865021	GlcCer(d18:1/26:0)	C50H97NO8	839.7214191	Organic compounds	Lipids and lipid-like molecules	Sphingolipids	Glycosphingolipids	Glycosyl-N-acylsphingosines
HMDB0034624	877.4723	877.4721737	MCl	0.0001263	0.143936188	Vinaginsenoside R1	C44H74O15	842.5027717	Organic compounds	Lipids and lipid-like molecules	Prenol lipids	Terpene glycosides	Triterpene saponins
HMDB0000494	877.8033	877.8018336	2MFAH	0.0014664	1.670536497	Stigmastanol	C29H52O	416.4018163	Organic compounds	Alkaloids and derivatives	Yohimbine alkaloids	Yohimbine alkaloids	Yohimbine alkaloids
HMDB0014913	879.4607	879.4617099	2MH	0.0010099	1.148316054	Tirofiban	C22H36N2O5S	440.234493	Organic compounds	Organic acids and derivatives	Carboxylic acids and derivatives	Amino acids, peptides, and analogues	Phenylalanine and derivatives
HMDB0062428	879.6874	879.6871978	MFAH	0.0002022	0.229854431	6-methoxy-3-methyl-2-all-trans-decaprenyl-1,4-benzoquinol	C58H90O3	834.6889968	Organic compounds	Lipids and lipid-like molecules	Prenol lipids	Quinone and hydroquinone lipids	Polyprenyl quinols
HMDB0263611	880.4785	880.4779865	MNa2H	0.0005135	0.583205949	PA(18:0/LTE4)	C44H78NO11PS	859.5033205	Organic compounds	Lipids and lipid-like molecules	Glycerophospholipids	Glycerophosphates	1,2-diacylglycerol-3-phosphates
HMDB0001508	881.0832	881.0828513	2MHacH	0.0003487	0.395763009	dADP	C10H15N5O9P2	411.0345001	Organic compounds	Nucleosides, nucleotides, and analogues	Purine nucleotides	Purine deoxyribonucleotides	Purine 2'-deoxyribonucleoside diphosphates
HMDB0055506	881.6943	881.7004422	MNa2H	0.0061422	6.966311579	TG(18:4(6Z,9Z,12Z,15Z)/18:4(6Z,9Z,12Z,15Z)/O-18:0)	C57H96O5	860.7257762	Organic compounds	Lipids and lipid-like molecules	Fatty Acyls	Lineolic acids and derivatives	Lineolic acids and derivatives
HMDB0254303	883.6987	883.6981508	MNa2H	0.0005492	0.621479178	Magnesium ionophore IV	C49H94N6O6	862.7234848	Organic compounds	Organic oxygen compounds	Organooxygen compounds	Carbonyl compounds	1,3-dicarbonyl compounds
HMDB0038583	884.2464	884.2460977	3MH	0.0003023	0.341873151	Piperolactam D	C17H13NO4	295.0844579	Organic compounds	Alkaloids and derivatives	Aristolactams	Aristolactams	Aristolactams
HMDB0011699	885.708	885.7066268	MHaCH	0.0013732	1.550400503	SM(d19:1/24:1(15Z))	C48H95N2O6P	826.6927758	Organic compounds	Lipids and lipid-like molecules	Sphingolipids	Phosphosphingolipids	Sphingomyelins
HMDB0005363	889.7072	889.7057429	MCl	0.0014571	1.637732488	TG(16:0/16:0/20:4(5Z,8Z,11Z,14Z))	C55H98O6	854.7363409	Organic compounds	Lipids and lipid-like molecules	Glycerolipids	Triradylcglycerols	Triacylglycerols
HMDB0114494	890.703	890.7002662	MH2OH	0.0027338	3.069270442	PE-NMe2(22:2(13Z,16Z)/24:1(15Z))	C53H100NO8P	909.7186562	Organic compounds	Lipids and lipid-like molecules	Glycerophospholipids	Glycerophosphoethanolamines	Dimethylphosphatidylethanolamines
HMDB0042120	891.7307	891.7270123	MTFAH	0.0036877	4.135458441	TG(14:0/15:0/O-18:0)	C50H98O5	778.7414263	Organic compounds	Lipids and lipid-like molecules	Glycerolipids	Triradylcglycerols	Alkyldiacylglycerols
HMDB0287805	898.6556	898.6542592	MH	0.0013408	1.49200873	PC(22:0/20:3(8Z,11Z,14Z)-2OH(5,6))	C50H94NO10P	899.6615352	Organic compounds	Lipids and lipid-like molecules	Glycerophospholipids	Glycerophosphocholines	Phosphatidylcholines
HMDB0042930	899.7266	899.7264783	MCl	0.0001217	0.13526333	TG(14:0/22:6(4Z,7Z,10Z,13Z,16Z,19Z)/O-18:0)	C57H100O5	864.7570763	Organic compounds	Lipids and lipid-like molecules	Glycerolipids	Triradylcglycerols	Alkyldiacylglycerols
HMDB0301763	900.2303	900.2324228	MH2OH	0.0021228	2.358057704	Delphinidin 3-[6''-(4'''-p-coumaroylrhamnosyl)glucoside] 5-glucoside	C42H47O23	919.2508128	Organic compounds	Phenylpropanoids and polyketides	Flavonoids	Flavonoid glycosides	Anthocyanidin-5-O-glycosides
HMDB0288752	900.6706	900.6699093	MH	0.0006907	0.766873627	PC(24:1(15Z)/18:1(12Z)-2OH(9,10))	C50H96NO10P	901.6771853	Organic compounds	Lipids and lipid-like molecules	Glycerophospholipids	Glycerophosphocholines	Phosphatidylcholines
HMDB0301978	901.2424	901.2407972	MH	0.0016028	1.778437023	Isovitexin 2''-(6'''-(E)-p-coumaroylglucoside) 4'-glucoside	C42H46O22	902.2480732	Organic compounds	Phenylpropanoids and polyketides	Flavonoids	Flavonoid glycosides	Flavonoid O-glycosides
HMDB0304645	901.7341	901.7379269	MHaCH	0.0038269	4.243915983	Amuerensin G	C49H99N2O6P	842.7240759	Organic compounds	Lipids and lipid-like molecules	Sphingolipids	Phosphosphingolipids	Phosphosphingolipids
HMDB0259893	902.2615	902.2643657	MCl	0.0028657	3.176120114	Wilforine	C43H49NO18	867.2949637	Organic compounds	Lipids and lipid-like molecules	Prenol lipids	Terpene lactones	Terpene lactones
HMDB0005462	903.7489	903.7447149	MH	0.0041851	4.630843125	TG(18:1(9Z)/18:2(9Z,12Z)/20:4(5Z,8Z,11Z,14Z))	C59H100O6	904.7519909	Organic compounds	Lipids and lipid-like molecules	Glycerolipids	Triradylcglycerols	Triacylglycerols
HMDB0303324	910.9422	910.9334892	2MHacH	0.0087108	9.562498364	Menadiol sodium diphosphate	C11H12Na4O8P2	425.9598191	Organic compounds	Benzenoids	Naphthalenes	Naphthalenes	Naphthalenes
HMDB0115481	913.6934	913.6903081	MFAH	0.0030919	3.383969352	PA(24:1(15Z)/24:1(15Z))	C51H97O8P	868.6921071	Organic compounds	Lipids and lipid-like molecules	Glycerophospholipids	Glycerophosphates	1,2-diacylglycerol-3-phosphates
HMDB0301898	914.2437	914.2480729	MH2OH	0.0043729	4.783056295	Peonidin 3-caffeoyl-rutinoside 5-glucoside	C43H49O23	933.2664629	Organic compounds	Phenylpropanoids and polyketides	Flavonoids	Flavonoid glycosides	Anthocyanidin-5-O-glycosides
HMDB0014438	915.246	915.2447343	2MH	0.0012657	1.382908803	Raltitrexed	C21H22N4O6S	458.1260051	Organic compounds	Organic acids and derivatives	Carboxylic acids and derivatives	Amino acids, peptides, and analogues	Glutamic acid and derivatives
HMDB0115454	915.7024	915.7059581	MFAH	0.0035581	3.88563596	PA(24:0/24:1(15Z))	C51H99O8P	870.7077571	Organic compounds	Lipids and lipid-like molecules	Glycerophospholipids	Glycerophosphates	1,2-diacylglycerol-3-phosphates
HMDB0033021	916.2703	916.2642723	MH	0.0060277	6.578560555	Pelargonidin 3-O-[4-Hydroxy-3-methoxy-E-cinnamoyl-(->4)-a-L-rhamnopyranosyl-(1->6)-b-D-glucopyranoside] 5-O-b-D-glucopyranoside	C43H49O22	917.2715483	Organic compounds	Lipids and lipid-like molecules	Prenol lipids	Triterpenoids	Triterpenoids
HMDB0039458	916.6385	916.6409595	3MH	0.0024595	2.683166156	Di-2-propenyl heptasulfide	C6H10S7	305.8827452	Organic compounds	Organosulfur compounds	Allyl sulfur compounds	Allyl sulfur compounds	Allyl sulfur compounds
HMDB0008059	916.7011	916.7012066	MFAH	0.0001066	0.116286527	PC(18:0/24:1(15Z))	C50H98NO8P	871.7030056	Organic compounds	Lipids and lipid-like molecules	Glycerophospholipids	Glycerophosphocholines	Phosphatidylcholines
HMDB0043220	917.7411	917.7426623	MTFAH	0.0015623	1.702329056	TG(15:0/16:1(9Z)/O-18:0)	C52H100O5	804.7570763	Organic compounds	Lipids and lipid-like molecules	Glycerolipids	Triradylcglycerols	Alkyldiacylglycerols
HMDB0259694	918.7062	918.7112266	M3H	0.0050266	5.471360156	Hepcidin	C113H170N34O31S9	2787.025765	Unclassified	Unclassified	Unclassified	Unclassified	Unclassified
HMDB0004978	924.677	924.675705	MTFAH	0.001295	1.400490997	GlcCer(d18:1/24:0)	C48H93NO8	811.690119	Organic compounds	Lipids and lipid-like molecules	Sphingolipids	Glycosphingolipids	Glycosyl-N-acylsphingosines
HMDB0010319	926.2415	926.2472795	3MH	0.0057795	6.23969444	Indoxyl glucuronide	C14H15NO7	309.0848518	Organic compounds	Organic oxygen compounds	Organooxygen compounds	Carbohydrates and carbohydrate conjugates	O-glucuronides
HMDB0059636	926.71	926.7162422	2MHacH	0.0062422	6.735826692	3-(3,5-Diiodo-4-hydroxyphenyl)lactate	C9H8I2O4	433.8511956	Organic compounds	Phenylpropanoids and polyketides	Phenylpropanoic acids	Phenylpropanoic acids	Phenylpropanoic acids
HMDB0247519	926.9721	926.966538	2MH	0.005562	6.00021659	Bis(perfluorobutyl)ethene	C10H2F18	463.986907	Organic compounds	Organohalogen compounds	Organofluorides	Organofluorides	Organofluorides
HMDB0005463	927.7449	927.7447149	MH	0.0001851	0.199516092	TG(18:1(9Z)/20:4(5Z,8Z,11Z,14Z)/20:4(5Z,8Z,11Z,14Z))	C61H100O6	928.7519909	Organic compounds	Lipids and lipid-like molecules	Glycerolipids	Triradylcglycerols	Triacylglycerols
HMDB0302220	927.9891	927.9841573	2MH	0.0049427	5.326276274	Dotriacontanal	C32H64O	464.4957167	Organic compounds	Lipids and lipid-like molecules	Fatty Acyls	Fatty aldehydes	Fatty aldehydes
HMDB0304322	928.948	928.9491768	3MH	0.0011768	1.266807732	D-ribulose-1,5-bisphosphate	C5H12O11P2	309.9854843	Organic compounds	Organic oxygen compounds	Organooxygen compounds	Carbohydrates and carbohydrate conjugates	Pentose phosphates
HMDB0005389	929.7847	929.7814921	MFAH	0.0032079	3.450165471	TG(16:0/18:2(9Z,12Z)/20:1(11Z))	C57H104O6	884.7832911	Organic compounds	Lipids and lipid-like molecules	Glycerolipids	Triradylcglycerols	Triacylglycerols
HMDB0251600	935.0895	935.0878579	3MH	0.0016421	1.756091672	Doxantrazole	C14H8N4O3S	312.0317113	Organic compounds	Organoheterocyclic compounds	Benzothiopyrans	1-benzothiopyrans	Thioxanthones
HMDB0301541	936.0959	936.0906255	MTFAH	0.0052745	5.634604018	3-[(2-oxoacetyl)oxy]-4-(trimethylazaniumyl)butanoate-CoA	C23H36N7O18P3S	823.1050395	Organic compounds	Lipids and lipid-like molecules	Fatty Acyls	Fatty acyl thioesters	Medium-chain 2-enoyl CoAs
HMDB0243927	938.7096	938.7144179	3MH	0.0048179	5.132444871	1-Methyl-2-undecylquinolin-4(1H)-one	C21H31NO	313.2405646	Organic compounds	Organoheterocyclic compounds	Quinolines and derivatives	Quinolones and derivatives	Hydroquinolones
HMDB0113591	940.7038	940.7012071	MFAH	0.0025929	2.756348116	PE-NMe(22:2(13Z,16Z)/24:1(15Z))	C52H98NO8P	895.7030061	Organic compounds	Lipids and lipid-like molecules	Glycerophospholipids	Glycerophosphoethanolamines	Monomethylphosphatidylethanolamines
HMDB0009542	942.7106	942.7168566	MHaCH	0.0062566	6.636775354	PE(22:1(13Z)/24:1(15Z))	C51H98NO8P	883.7030056	Organic compounds	Lipids and lipid-like molecules	Glycerophospholipids	Glycerophosphoethanolamines	Phosphatidylethanolamines
HMDB0272183	943.5698	943.568336	MK2H	0.001464	1.55155694	PG(i-22:0/PGF1alpha)	C48H91O13P	906.61973	Organic compounds	Lipids and lipid-like molecules	Glycerophospholipids	Glycerophosphoglycerols	Phosphatidylglycerols
HMDB0029890	943.828	943.8329806	MH2OH	0.0049806	5.276992966	Sorbitan tristearate	C60H114O8	962.8513706	Organic compounds	Organic acids and derivatives	Carboxylic acids and derivatives	Tricarboxylic acids and derivatives	Tricarboxylic acids and derivatives
HMDB0256321	944.8813	944.879576	2MFAH	0.001724	1.824571135	Perfluoroheptanesulfonic acid	C7HF15O3S	449.9406875	Organic compounds	Organohalogen compounds	Alkyl halides	Alkyl fluorides	Perfluoroalkyl sulfonic acid and derivatives
HMDB0260045	944.915	944.9135815	M2H	0.0014185	1.501195483	Zoptarelin doxorubicin	C91H117N19O26	1891.841715	Organic compounds	Organic Polymers	Polypeptides	Polypeptides	Polypeptides
HMDB0015629	953.0124	953.0102116	2MFAH	0.0021884	2.296302782	Sitaxentan	C18H15ClN2O6S2	454.0060053	Organic compounds	Organoheterocyclic compounds	Benzodioxoles	Benzodioxoles	Benzodioxoles
HMDB0288692	956.7053	956.6961217	MFAH	0.0091783	9.593746428	PC(24:0/20:3(6,8,11)-OH(5))	C52H98NO9P	911.6979207	Organic compounds	Lipids and lipid-like molecules	Glycerophospholipids	Glycerophosphocholines	Phosphatidylcholines
HMDB0301993	958.2827	958.2742876	MH2OH	0.0084124	8.778697403	Malvidin 3-(6-(4-feruloyl-alpha-rhamnosyl)-beta-glucoside) 5-beta-glucoside	C45H53O24	977.2926776	Organic compounds	Phenylpropanoids and polyketides	Flavonoids	Flavonoid glycosides	Anthocyanidin-5-O-glycosides
HMDB0246683	958.7119	958.7200163	MH	0.0081163	8.465766712	Lactosyl Ceramides Bovine (buttermilk)	C53H101NO13	959.7272923	Organic compounds	Lipids and lipid-like molecules	Fatty Acyls	Fatty acyl glycosides	Fatty acyl glycosides of mono- and disaccharides
HMDB0242522	965.5006	965.5008088	2MH	0.0002088	0.216260823	Aminodeoxykanamycin	C18H37N5O10	483.2540424	Organic compounds	Organic oxygen compounds	Organooxygen compounds	Carbohydrates and carbohydrate conjugates	4,6-disubstituted 2-deoxystreptamines
HMDB0045450	965.8193	965.8178776	MFAH	0.0014224	1.472741428	TG(18:0/22:6(4Z,7Z,10Z,13Z,16Z,19Z)/O-18:0)	C61H108O5	920.8196766	Organic compounds	Lipids and lipid-like molecules	Glycerolipids	Triradylcglycerols	Alkyldiacylglycerols
HMDB0287311	966.4896	966.4865198	MBr	0.0030802	3.18700772	PC(20:3(5Z,8Z,11Z)/22:6(5Z,8E,10Z,13Z,15E,19Z)-2OH(7S, 17S))	C50H82NO10P	887.5676348	Organic compounds	Lipids and lipid-like molecules	Glycerophospholipids	Glycerophosphocholines	Phosphatidylcholines
HMDB0278381	967.4972	967.4972688	MH2OH	6.88E-05	0.071111312	PI(22:6(4Z,7Z,10Z,13Z,16Z,19Z)/22:6(5Z,8E,10Z,13Z,15E,19Z)-2OH(7S, 17S))	C53H79O15P	986.5156588	Organic compounds	Lipids and lipid-like molecules	Glycerophospholipids	Glycerophosphoinositols	Phosphatidylinositols
HMDB0290313	968.5047	968.5052253	MTFAH	0.0005253	0.542382205	SM(d16:2(4E,8Z)/LTE4)	C44H78N3O9PS	855.5196393	Organic compounds	Lipids and lipid-like molecules	Sphingolipids	Phosphosphingolipids	Phosphosphingolipids
HMDB0240570	970.9822	970.9746892	3MH	0.0075108	7.735320069	Urolithin c 3-sulfate	C13H8O8S	323.9939884	Organic compounds	Phenylpropanoids and polyketides	Coumarins and derivatives	Coumarins and derivatives	Coumarins and derivatives
HMDB0013423	972.7186	972.7249771	MTFAH	0.0063771	6.555912668	PC(O-18:0/24:0)	C50H102NO7P	859.7393911	Organic compounds	Lipids and lipid-like molecules	Glycerophospholipids	Glycerophosphocholines	1-alkyl,2-acylglycero-3-phosphocholines
HMDB0247193	987.0226	987.0276381	2MHacH	0.0050381	5.104315022	1,1,2,2-Tetrahydroperfluoro-1-decanol	C10H5F17O	464.0068936	Organic compounds	Organohalogen compounds	Alkyl halides	Alkyl fluorides	Fluorotelomer alcohols
HMDB0060794	988.3402	988.331585	MTFAH	0.008615	8.716710192	6a-Hydrox-ypaclitaxel	C47H51NO15	875.345999	Organic compounds	Lipids and lipid-like molecules	Prenol lipids	Diterpenoids	Taxanes and derivatives
HMDB0013636	989.0249	989.0299695	3MH	0.0050695	5.125729408	Pyrroloquinoline quinone	C14H6N2O8	330.0124152	Organic compounds	Organoheterocyclic compounds	Quinolines and derivatives	Pyrroloquinolines	Pyrroloquinoline quinones
HMDB0251750	1029.0587	1029.061702	MK2H	0.003002	2.917220604	Ellagitannin	C44H32O27	992.1130958	Organic compounds	Phenylpropanoids and polyketides	Tannins	Hydrolyzable tannins	Hydrolyzable tannins
HMDB0001282	1030.9428	1030.950328	MCl	0.007528	7.302000684	Diadenosine hexaphosphate	C20H30N10O25P6	995.9809256	Organic compounds	Nucleosides, nucleotides, and analogues	(5'->5')-dinucleotides	(5'->5')-dinucleotides	(5'->5')-dinucleotides
HMDB0301550	1056.3315	1056.332514	MH	0.001014	0.959925011	11-(3-methyl-5-propylfuran-2-yl)undecanoyl-CoA	C40H66N7O18P3S	1057.33979	Organic compounds	Lipids and lipid-like molecules	Fatty Acyls	Fatty acyl thioesters	Medium-chain 2-enoyl CoAs
HMDB0246278	1057.3342	1057.336033	2MFAH	0.001833	1.733602131	Dimethyl 3,3'-(6-methoxy-6-oxohex-1-ene-1,1-diyl)bis(5-cyano-6-methoxybenzoate)	C27H26N2O8	506.1689158	Organic compounds	Benzenoids	Benzene and substituted derivatives	Diphenylmethanes	Diphenylmethanes
HMDB0260303	1072.3208	1072.321997	MFAH	0.001197	1.116269184	Cholecystokinin C-terminal heptapeptide	C45H57N9O13S3	1027.323796	Organic compounds	Organic acids and derivatives	Carboxylic acids and derivatives	Amino acids, peptides, and analogues	N-acyl-alpha amino acids
HMDB0035483	1109.5394	1109.53854	MFAH	0.00086	0.775097006	Tuberoside C (Allium tuberosum)	C51H84O23	1064.540339	Organic compounds	Lipids and lipid-like molecules	Prenol lipids	Terpene glycosides	Terpene glycosides
HMDB0294187	1110.5513	1110.55686	MCl	0.00556	5.006497371	CDP-DG(i-20:0/20:3(6,8,11)-OH(5))	C52H91N3O16P2	1075.587458	Organic compounds	Lipids and lipid-like molecules	Glycerophospholipids	CDP-glycerols	CDP-diacylglycerols
HMDB0250339	1130.9087	1130.903077	2MFAH	0.005623	4.97213255	Clofarabine triphosphate	C10H14ClFN5O12P3	542.9524378	Organic compounds	Nucleosides, nucleotides, and analogues	Purine nucleotides	Purine deoxyribonucleotides	Purine 2'-deoxyribonucleoside triphosphates
HMDB0280311	1131.5158	1131.519471	MCl	0.003671	3.244310058	PIP(22:3(10Z,13Z,16Z)/6 keto-PGF1alpha)	C52H90O20P2	1096.550069	Organic compounds	Lipids and lipid-like molecules	Glycerophospholipids	Glycerophosphoinositol phosphates	Glycerophosphoinositol phosphates
HMDB0115999	1134.545	1134.543794	MHaCH	0.001206	1.062982325	CDP-DG(20:4(5Z,8Z,11Z,14Z)/22:5(4Z,7Z,10Z,13Z,16Z))	C54H83N3O15P2	1075.529943	Organic compounds	Lipids and lipid-like molecules	Glycerophospholipids	CDP-glycerols	CDP-diacylglycerols
