# Supplementary material for: Human Milk from Tandem Feeding Dyads Does Not Differ in Metabolite and Metataxonomic Features When Compared to Single Nursling Dyads under Six Months of Age
Source: Metabolites. 2022 Nov 4;12(11):1069. doi: 10.3390/metabo12111069 (PMC9696481; doi:10.3390/metabo12111069)
Supplement: Supplementary file 1 [file metabolites-12-01069-s001.zip › tf_metabolites_si_table_s2_pos_metid.csv]

HMDB Accession	Feature Monoisotopic Match	Matched Monoisotopic Match	Matched Adduct	Delta	ppm	Feature Name	Chemical Formula	Monoisotopic Mass	Kingdom	Super Class	Class	Sub Class	Direct Parent
HMDB0031532	59.0377	59.037372	M3H	0.000328000000003215	5.55580285659082	1-Methyl-1,3-cyclohexadiene	C7H10	94.07825032	Organic compounds	Hydrocarbons	Unsaturated hydrocarbons	Branched unsaturated hydrocarbons	Branched unsaturated hydrocarbons
HMDB0001854	59.0683	59.068265	M3H	3.50000000040041e-05	0.592534756252009	Tellurium	Te	129.9062228	Inorganic compounds	Homogeneous metal compounds	Homogeneous metalloid compounds	Homogeneous metalloid compounds	Homogeneous metalloid compounds
HMDB0034906	59.0796	59.07934	M3H	0.000259999999997262	4.40086162095349	Zinc dithionite	H2O4S2	129.9394499	Inorganic compounds	Homogeneous non-metal compounds	Non-metal oxoanionic compounds	Non-metal dithionites	Non-metal dithionites
HMDB0031853	59.0961	59.096554	M3H	0.000453999999997734	7.68234303471796	2-Thiophenemethanethiol	C5H6S2	129.9910916	Organic compounds	Organoheterocyclic compounds	Heteroaromatic compounds	Heteroaromatic compounds	Heteroaromatic compounds
HMDB0002714	61.0024	61.00246	M3H	5.99999999977285e-05	0.983566892183176	Methane	CH4	16.03130013	Organic compounds	Hydrocarbons	Saturated hydrocarbons	Alkanes	Alkanes
HMDB0031210	61.0086	61.008431	M3H	0.000168999999999642	2.7701089378883	Zymonic acid	C6H6O5	158.0215233	Organic compounds	Organoheterocyclic compounds	Dihydrofurans	Furanones	Butenolides
HMDB0003269	61.0248	61.025107	M3H	0.000306999999999391	5.03071629189263	Nicotinuric acid	C8H8N2O3	180.0534921	Organic compounds	Organic acids and derivatives	Carboxylic acids and derivatives	Amino acids, peptides, and analogues	N-acyl-alpha amino acids
HMDB0245071	61.0297	61.029988	M3H	0.000288000000004729	4.71899158827835	2-Chloroethylamine	C2H6ClN	79.0188769	Organic compounds	Organohalogen compounds	Organochlorides	Organochlorides	Organochlorides
HMDB0251357	61.038	61.037786	M3H	0.000213999999999714	3.50602494002182	Diisopropyl methylphosphonate	C7H17O3P	180.0915309	Organic compounds	Organic acids and derivatives	Organic phosphonic acids and derivatives	Phosphonic acid diesters	Dialkyl alkylphosphonates
HMDB0244182	61.047	61.046598	M3H	0.000401999999994018	6.58513354002164	1,3,4-Pentanetriol	C5H12O3	120.0786442	Organic compounds	Organic oxygen compounds	Organooxygen compounds	Alcohols and polyols	Secondary alcohols
HMDB0251145	61.051	61.050872	M3H	0.000128000000003681	2.09661215000632	Diazene	H2N2	30.02179807	Inorganic compounds	Homogeneous non-metal compounds	Homogeneous other non-metal compounds	Homogeneous other non-metal compounds	Homogeneous other non-metal compounds
HMDB0259173	61.0679	61.067844	M3H	5.60000000007221e-05	0.917012888169462	Trichlorofluoromethane	CCl3F	135.9049613	Organic compounds	Organohalogen compounds	Alkyl halides	Alkyl chlorides	Chlorofluorocarbons
HMDB0248770	317.0017	317.002845	M3H	0.00114499999995132	3.61195496510867	(R)-3-Amino-2-fluoropropyl phosphenite	C3H7FNO2P	139.0198436	Organic compounds	Organic oxygen compounds	Organic oxoanionic compounds	Organic oxoanionic compounds	Organic oxoanionic compounds
HMDB0259713	194.9563	194.956882	M3H	0.00058200000000852	2.98527548265016	urea acetate	C3H6N2O3	118.0378421	Organic compounds	Organic acids and derivatives	Carboxylic acids and derivatives	Carboxylic acid derivatives	Acetate salts
HMDB0243976	62.3767	62.376455	M3H	0.000244999999999607	3.92776408982535	1-O-Pentylglycerol	C8H18O3	162.1255944	Organic compounds	Lipids and lipid-like molecules	Glycerolipids	Monoradylglycerols	Monoalkylglycerols
HMDB0245119	93.0803	93.080441	M3H	0.000140999999999281	1.51481877915985	2-Ethylhexyl acrylate	C11H20O2	184.1463299	Organic compounds	Organic acids and derivatives	Carboxylic acids and derivatives	Acrylic acids and derivatives	Acrylic acid esters
HMDB0303903	93.0987	93.098634	M3H	6.59999999896854e-05	0.708925546530419	(2E)-2-dodecen-1-ol	C12H24O	184.1827154	Organic compounds	Lipids and lipid-like molecules	Fatty Acyls	Fatty alcohols	Fatty alcohols
HMDB0060688	62.7702	62.769925	M3H	0.000275000000002024	4.38107899606418	Nornitrogen mustard	C4H9Cl2N	141.0112047	Organic compounds	Organic nitrogen compounds	Organonitrogen compounds	Nitrogen mustard compounds	Nitrogen mustard compounds
HMDB0246697	79.0495	79.049141	M3H	0.000358999999988896	4.5414788250374	1-(1,3-Benzodioxol-5-yl)-4,4-dimethyl-1-penten-3-ol	C14H18O3	234.1255944	Organic compounds	Organoheterocyclic compounds	Benzodioxoles	Benzodioxoles	Benzodioxoles
HMDB0243752	79.0573	79.057829	M3H	0.000529000000000224	6.69130441211868	N'-Hydroxyethanimidamide	C2H6N2O	74.04801282	Organic compounds	Organic nitrogen compounds	Organonitrogen compounds	Amidines	Amidoximes
HMDB0062210	79.0643	79.063843	M3H	0.000456999999997265	5.78013896943088	3-amino-propanal	C3H8NO	74.0600403	Organic compounds	Organic oxygen compounds	Organooxygen compounds	Carbonyl compounds	Alpha-hydrogen aldehydes
HMDB0245873	79.0797	79.079176	M3H	0.000523999999998637	6.62627035970426	3-Fluoropropyl	C3H6F	61.04535336	Organic compounds	Organohalogen compounds	Organofluorides	Organofluorides	Organofluorides
HMDB0245873	122.1103	122.110693	M3H	0.00039300000000253	3.21839136563192	3-Fluoropropyl	C3H6F	61.04535336	Organic compounds	Organohalogen compounds	Organofluorides	Organofluorides	Organofluorides
HMDB0250209	79.1089	79.108393	M3H	0.000506999999998925	6.40892806404151	Chromocarb	C10H6O4	190.0266087	Organic compounds	Organoheterocyclic compounds	Benzopyrans	1-benzopyrans	Chromones
HMDB0062289	90.4739	90.474603	M3H	0.000703000000001452	7.77013633319234	12,13-epoxy-9-alkoxy-10E-octadecenoate	C5H4BrN	156.952712	Organic compounds	Organoheterocyclic compounds	Pyridines and derivatives	Halopyridines	2-halopyridines
HMDB0031803	90.486	90.485885	M3H	0.000115000000008081	1.27091645297033	(�)-Methamidophos	C2H8NO2PS	141.0013357	Organic compounds	Organophosphorus compounds	Organothiophosphorus compounds	Phosphoramidothioic-acid-O,S-diesters	Phosphoramidothioic-acid-O,S-diesters
HMDB0244947	90.5085	90.508122	M3H	0.000377999999997769	4.17642076362792	2-(Methylsulfonyl)pyridine	C6H7NO2S	157.0197496	Organic compounds	Organoheterocyclic compounds	Pyridines and derivatives	Pyridines and derivatives	Pyridines and derivatives
HMDB0000714	263.1134	263.113353	M3H	4.69999999950232e-05	0.178630234684529	Hippuric acid	C9H9NO3	179.0582432	Organic compounds	Benzenoids	Benzene and substituted derivatives	Benzoic acids and derivatives	Hippuric acids
HMDB0000714	90.5365	90.536398	M3H	0.00010199999999827	1.12661871083352	Hippuric acid	C9H9NO3	179.0582432	Organic compounds	Benzenoids	Benzene and substituted derivatives	Benzoic acids and derivatives	Hippuric acids
HMDB0252810	90.5522	90.552578	M3H	0.000377999999997769	4.17437038620556	Glutamine hydroxamate	C5H10N2O4	162.0640568	Organic compounds	Organic acids and derivatives	Carboxylic acids and derivatives	Amino acids, peptides, and analogues	Glutamine and derivatives
HMDB0253211	91.0354	91.035707	M3H	0.000307000000006497	3.37230313382964	Tramiprosate	C3H9NO3S	139.0303138	Organic compounds	Organic acids and derivatives	Organic sulfonic acids and derivatives	Organosulfonic acids and derivatives	Organosulfonic acids
HMDB0250681	91.0429	91.043048	M3H	0.000147999999995818	1.62560462602063	Cyclosarin	C7H14FO2P	180.0715449	Organic compounds	Organic acids and derivatives	Organic phosphonic acids and derivatives	Phosphonic acid esters	Phosphonic acid esters
HMDB0249636	91.0621	91.061437	M3H	0.000663000000002967	7.28079878646069	Carbohydrazide	CH6N4O	90.05416083	Organic compounds	Organic nitrogen compounds	Organonitrogen compounds	Hydrazines and derivatives	Hydrazidines
HMDB0259152	91.0728	91.07267	M3H	0.000129999999998631	1.42743152252626	Triazene	H3N3	45.03269711	Inorganic compounds	Homogeneous non-metal compounds	Homogeneous other non-metal compounds	Homogeneous other non-metal compounds	Homogeneous other non-metal compounds
HMDB0246078	91.0821	91.08178	M3H	0.000320000000002096	3.51332615592379	3,6-Dimethyl-3-octanol	C10H22O	158.1670653	Organic compounds	Organic oxygen compounds	Organooxygen compounds	Alcohols and polyols	Tertiary alcohols
HMDB0041967	91.0891	91.089294	M3H	0.000193999999993366	2.12977828100596	Oltipraz	C8H6N2S3	225.9693103	Organic compounds	Organoheterocyclic compounds	Diazines	Pyrazines	Pyrazines
HMDB0250272	91.3922	91.392216	M3H	1.60000000022364e-05	0.175069614268205	Ciramadol	C15H23NO2	249.172879	Organic compounds	Organic oxygen compounds	Organooxygen compounds	Alcohols and polyols	Cyclohexanols
HMDB0031950	91.7826	91.783231	M3H	0.000630999999998494	6.87489417319046	L-2-Aminoethyl seryl phosphate	C5H13N2O6P	228.0511227	Organic compounds	Organic acids and derivatives	Carboxylic acids and derivatives	Amino acids, peptides, and analogues	Alpha amino acids
HMDB0060490	91.9818	91.981384	M3H	0.000416000000001304	4.5226542797106	Methylselenopyruvate	C4H6O3Se	181.9482159	Organic compounds	Organic acids and derivatives	Keto acids and derivatives	Alpha-keto acids and derivatives	Alpha-keto acids and derivatives
HMDB0014706	91.9926	91.992651	M3H	5.09999999991351e-05	0.554392111160435	Succimer	C4H6O4S2	181.9707501	Organic compounds	Lipids and lipid-like molecules	Fatty Acyls	Fatty acids and conjugates	Thia fatty acids
HMDB0014929	92.0088	92.008867	M3H	6.70000000013715e-05	0.72819068624518	Uracil mustard	C8H11Cl2N3O2	251.022832	Organic compounds	Organic nitrogen compounds	Organonitrogen compounds	Nitrogen mustard compounds	Nitrogen mustard compounds
HMDB0014959	92.0257	92.025828	M3H	0.000128000000003681	1.39091386391743	Carprofen	C15H12ClNO2	273.0556563	Organic compounds	Organoheterocyclic compounds	Indoles and derivatives	Carbazoles	Carbazoles
HMDB0001970	92.0292	92.029271	M3H	7.09999999912725e-05	0.771493669565985	3-Methyluric acid	C6H6N4O3	182.0439901	Organic compounds	Organoheterocyclic compounds	Imidazopyrimidines	Purines and purine derivatives	Xanthines
HMDB0060974	92.0327	92.032514	M3H	0.000185999999999353	2.02102487387613	cycloguanil	C11H14ClN5	251.0937732	Organic compounds	Organoheterocyclic compounds	Triazines	Aminotriazines	Aminotriazines
HMDB0000118	92.036	92.03623	M3H	0.000230000000001951	2.49901587670367	Homovanillic acid	C9H10O4	182.0579088	Organic compounds	Benzenoids	Phenols	Methoxyphenols	Methoxyphenols
HMDB0246019	92.0421	92.041847	M3H	0.000253000000000725	2.74874970730134	3,4-Dephostatin, Ethyl-	C8H10N2O3	182.0691422	Organic compounds	Benzenoids	Benzene and substituted derivatives	Phenylhydrazines	Phenylhydrazines
HMDB0031862	92.0515	92.05116	M3H	0.000340000000008445	3.69359821221639	2-(2-Methylpropyl)thiazole	C7H11NS	141.06122	Organic compounds	Organoheterocyclic compounds	Azoles	Thiazoles	Thiazoles
HMDB0251056	92.0576	92.057859	M3H	0.000258999999999787	2.81344800773378	Desmethylcyproheptadine	C20H19N	273.1517496	Organic compounds	Benzenoids	Dibenzocycloheptenes	Dibenzocycloheptenes	Dibenzocycloheptenes
HMDB0240571	92.0647	92.06485	M3H	0.000150000000004979	1.62928631290856	Valine betaine	C8H18NO2	160.1332052	Organic compounds	Organic acids and derivatives	Carboxylic acids and derivatives	Amino acids, peptides, and analogues	Valine and derivatives
HMDB0001842	92.0712	92.071271	M3H	7.09999999912725e-05	0.771141738569814	Guanidine	CH5N3	59.04834718	Organic compounds	Organic nitrogen compounds	Organonitrogen compounds	Guanidines	Guanidines
HMDB0002335	92.4634	92.462948	M3H	0.000451999999995678	4.88844461238331	Aspartyl-L-proline	C9H14N2O5	230.0902716	Organic compounds	Organic acids and derivatives	Carboxylic acids and derivatives	Amino acids, peptides, and analogues	Dipeptides
HMDB0243847	93.009	93.008857	M3H	0.000142999999994231	1.53748798347485	1-Chloro-4-ethylbenzene	C8H9Cl	140.039278	Organic compounds	Benzenoids	Benzene and substituted derivatives	Halobenzenes	Chlorobenzenes
HMDB0244100	93.0336	93.033491	M3H	0.000109000000009019	1.1716210886789	1,2-Naphthalenedicarboxaldehyde	C12H8O2	184.0524295	Organic compounds	Benzenoids	Naphthalenes	Naphthalenes	Naphthalenes
HMDB0249921	93.0439	93.043825	M3H	7.49999999953843e-05	0.806071762369876	2-[[2-[(Dimethylamino)methyl]phenyl]thio]-5-fluoroaniline	C15H17FN2S	276.1096479	Organic compounds	Organosulfur compounds	Thioethers	Aryl thioethers	Diarylthioethers
HMDB0249921	150.0531	150.053071	M3H	2.90000000120472e-05	0.193264954984141	2-[[2-[(Dimethylamino)methyl]phenyl]thio]-5-fluoroaniline	C15H17FN2S	276.1096479	Organic compounds	Organosulfur compounds	Thioethers	Aryl thioethers	Diarylthioethers
HMDB0255680	93.0536	93.054085	M3H	0.000484999999997626	5.21202266399832	3-(2-Hydroxy-1-methyl-2-nitrosohydrazino)-N-methyl-1-propanamine	C5H14N4O2	162.1116757	Organic compounds	Organic nitrogen compounds	Organonitrogen compounds	Amines	Dialkylamines
HMDB0245855	93.057	93.056945	M3H	5.50000000032469e-05	0.591035951193615	3-Deoxyestrone	C18H22O	254.1670653	Organic compounds	Lipids and lipid-like molecules	Steroids and steroid derivatives	Estrane steroids	Estrane steroids
HMDB0243592	93.0632	93.063488	M3H	0.000288000000011834	3.09466157137624	alpha-Fluoromethylhistamine	C6H10FN3	143.0858755	Organic compounds	Organic nitrogen compounds	Organonitrogen compounds	Amines	Aralkylamines
HMDB0000149	103.0863	103.086587	M3H	0.000287000000000148	2.78406733943135	Ethanolamine	C2H7NO	61.05276385	Organic compounds	Organic nitrogen compounds	Organonitrogen compounds	Amines	1,2-aminoalcohols
HMDB0244399	94.0254	94.025316	M3H	8.40000000010832e-05	0.893376417911568	N-Tert-butyl-1-(2-sulfophenyl)methanimine oxide	C11H15NO4S	257.0721791	Organic compounds	Benzenoids	Benzene and substituted derivatives	Benzenesulfonic acids and derivatives	Benzenesulfonic acids and derivatives
HMDB0245493	94.0466	94.0463	M3H	0.000299999999995748	3.18991815728793	5-Fluoromethylornithine	C6H13FN2O2	164.0961058	Organic compounds	Organic acids and derivatives	Carboxylic acids and derivatives	Amino acids, peptides, and analogues	Alpha amino acids
HMDB0000008	94.0574	94.057495	M3H	9.50000000017326e-05	1.01002051991426	2-Hydroxybutyric acid	C4H8O3	104.0473441	Organic compounds	Organic acids and derivatives	Hydroxy acids and derivatives	Alpha hydroxy acids and derivatives	Alpha hydroxy acids and derivatives
HMDB0015237	94.0656	94.065735	M3H	0.000135000000000218	1.43516658855872	Sibutramine	C17H26ClN	279.1753775	Organic compounds	Benzenoids	Benzene and substituted derivatives	Halobenzenes	Chlorobenzenes
HMDB0015237	356.0943	356.094418	M3H	0.000118000000043139	0.331372787885541	Sibutramine	C17H26ClN	279.1753775	Organic compounds	Benzenoids	Benzene and substituted derivatives	Halobenzenes	Chlorobenzenes
HMDB0250006	94.0734	94.072707	M3H	0.000693000000012489	7.36664248444014	1-(1-Phenylcyclohexyl)-3-methylpiperidine	C18H27N	257.2143499	Organic compounds	Organic nitrogen compounds	Organonitrogen compounds	Amines	Aralkylamines
HMDB0244112	94.286	94.286238	M3H	0.000237999999995964	2.52422840325821	1,2,3,4-Tetrachlorobenzene	C6H2Cl4	213.8910609	Organic compounds	Benzenoids	Benzene and substituted derivatives	Halobenzenes	Chlorobenzenes
HMDB0252244	94.3488	94.348971	M3H	0.000171000000008803	1.81242040264332	N-[(1-Chloro-4-hydroxyisoquinolin-3-YL)carbonyl]glycine	C12H9ClN2O4	280.0250845	Organic compounds	Organic acids and derivatives	Carboxylic acids and derivatives	Amino acids, peptides, and analogues	N-acyl-alpha amino acids
HMDB0249076	94.3587	94.358407	M3H	0.000292999999999211	3.10518171421875	benzyl styryl sulfone	C15H14O2S	258.0714509	Organic compounds	Benzenoids	Benzene and substituted derivatives	Styrenes	Styrenes
HMDB0015081	94.377	94.377257	M3H	0.000257000000004837	2.72311368410333	Phenprocoumon	C18H16O3	280.1099444	Organic compounds	Phenylpropanoids and polyketides	Coumarins and derivatives	Hydroxycoumarins	4-hydroxycoumarins
HMDB0000872	94.3954	94.395626	M3H	0.000225999999997839	2.39417873025005	Tetradecanedioic acid	C14H26O4	258.1831093	Organic compounds	Lipids and lipid-like molecules	Fatty Acyls	Fatty acids and conjugates	Long-chain fatty acids
HMDB0259036	94.4399	94.439203	M3H	0.000696999999988179	7.38040959524171	Thiourea, (5-phenyl-1,2,4-thiadiazol-3-yl)-	C9H8N4S2	236.0190386	Organic compounds	Benzenoids	Benzene and substituted derivatives	Benzene and substituted derivatives	Benzene and substituted derivatives
HMDB0247814	94.9375	94.937323	M3H	0.000176999999993654	1.86438793933187	Trichloro(hydroperoxy)methane	CHCl3O2	149.9042124	Organic compounds	Organohalogen compounds	Alkyl halides	Halomethanes	Trihalomethanes
HMDB0036351	94.9639	94.963536	M3H	0.000363999999990483	3.833050192976	Methyl 2-propenyl pentasulfide	C4H8S5	215.9229537	Organic compounds	Organosulfur compounds	Allyl sulfur compounds	Allyl sulfur compounds	Allyl sulfur compounds
HMDB0013670	94.9852	94.985565	M3H	0.000364999999987958	3.84268914953507	Palladium	Pd	105.9034831	Inorganic compounds	Homogeneous metal compounds	Homogeneous transition metal compounds	Homogeneous transition metal compounds	Homogeneous transition metal compounds
HMDB0249015	94.9997	94.999783	M3H	8.29999999893971e-05	0.873686206097935	Benzofuran ketone	C9H4O2	144.0211294	Organic compounds	Organoheterocyclic compounds	Benzopyrans	1-benzopyrans	1-benzopyrans
HMDB0254603	95.0454	95.045116	M3H	0.000284000000007723	2.988054641416	Methyl nitrate	CH3NO3	77.01129296	Organic compounds	Organic oxygen compounds	Organic oxoanionic compounds	Organic nitrates	Alkyl nitrates
HMDB0013239	95.0542	95.054669	M3H	0.000469000000009601	4.93400276854997	Heptanoylcholine	C12H26NO2	216.1963541	Organic compounds	Organic nitrogen compounds	Organonitrogen compounds	Quaternary ammonium salts	Acyl cholines
HMDB0248404	95.0612	95.061269	M3H	6.8999999996322e-05	0.725847663534999	Androsta-1,4,6-triene-3,17-dione	C19H22O2	282.1619799	Organic compounds	Lipids and lipid-like molecules	Steroids and steroid derivatives	Androstane steroids	Androgens and derivatives
HMDB0303629	95.0697	95.070268	M3H	0.000568000000001234	5.9745282300165	Ethyl oxyhydrate	C2H6O2	62.03677943	Organic compounds	Organic oxygen compounds	Organic hydroperoxides	Organic hydroperoxides	Organic hydroperoxides
HMDB0245476	95.0784	95.078028	M3H	0.000371999999998707	3.9125758897598	2,4,5-Trichlorophenyl acetate	C8H5Cl3O2	237.9355125	Organic compounds	Benzenoids	Phenol esters	Phenol esters	Phenol esters
HMDB0255405	95.3156	95.315192	M3H	0.000408000000007291	4.28053483863613	3-(3,5-Dichlorophenyl)-4-hydroxy-1,3-thiazol-2-one	C9H5Cl2NO2S	260.941805	Organic compounds	Benzenoids	Benzene and substituted derivatives	Halobenzenes	Dichlorobenzenes
HMDB0251464	95.4254	95.424477	M3H	0.000923000000000229	9.67257069693166	Diphosphopyridine	C5H7NO6P2	238.9748609	Organic compounds	Organoheterocyclic compounds	Pyridines and derivatives	Pyridines and derivatives	Pyridines and derivatives
HMDB0244484	95.4481	95.448756	M3H	0.000656000000006429	6.872797797453	S-(6-Purinyl)cysteine	C8H9N5O2S	239.0476957	Organic compounds	Organic acids and derivatives	Carboxylic acids and derivatives	Amino acids, peptides, and analogues	Cysteine and derivatives
HMDB0244014	95.5056	95.50471	M3H	0.000889999999998281	9.31891212483951	1-Thiocarbamoyl-2-imidazolidinone	C4H7N3OS	145.030983	Organic compounds	Organoheterocyclic compounds	Azolidines	Imidazolidines	Imidazolidinones
HMDB0304369	95.552	95.552124	M3H	0.000123999999999569	1.2977210218746	geranate	C10H15O2	167.1077533	Organic compounds	Lipids and lipid-like molecules	Prenol lipids	Monoterpenoids	Acyclic monoterpenoids
HMDB0243800	95.5646	95.564958	M3H	0.000358000000005632	3.74614301620508	1-(Benzofuran-5-yl)-N-Methylpropan-2-aMine	C12H15NO	189.1153641	Organic compounds	Organoheterocyclic compounds	Benzofurans	Benzofurans	Benzofurans
HMDB0014795	95.5818	95.581947	M3H	0.000146999999998343	1.5379473280487	Mecamylamine	C11H21N	167.1673997	Organic compounds	Lipids and lipid-like molecules	Prenol lipids	Monoterpenoids	Bicyclic monoterpenoids
HMDB0244204	95.6599	95.659522	M3H	0.000377999999997769	3.95151462284924	1,4-Butanediphosphonic acid	C4H12O6P2	218.0109121	Organic compounds	Organic acids and derivatives	Organic phosphonic acids and derivatives	Organic phosphonic acids	Organic phosphonic acids
HMDB0256447	95.6813	95.681089	M3H	0.000210999999993078	2.20524245907232	2-Phenoxy-4H-1,3,2-benzodioxaphosphorin 2-oxide	C13H11O4P	262.0394958	Organic compounds	Organic acids and derivatives	Organic phosphoric acids and derivatives	Phosphate esters	Aryl phosphotriesters
HMDB0003764	95.6862	95.685975	M3H	0.000225000000000364	2.35144178653521	Glutamylalanine	C8H14N2O5	218.0902716	Organic compounds	Organic acids and derivatives	Carboxylic acids and derivatives	Amino acids, peptides, and analogues	Dipeptides
HMDB0001238	95.6911	95.691061	M3H	3.90000000010104e-05	0.407561579874325	N-Acetylserotonin	C12H14N2O2	218.1055277	Organic compounds	Organoheterocyclic compounds	Indoles and derivatives	Hydroxyindoles	Hydroxyindoles
HMDB0259265	301.0547	301.054296	M3H	0.00040400000000318	1.34195062276467	TRIPHENYLPHOSPHINE	C18H15P	262.0911375	Organic compounds	Benzenoids	Benzene and substituted derivatives	Phenylphosphines and derivatives	Phenylphosphines and derivatives
HMDB0259265	95.6983	95.698303	M3H	2.99999999242573e-06	0.0313485181908161	TRIPHENYLPHOSPHINE	C18H15P	262.0911375	Organic compounds	Benzenoids	Benzene and substituted derivatives	Phenylphosphines and derivatives	Phenylphosphines and derivatives
HMDB0250398	95.7112	95.711299	M3H	9.89999999916336e-05	1.03436063480482	Coformycin	C11H16N4O5	284.1120696	Organic compounds	Organic oxygen compounds	Organooxygen compounds	Carbohydrates and carbohydrate conjugates	Glycosylamines
HMDB0005764	95.7356	95.735556	M3H	4.40000000025975e-05	0.459599357239828	Melanostatin	C13H24N4O3	284.1848407	Organic compounds	Organic acids and derivatives	Carboxylic acids and derivatives	Amino acids, peptides, and analogues	Oligopeptides
HMDB0005764	367.2451	367.245211	M3H	0.000111000000003969	0.302250367545212	Melanostatin	C13H24N4O3	284.1848407	Organic compounds	Organic acids and derivatives	Carboxylic acids and derivatives	Amino acids, peptides, and analogues	Oligopeptides
HMDB0244039	95.9881	95.988252	M3H	0.00015199999999993	1.5835271174636	1,1,1,3,3,3-Hexafluoropropane	C3H2F6	152.006069	Organic compounds	Organohalogen compounds	Organofluorides	Organofluorides	Organofluorides
HMDB0253288	95.9972	95.997198	M3H	2.00000000916134e-06	0.0208339415194321	hydroxypropyl	C3H5O	57.03403978	Organic compounds	Organic oxygen compounds	Organooxygen compounds	Carbonyl compounds	Alpha-hydrogen aldehydes
HMDB0244084	96.0068	96.0068	M3H	0	0	1,2-Dinitrobenzene	C6H4N2O4	168.0171066	Organic compounds	Benzenoids	Benzene and substituted derivatives	Nitrobenzenes	Nitrobenzenes
HMDB0000422	96.0182	96.018172	M3H	2.79999999861502e-05	0.291611466901809	2-Methylglutaric acid	C6H10O4	146.0579088	Organic compounds	Lipids and lipid-like molecules	Fatty Acyls	Fatty acids and conjugates	Methyl-branched fatty acids
HMDB0256259	96.9749	96.975513	M3H	0.000613000000001307	6.32118336926258	Pentafluorobenzenesulfonyl chloride	C6ClF5O2S	265.9227689	Organic compounds	Benzenoids	Benzene and substituted derivatives	Benzenesulfonyl compounds	Benzenesulfonyl chlorides
HMDB0245146	96.9938	96.993882	M3H	8.20000000061327e-05	0.845414146906015	2-Hydroxy-5-(trifluoromethoxy)benzoic Acid	C8H5F3O4	222.0139931	Organic compounds	Benzenoids	Benzene and substituted derivatives	Benzoic acids and derivatives	Salicylic acids
HMDB0245067	97.0051	97.005083	M3H	1.69999999997117e-05	0.175248548570508	2-Chloroethane-1,1-diol	C2H5ClO2	95.9978071	Organic compounds	Organohalogen compounds	Halohydrins	Chlorohydrins	Chlorohydrins
HMDB0255345	97.0145	97.014625	M3H	0.000124999999997044	1.28846552771857	1,5-Dinitrocyclohexa-1,4-diene	C6H6N2O4	170.0327567	Organic compounds	Organic 1,3-dipolar compounds	Allyl-type 1,3-dipolar organic compounds	Organic nitro compounds	C-nitro compounds
HMDB0243910	97.0264	97.026443	M3H	4.30000000051223e-05	0.443178155104813	3-Methyl-1-(2-methylpropyl)-7H-purine-2,6-dione	C10H14N4O2	222.1116757	Organic compounds	Organoheterocyclic compounds	Imidazopyrimidines	Purines and purine derivatives	Xanthines
HMDB0303398	256.963	256.963709	M3H	0.000708999999972093	2.75914448281914	Sodium dithionite (Na2S2O4)	Na2O4S2	173.9033392	Inorganic compounds	Mixed metal/non-metal compounds	Alkali metal oxoanionic compounds	Alkali metal dithionites	Alkali metal dithionites
HMDB0303398	98.9502	98.949917	M3H	0.000282999999996036	2.86003271731937	Sodium dithionite (Na2S2O4)	Na2O4S2	173.9033392	Inorganic compounds	Mixed metal/non-metal compounds	Alkali metal oxoanionic compounds	Alkali metal dithionites	Alkali metal dithionites
HMDB0245423	98.97	98.96975	M3H	0.000249999999994088	2.5260243659713	2,3,4-Trichlorophenol	C6H3Cl3O	195.9249478	Organic compounds	Benzenoids	Phenols	Halophenols	P-chlorophenols
HMDB0245423	196.9308	196.932224	M3H	0.00142399999998588	7.23091412396724	2,3,4-Trichlorophenol	C6H3Cl3O	195.9249478	Organic compounds	Benzenoids	Phenols	Halophenols	P-chlorophenols
HMDB0245439	98.9994	98.999216	M3H	0.000183999999990192	1.85860057710146	2,3,5,6-Tetramethylpyrazine phosphate	C8H9N2O4P	228.0299938	Organic compounds	Organoheterocyclic compounds	Diazines	Pyrazines	Pyrazines
HMDB0036134	100.0428	100.043001	M3H	0.000201000000004115	2.00913605144766	4-[(2-Furanylmethyl)thio]-2-pentanone	C10H14O2S	198.0714504	Organic compounds	Organoheterocyclic compounds	Heteroaromatic compounds	Heteroaromatic compounds	Heteroaromatic compounds
HMDB0247043	100.0532	100.053464	M3H	0.000264000000001374	2.63858930462792	6-Chloro-2,3,4,5-tetrahydro-1H-3-benzazepine	C10H12ClN	181.0658271	Organic compounds	Organoheterocyclic compounds	Benzazepines	Benzazepines	Benzazepines
HMDB0259734	100.0633	100.063113	M3H	0.000186999999996829	1.86882053126639	V-Pyrro/NO	C6H11N3O2	157.0851266	Organic compounds	Organoheterocyclic compounds	Pyrrolidines	Pyrrolidines	Pyrrolidines
HMDB0245347	100.0871	100.086923	M3H	0.000177000000007865	1.76846279915974	2,2'-Azobis(2-amidinopropane)	C8H18N6	198.1592946	Organic compounds	Organic nitrogen compounds	Organonitrogen compounds	Azo compounds	Azo compounds
HMDB0242112	100.0969	100.096202	M3H	0.000697999999999865	6.97329155405782	(4E,14Z)-2-Aminooctadeca-4,14-diene-1,3-diol	C18H35NO2	297.2667794	Organic compounds	Organic nitrogen compounds	Organonitrogen compounds	Amines	1,2-aminoalcohols
HMDB0015150	100.1175	100.116894	M3H	0.000606000000004769	6.05292449448911	Sulfamethoxazole	C10H11N3O3S	253.0521119	Organic compounds	Benzenoids	Benzene and substituted derivatives	Benzenesulfonamides	Aminobenzenesulfonamides
HMDB0259268	172.1039	172.104051	M3H	0.000150999999988244	0.87737620997802	triprenyl phenol	C21H30O	298.2296656	Organic compounds	Benzenoids	Phenols	1-hydroxy-2-unsubstituted benzenoids	1-hydroxy-2-unsubstituted benzenoids
HMDB0039511	100.4471	100.447075	M3H	2.50000000079353e-05	0.248887287239926	Benzoyl meso-tartaric acid	C11H10O7	254.0426527	Organic compounds	Benzenoids	Benzene and substituted derivatives	Benzoic acids and derivatives	Benzoic acid esters
HMDB0252193	100.4641	100.464289	M3H	0.000188999999991779	1.88126549118144	Fenbufen	C16H14O3	254.0942943	Organic compounds	Organic oxygen compounds	Organooxygen compounds	Carbonyl compounds	Alkyl-phenylketones
HMDB0041065	100.4879	100.488167	M3H	0.000267000000008011	2.65702926005219	Dimethyl tetrasulfide	C2H6S4	157.935233	Organic compounds	Organosulfur compounds	Sulfenyl compounds	Sulfenyl compounds	Sulfenyl compounds
HMDB0000043	101.0772	101.077225	M3H	2.49999999937245e-05	0.24733563860429	Betaine	C5H12NO2	118.0868036	Organic compounds	Organic acids and derivatives	Carboxylic acids and derivatives	Amino acids, peptides, and analogues	Alpha amino acids
HMDB0247347	101.1108	101.110574	M3H	0.000225999999997839	2.23517670859864	Bis(2,5-dioxopyrrolidin-1-yl) carbonate	C9H8N2O7	256.0331506	Organic compounds	Organoheterocyclic compounds	Pyrrolidines	Pyrrolidones	Pyrrolidine-2-ones
HMDB0030809	101.1184	101.118958	M3H	0.000558000000012271	5.51825306598067	(2R,3S)-Piscidic acid	C11H12O7	256.0583027	Organic compounds	Phenylpropanoids and polyketides	Phenylpropanoic acids	Phenylpropanoic acids	Phenylpropanoic acids
HMDB0000942	108.6931	108.693353	M3H	0.000253000000000725	2.32764923537436	Tetrahydroneopterin	C9H15N5O4	257.112404	Organic compounds	Organoheterocyclic compounds	Pteridines and derivatives	Pterins and derivatives	Biopterins and derivatives
HMDB0000942	101.4703	101.470325	M3H	2.50000000079353e-05	0.246377450825503	Tetrahydroneopterin	C9H15N5O4	257.112404	Organic compounds	Organoheterocyclic compounds	Pteridines and derivatives	Pterins and derivatives	Biopterins and derivatives
HMDB0255400	101.493	101.492669	M3H	0.000330999999988535	3.26131929773701	2,5-Dihydroxy-1H-pyrrole-3-sulfonic acid	C4H5NO5S	178.9888434	Organic compounds	Organic acids and derivatives	Organic sulfonic acids and derivatives	Organosulfonic acids and derivatives	1-sulfo,2-unsubstituted aromatic compounds
HMDB0255400	358.9855	358.984963	M3H	0.000537000000008447	1.49588438334797	2,5-Dihydroxy-1H-pyrrole-3-sulfonic acid	C4H5NO5S	178.9888434	Organic compounds	Organic acids and derivatives	Organic sulfonic acids and derivatives	Organosulfonic acids and derivatives	1-sulfo,2-unsubstituted aromatic compounds
HMDB0258297	103.0769	103.077142	M3H	0.000242000000000075	2.34775620767673	SIMes	C21H26N2	306.2095988	Organic compounds	Benzenoids	Benzene and substituted derivatives	Aniline and substituted anilines	Aniline and substituted anilines
HMDB0002925	103.0924	103.092569	M3H	0.000168999999999642	1.63930341089513	Dihomo-gamma-linolenic acid	C20H34O2	306.2558803	Organic compounds	Lipids and lipid-like molecules	Fatty Acyls	Fatty acids and conjugates	Long-chain fatty acids
HMDB0255862	103.1003	103.100178	M3H	0.000122000000004618	1.18331512487416	O-Mustard	C8H16Cl2OS2	262.0019629	Organic compounds	Organic oxygen compounds	Organooxygen compounds	Ethers	Dialkyl ethers
HMDB0242595	103.1086	103.107985	M3H	0.000614999999996257	5.96462048983168	(2R,3R,4S,5R)-5-Fluoro-2,3,4-trihydroxy-6-oxohexyl dihydrogen phosphate	C6H12FO8P	262.0253825	Organic compounds	Organic acids and derivatives	Organic phosphoric acids and derivatives	Phosphate esters	Monoalkyl phosphates
HMDB0013924	103.1148	103.114765	M3H	3.49999999968986e-05	0.339427627041565	Thienodihydropyridinium	C14H13ClNS	262.0457228	Organic compounds	Organoheterocyclic compounds	Thienopyridines	Thienopyridines	Thienopyridines
HMDB0303207	103.1215	103.121678	M3H	0.000178000000005341	1.72611621006924	Carboxymethyl cellulose, sodium salt	C8H15NaO8	262.0664621	Organic compounds	Organic oxygen compounds	Organooxygen compounds	Carbohydrates and carbohydrate conjugates	Hexoses
HMDB0029437	103.1381	103.138353	M3H	0.000253000000000725	2.45301570794644	Nopalinic acid	C10H18N2O6	262.1164863	Organic compounds	Organic acids and derivatives	Carboxylic acids and derivatives	Amino acids, peptides, and analogues	Glutamic acid and derivatives
HMDB0035871	103.932	103.931313	M3H	0.000686999999999216	6.61013490707287	Hexathiepane	CH2S6	205.8480742	Organic compounds	Organoheterocyclic compounds	Organoheterocyclic compounds	Organoheterocyclic compounds	Organoheterocyclic compounds
HMDB0254896	104.0952	104.094412	M3H	0.000788000000000011	7.57005092646098	morpholino	C4H8NO	86.06058888	Organic compounds	Organoheterocyclic compounds	Oxazinanes	Morpholines	Morpholines
HMDB0039491	370.3658	370.365266	M3H	0.000533999999959178	1.44181987076288	1,18-Diamino-5,9,14-triazaoctadecane	C15H37N5	287.3048962	Organic compounds	Organic nitrogen compounds	Organonitrogen compounds	Amines	Dialkylamines
HMDB0039491	104.1025	104.102889	M3H	0.000388999999998418	3.7366878454105	1,18-Diamino-5,9,14-triazaoctadecane	C15H37N5	287.3048962	Organic compounds	Organic nitrogen compounds	Organonitrogen compounds	Amines	Dialkylamines
HMDB0252171	104.1091	104.109001	M3H	9.89999999916336e-05	0.950926423658926	(6E,10E)-2,6,10-Trimethyldodeca-2,6,10-triene	C15H26	206.2034508	Organic compounds	Lipids and lipid-like molecules	Prenol lipids	Sesquiterpenoids	Sesquiterpenoids
HMDB0248007	104.126	104.126558	M3H	0.00055799999999806	5.35886339389092	Adenosine dialdehyde	C10H11N5O4	265.0811039	Organic compounds	Organoheterocyclic compounds	Imidazopyrimidines	Purines and purine derivatives	6-aminopurines
HMDB0030348	104.1366	104.136283	M3H	0.00031699999999546	3.04408790925887	Anonaine	C17H15NO2	265.1102787	Organic compounds	Alkaloids and derivatives	Aporphines	Aporphines	Aporphines
HMDB0303463	104.4461	104.446513	M3H	0.000412999999994668	3.95417700536032	Manganese hypophosphite	H4MnO4P2	184.8965313	Inorganic compounds	Mixed metal/non-metal compounds	Miscellaneous mixed metal/non-metals	Miscellaneous mixed metal/non-metals	Miscellaneous mixed metal/non-metals
HMDB0060566	104.4567	104.455904	M3H	0.000795999999994024	7.62044048744266	Carbamazepine-O-quinone	C15H10N2O3	266.0691422	Organic compounds	Organoheterocyclic compounds	Benzazepines	Dibenzazepines	Dibenzazepines
HMDB0302186	104.4734	104.474202	M3H	0.000802000000007297	7.67653626114605	Dimethyl pentasulfide	C2H6S5	189.9073036	Organic compounds	Organosulfur compounds	Sulfenyl compounds	Sulfenyl compounds	Sulfenyl compounds
HMDB0004304	105.0476	105.047577	M3H	2.2999999998774e-05	0.218948410383364	Nivalenol	C15H20O7	312.120903	Organic compounds	Lipids and lipid-like molecules	Prenol lipids	Sesquiterpenoids	Trichothecenes
HMDB0004304	176.0461	176.045669	M3H	0.000430999999991855	2.44822836278838	Nivalenol	C15H20O7	312.120903	Organic compounds	Lipids and lipid-like molecules	Prenol lipids	Sesquiterpenoids	Trichothecenes
HMDB0255520	105.0573	105.0573	M3H	0	0	Neocuproine	C14H12N2	208.1000484	Organic compounds	Organoheterocyclic compounds	Phenanthrolines	Phenanthrolines	Phenanthrolines
HMDB0259946	105.0648	105.064791	M3H	9.00000000569889e-06	0.0856614277726864	Yakuchinone-A	C20H24O3	312.1725446	Organic compounds	Phenylpropanoids and polyketides	Diarylheptanoids	Linear diarylheptanoids	Linear diarylheptanoids
HMDB0006468	105.0736	105.073481	M3H	0.000118999999997982	1.13254075971826	4-Hydroxydebrisoquine	C10H13N3O	191.1058621	Organic compounds	Organoheterocyclic compounds	Tetrahydroisoquinolines	Tetrahydroisoquinolines	Tetrahydroisoquinolines
HMDB0302225	106.0214	106.02125	M3H	0.000150000000004979	1.41481071016404	Scandium	Sc	44.95591024	Inorganic compounds	Homogeneous metal compounds	Homogeneous transition metal compounds	Homogeneous transition metal compounds	Homogeneous transition metal compounds
HMDB0004586	106.0388	106.038908	M3H	0.000108000000011543	1.01849407965936	Perillic acid	C10H14O2	166.0993797	Organic compounds	Lipids and lipid-like molecules	Prenol lipids	Monoterpenoids	Menthane monoterpenoids
HMDB0004586	245.1207	245.1206	M3H	0.00010000000000332	0.407962447886141	Perillic acid	C10H14O2	166.0993797	Organic compounds	Lipids and lipid-like molecules	Prenol lipids	Monoterpenoids	Menthane monoterpenoids
HMDB0004586	230.1149	230.115145	M3H	0.000245000000006712	1.0646843779305	Perillic acid	C10H14O2	166.0993797	Organic compounds	Lipids and lipid-like molecules	Prenol lipids	Monoterpenoids	Menthane monoterpenoids
HMDB0032916	106.0488	106.048616	M3H	0.000184000000004403	1.73505328918581	2-(Methylthiomethyl)furan	C6H8OS	128.0295856	Organic compounds	Organoheterocyclic compounds	Heteroaromatic compounds	Heteroaromatic compounds	Heteroaromatic compounds
HMDB0249190	106.075	106.075293	M3H	0.000292999999999211	2.76218892932222	Bicyclohexyl	C12H22	166.1721507	Organic compounds	Hydrocarbons	Saturated hydrocarbons	Saturated hydrocarbons	Saturated hydrocarbons
HMDB0244317	107.0229	107.022922	M3H	2.19999999870879e-05	0.205563439831029	4-(7-Hydroxy-6,7-dihydro-5H-cyclopenta[d]pyrimidin-4-ylamino)benzonitrile	C14H12N4O	252.101111	Organic compounds	Benzenoids	Benzene and substituted derivatives	Benzonitriles	Benzonitriles
HMDB0253241	107.0324	107.032812	M3H	0.000412000000011403	3.84928688981285	Hydrazoic acid	HN3	43.01704704	Inorganic compounds	Homogeneous non-metal compounds	Other non-metal organides	Other non-metal nitrides	Other non-metal nitrides
HMDB0000913	107.0417	107.041513	M3H	0.000187000000011039	1.74698577000719	Vanillactic acid	C10H12O5	212.0684735	Organic compounds	Phenylpropanoids and polyketides	Phenylpropanoic acids	Phenylpropanoic acids	Phenylpropanoic acids
HMDB0302513	276.1103	276.110728	M3H	0.000427999999999429	1.55010275442622	Salicyaldehyde	C13H12N2O	212.094963	Organic compounds	Benzenoids	Benzene and substituted derivatives	Phenylhydrazines	Phenylhydrazines
HMDB0302513	273.1609	273.160303	M3H	0.000597000000027492	2.18552986459197	Salicyaldehyde	C13H12N2O	212.094963	Organic compounds	Benzenoids	Benzene and substituted derivatives	Phenylhydrazines	Phenylhydrazines
HMDB0302513	107.055	107.054758	M3H	0.000242000000000075	2.26052540327143	Salicyaldehyde	C13H12N2O	212.094963	Organic compounds	Benzenoids	Benzene and substituted derivatives	Phenylhydrazines	Phenylhydrazines
HMDB0006709	107.0687	107.068312	M3H	0.000388000000000943	3.62385464712419	Ubiquinone-2	C19H26O4	318.1831093	Organic compounds	Lipids and lipid-like molecules	Prenol lipids	Quinone and hydroquinone lipids	Ubiquinones
HMDB0254581	107.0917	107.091767	M3H	6.70000000013715e-05	0.625631660381246	Methyl cis-9-octadecenoate	C19H36O2	296.2715304	Organic compounds	Lipids and lipid-like molecules	Fatty Acyls	Fatty acid esters	Fatty acid methyl esters
HMDB0251824	590.5652	590.565925	M3H	0.00072499999998854	1.22763601707725	ent-kaurane	C20H34	274.2660511	Organic compounds	Lipids and lipid-like molecules	Prenol lipids	Diterpenoids	Kaurane diterpenoids
HMDB0253507	107.4306	107.430171	M3H	0.000428999999996904	3.99329160517583	Iobenguane	C8H10IN3	274.9919408	Organic compounds	Benzenoids	Benzene and substituted derivatives	Halobenzenes	Iodobenzenes
HMDB0255266	107.4476	107.447773	M3H	0.000173000000003753	1.61008455711552	N,N-Dimethyloctadecylamine	C20H43N	297.3395504	Organic compounds	Organic nitrogen compounds	Organonitrogen compounds	Amines	Trialkylamines
HMDB0244308	107.7284	107.728513	M3H	0.00011300000001313	1.04893307135067	2-(4-(Piperidin-3-yl)phenyl)-2H-indazole-7-carboxamide	C19H20N4O	320.1637113	Organic compounds	Organoheterocyclic compounds	Piperidines	Phenylpiperidines	Phenylpiperidines
HMDB0246268	108.0496	108.050004	M3H	0.00040400000000318	3.73900957933495	3H-Indazol-3-one	C7H4N2O	132.0323628	Organic compounds	Organoheterocyclic compounds	Benzopyrazoles	Indazoles	Indazoles
HMDB0246268	196.0482	196.048128	M3H	7.20000000171694e-05	0.367256758591286	3H-Indazol-3-one	C7H4N2O	132.0323628	Organic compounds	Organoheterocyclic compounds	Benzopyrazoles	Indazoles	Indazoles
HMDB0003338	108.0767	108.07675	M3H	5.00000000016598e-05	0.462634192845916	Hydroxylamine	H3NO	33.02146372	Inorganic compounds	Homogeneous non-metal compounds	Homogeneous other non-metal compounds	Homogeneous other non-metal compounds	Homogeneous other non-metal compounds
HMDB0061832	108.0923	108.092147	M3H	0.000152999999997405	1.41545897869348	1-Acetyl-2-methylcyclopentene	C14H24	192.1878008	Organic compounds	Lipids and lipid-like molecules	Prenol lipids	Monoterpenoids	Menthane monoterpenoids
HMDB0246220	108.3175	108.318013	M3H	0.000512999999997987	4.73605438089034	Perfluorobutanesulfonic acid	C4HF9O3S	299.9502685	Organic compounds	Organohalogen compounds	Alkyl halides	Alkyl fluorides	Perfluoroalkyl sulfonic acid and derivatives
HMDB0256386	108.3681	108.367848	M3H	0.00025200000000325	2.32541297676456	Phellopterin	C17H16O5	300.0997736	Organic compounds	Phenylpropanoids and polyketides	Coumarins and derivatives	Furanocoumarins	5-methoxypsoralens
HMDB0243645	108.3845	108.384523	M3H	2.2999999998774e-05	0.212207420046255	(E)-N-[2-(3-Indolyl)ethyl]-3-(3,4-dihydroxyphenyl)acrylamide	C19H18N2O3	322.1317424	Organic compounds	Organoheterocyclic compounds	Indoles and derivatives	Indoles	3-alkylindoles
HMDB0015498	108.4218	108.420909	M3H	0.000891000000009967	8.21797205195879	Aprindine	C22H30N2	322.240899	Organic compounds	Benzenoids	Indanes	Indanes	Indanes
HMDB0244676	108.47	108.469991	M3H	9.00000000569889e-06	0.0829722573287472	N-(2-Hydroxyethyl)ethylenediaminetriacetic acid	C10H18N2O7	278.1114009	Organic compounds	Organic acids and derivatives	Carboxylic acids and derivatives	Amino acids, peptides, and analogues	Alpha amino acids
HMDB0015301	419.3584	419.358111	M3H	0.00028900000000931	0.689148468644522	Guanethidine	C10H22N4	198.1844467	Organic compounds	Organic nitrogen compounds	Organonitrogen compounds	Guanidines	Guanidines
HMDB0060619	171.0697	171.06955	M3H	0.00015000000001919	0.87683635117524	Tazarotenic acid	C19H17NO2S	323.0979995	Organic compounds	Organoheterocyclic compounds	Thiochromanes	Thiochromanes	Thiochromanes
HMDB0060619	183.0695	183.06955	M3H	4.9999999987449e-05	0.273120243030307	Tazarotenic acid	C19H17NO2S	323.0979995	Organic compounds	Organoheterocyclic compounds	Thiochromanes	Thiochromanes	Thiochromanes
HMDB0060619	108.7069	108.706609	M3H	0.00029100000000426	2.67693015798386	Tazarotenic acid	C19H17NO2S	323.0979995	Organic compounds	Organoheterocyclic compounds	Thiochromanes	Thiochromanes	Thiochromanes
HMDB0257151	108.7207	108.720628	M3H	7.19999999887477e-05	0.662247830179455	Renzapride	C16H22ClN3O2	323.1400547	Organic compounds	Benzenoids	Benzene and substituted derivatives	Benzoic acids and derivatives	Aminobenzamides
HMDB0258944	108.8225	108.822699	M3H	0.000198999999994953	1.82866260278063	Tezampanel	C13H21N5O2	279.1695249	Organic compounds	Organic acids and derivatives	Carboxylic acids and derivatives	Amino acids, peptides, and analogues	Alpha amino acids
HMDB0253512	108.9812	108.980981	M3H	0.000219000000001301	2.00952494638768	Iodinated glycerol	C6H11IO3	257.97529	Organic compounds	Organoheterocyclic compounds	Dioxolanes	1,3-dioxolanes	1,3-dioxolanes
HMDB0000126	108.997	108.996055	M3H	0.000945000000001528	8.67003856241887	Glycerol 3-phosphate	C3H9O6P	172.0136745	Organic compounds	Lipids and lipid-like molecules	Glycerophospholipids	Glycerophosphates	Glycerophosphates
HMDB0033043	109.0109	109.011128	M3H	0.00022799999999279	2.09152959129814	Methyl 1-(1-propenylthio)propyl disulfide	C7H14S3	194.0257625	Organic compounds	Organosulfur compounds	Organic disulfides	Dialkyldisulfides	Dialkyldisulfides
HMDB0256581	109.0215	109.021466	M3H	3.39999999994234e-05	0.311865188085284	Pipes	C8H18N2O6S2	302.0606277	Organic compounds	Organoheterocyclic compounds	Diazinanes	Piperazines	N-alkylpiperazines
HMDB0029688	109.0338	109.033626	M3H	0.000174000000001229	1.59583796654831	2-Ethoxynaphthalene	C12H12O	172.088815	Organic compounds	Benzenoids	Naphthalenes	Naphthalenes	Naphthalenes
HMDB0028892	109.0475	109.04722	M3H	0.000280000000003611	2.56769498574664	Histidylphenylalanine	C15H18N4O3	302.1378905	Organic compounds	Organic acids and derivatives	Carboxylic acids and derivatives	Amino acids, peptides, and analogues	Dipeptides
HMDB0258607	109.0658	109.065915	M3H	0.000115000000008081	1.05440824484974	Piperonyl sulfoxide	C18H28O3S	324.1759159	Organic compounds	Organoheterocyclic compounds	Benzodioxoles	Benzodioxoles	Benzodioxoles
HMDB0246305	109.078	109.077709	M3H	0.00029100000000426	2.6678228088221	4-(Dimethylamino)butyl carbamimidothioate	C7H17N3S	175.1143182	Organic compounds	Organosulfur compounds	Isothioureas	Isothioureas	Isothioureas
HMDB0244379	109.0863	109.086192	M3H	0.000107999999997332	0.990042809426627	N,N,N',N'-Tetramethyl-1,6-hexanediamine	C10H24N2	172.1939488	Organic compounds	Organic nitrogen compounds	Organonitrogen compounds	Amines	Trialkylamines
HMDB0005874	109.3175	109.317353	M3H	0.000146999999998343	1.34470873986807	3-Bromotyrosine	C9H10BrNO3	258.9844058	Organic compounds	Organic acids and derivatives	Carboxylic acids and derivatives	Amino acids, peptides, and analogues	Tyrosine and derivatives
HMDB0250608	109.3506	109.350686	M3H	8.59999999960337e-05	0.786460543978971	Cyanofenphos	C15H14NO2PS	303.0482869	Organic compounds	Benzenoids	Benzene and substituted derivatives	Phenylphosphonothioates	Phenyl phenylphosphonothioates
HMDB0243486	109.3754	109.375225	M3H	0.000174999999998704	1.59999670856635	5-Pyrimidinecarboxylic acid, 1,4-dihydro-2-((2-(2-methylpropoxy)phenyl)amino)-4-oxo-	C15H17N3O4	303.121906	Organic compounds	Organoheterocyclic compounds	Diazines	Pyrimidines and pyrimidine derivatives	Pyrimidinecarboxylic acids
HMDB0242223	109.3869	109.387089	M3H	0.00018900000000599	1.72780902877843	(-)-Vesamicol	C17H25NO	259.1936144	Organic compounds	Organoheterocyclic compounds	Piperidines	Phenylpiperidines	Phenylpiperidines
HMDB0242030	109.3979	109.396862	M3H	0.00103800000000831	9.48838916429166	N-Lauroyl Cysteine	C15H29NO3S	303.186815	Organic compounds	Organic acids and derivatives	Carboxylic acids and derivatives	Amino acids, peptides, and analogues	N-acyl-alpha amino acids
HMDB0245986	109.6715	109.671449	M3H	5.09999999991351e-05	0.465025313918621	3-Thiacytidine	C9H12N2O5S	260.0466927	Organic compounds	Organic oxygen compounds	Organooxygen compounds	Carbohydrates and carbohydrate conjugates	Glycosylamines
HMDB0001857	110.0279	110.028067	M3H	0.00016699999999048	1.51779454591782	1,3-Dimethyluric acid	C7H8N4O3	196.0596401	Organic compounds	Organoheterocyclic compounds	Imidazopyrimidines	Purines and purine derivatives	Xanthines
HMDB0256828	110.0369	110.036716	M3H	0.000184000000004403	1.67216913311374	Propionyl chloride	C3H5ClO	92.0028925	Organic compounds	Organohalogen compounds	Acyl halides	Acyl chlorides	Acyl chlorides
HMDB0241035	110.0504	110.050407	M3H	7.00000001074841e-06	0.0636072160164606	(2S,3R)-3-hydroxy-2-methylpentanedioylcarnitine	C13H23NO7	305.1474521	Organic compounds	Lipids and lipid-like molecules	Fatty Acyls	Fatty acid esters	Acyl carnitines
HMDB0244439	110.0605	110.060578	M3H	7.80000000020209e-05	0.708700621234434	N,N-Dimethyl-3-(naphthalen-1-yloxy)-1-phenylpropan-1-amine	C21H23NO	305.1779644	Organic compounds	Benzenoids	Naphthalenes	Naphthalenes	Naphthalenes
HMDB0302621	110.0716	110.071412	M3H	0.000188000000008515	1.70798208719731	Dodecadienoic acid	C12H20O2	196.1463299	Organic compounds	Lipids and lipid-like molecules	Fatty Acyls	Fatty acids and conjugates	Medium-chain fatty acids
HMDB0000131	110.0817	110.081167	M3H	0.000533000000004336	4.84188180894136	Glycerol	C3H8O3	92.04734412	Organic compounds	Organic oxygen compounds	Organooxygen compounds	Carbohydrates and carbohydrate conjugates	Sugar alcohols
HMDB0258992	111.0263	111.026297	M3H	3.00000000663658e-06	0.0270206256328317	THIEPIN	C6H6S	110.0190214	Organic compounds	Organoheterocyclic compounds	Thiepins	Thiepins	Thiepins
HMDB0001935	111.0361	111.03621	M3H	0.000109999999992283	0.990667819014022	Warfarin	C19H16O4	308.104859	Organic compounds	Phenylpropanoids and polyketides	Coumarins and derivatives	Hydroxycoumarins	4-hydroxycoumarins
HMDB0015620	111.0434	111.043434	M3H	3.39999999994234e-05	0.30618649635262	Mianserin	C18H20N2	264.1626487	Organic compounds	Organoheterocyclic compounds	Benzazepines	Dibenzazepines	Dibenzazepines
HMDB0240230	111.0538	111.054009	M3H	0.000208999999998127	1.88196717867364	Oxomemazine	C18H22N2O2S	330.1401991	Organic compounds	Organoheterocyclic compounds	Benzothiazines	Phenothiazines	Phenothiazines
HMDB0000830	112.0211	112.021024	M3H	7.60000000070704e-05	0.678444074989623	Neuraminic acid	C9H17NO8	267.0954165	Organic compounds	Lipids and lipid-like molecules	Fatty Acyls	Fatty acid esters	Acyl carnitines
HMDB0246394	112.9861	112.986899	M3H	0.00079900000000066	7.07161632961234	4-Chlorobenzotrifluoride	C7H4ClF3	179.9953623	Organic compounds	Benzenoids	Benzene and substituted derivatives	Trifluoromethylbenzenes	Trifluoromethylbenzenes
HMDB0246394	360.9979	360.998001	M3H	0.000100999999972373	0.279779942527641	4-Chlorobenzotrifluoride	C7H4ClF3	179.9953623	Organic compounds	Benzenoids	Benzene and substituted derivatives	Trifluoromethylbenzenes	Trifluoromethylbenzenes
HMDB0029717	113.0052	113.005561	M3H	0.000360999999998057	3.19453305486495	2-Thiophenecarboxaldehyde	C5H4OS	111.9982854	Organic compounds	Organic oxygen compounds	Organooxygen compounds	Carbonyl compounds	Aryl-aldehydes
HMDB0250064	113.0167	113.016779	M3H	7.89999999994961e-05	0.699011250351562	2-[4-(Dimethylamino)phenyl]benzothiazole-6-ol	C15H14N2OS	270.0826843	Organic compounds	Organoheterocyclic compounds	Benzothiazoles	Benzothiazoles	Benzothiazoles
HMDB0254880	242.1055	242.105668	M3H	0.000168000000002166	0.69391188314586	3[N-Morpholino]propane sulfonic acid	C7H15NO4S	209.0721787	Organic compounds	Organoheterocyclic compounds	Oxazinanes	Morpholines	Morpholines
HMDB0254880	114.0568	114.056639	M3H	0.000160999999991418	1.41157938198949	3[N-Morpholino]propane sulfonic acid	C7H15NO4S	209.0721787	Organic compounds	Organoheterocyclic compounds	Oxazinanes	Morpholines	Morpholines
HMDB0249291	114.0776	114.077635	M3H	3.49999999968986e-05	0.306808604481489	Blonanserin C	C21H26FN3	339.211076	Organic compounds	Organoheterocyclic compounds	Diazinanes	Piperazines	Pyridinylpiperazines
HMDB0243906	114.977	114.976668	M3H	0.000332000000000221	2.8875423664236	1-Iodobutane	C4H9I	183.9749	Organic compounds	Organohalogen compounds	Organoiodides	Organoiodides	Organoiodides
HMDB0244141	114.9878	114.987873	M3H	7.30000000004338e-05	0.634849554965103	1,2,4-Oxadiazole	C2H2N2O	70.01671269	Organic compounds	Organoheterocyclic compounds	Azoles	Oxadiazoles	1,2,4-oxadiazoles
HMDB0246315	114.9972	114.997299	M3H	9.89999999916336e-05	0.860889784825586	4-(Trifluoromethyl)benzoic acid	C8H5F3O2	190.0241639	Organic compounds	Benzenoids	Benzene and substituted derivatives	Trifluoromethylbenzenes	Trifluoromethylbenzenes
HMDB0246315	419.0122	419.011486	M3H	0.000714000000016313	1.70401056742467	4-(Trifluoromethyl)benzoic acid	C8H5F3O2	190.0241639	Organic compounds	Benzenoids	Benzene and substituted derivatives	Trifluoromethylbenzenes	Trifluoromethylbenzenes
HMDB0244820	251.1142	251.114415	M3H	0.00021499999999719	0.856183425380776	1,1'-Oxalyldiimidazole	C8H6N4O2	190.0490754	Organic compounds	Organoheterocyclic compounds	Azoles	Imidazoles	Carbonylimidazoles
HMDB0244820	115.01	115.009755	M3H	0.000245000000006712	2.1302540815491	1,1'-Oxalyldiimidazole	C8H6N4O2	190.0490754	Organic compounds	Organoheterocyclic compounds	Azoles	Imidazoles	Carbonylimidazoles
HMDB0247078	115.0247	115.024667	M3H	3.30000000019481e-05	0.286894984029366	6-Hydroxymelatonin sulfate	C13H14N2O7S	342.052172	Organic compounds	Organic acids and derivatives	Carboxylic acids and derivatives	Carboxylic acid derivatives	N-acetyl-2-arylethylamines
HMDB0012295	116.0057	116.005654	M3H	4.5999999997548e-05	0.396532396580842	Trimethyl sulfonium	C3H9S	77.04249598	Organic compounds	Organosulfur compounds	Organosulfur compounds	Organosulfur compounds	Organosulfur compounds
HMDB0038632	116.0329	116.032968	M3H	6.79999999988468e-05	0.586040339835544	6-Methoxy-3-(2-thiazolyl)-1H-indole	C12H10N2OS	230.0513836	Organic compounds	Organoheterocyclic compounds	Indoles and derivatives	Indoles	Indoles
HMDB0250538	116.0646	116.064902	M3H	0.000302000000004909	2.60199246112239	Crisnatol	C23H23NO2	345.172879	Organic compounds	Benzenoids	Phenanthrenes and derivatives	Chrysenes	Chrysenes
HMDB0243969	116.0822	116.081838	M3H	0.000361999999995533	3.11848956074879	1-Nitrosopiperazine	C4H9N3O	115.0745619	Organic compounds	Organoheterocyclic compounds	Diazinanes	Piperazines	Piperazines
HMDB0244476	116.9932	116.992716	M3H	0.000484000000000151	4.13700969212606	2,3-Dihydro-5H-oxazolo(3,2-a)thieno(3,2-d)pyrimidin-5-one	C8H6N2O2S	194.0149986	Organic compounds	Organoheterocyclic compounds	Thienopyrimidines	Thienopyrimidines	Thienopyrimidines
HMDB0244476	416.0531	416.053117	M3H	1.70000000139225e-05	0.0408601674144471	2,3-Dihydro-5H-oxazolo(3,2-a)thieno(3,2-d)pyrimidin-5-one	C8H6N2O2S	194.0149986	Organic compounds	Organoheterocyclic compounds	Thienopyrimidines	Thienopyrimidines	Thienopyrimidines
HMDB0244476	238.9856	238.986159	M3H	0.000558999999981324	2.33904759305046	2,3-Dihydro-5H-oxazolo(3,2-a)thieno(3,2-d)pyrimidin-5-one	C8H6N2O2S	194.0149986	Organic compounds	Organoheterocyclic compounds	Thienopyrimidines	Thienopyrimidines	Thienopyrimidines
HMDB0031335	117.0077	117.007761	M3H	6.10000000023092e-05	0.521332939635596	2-Chloro-1-propanol	C3H7ClO	94.01854255	Organic compounds	Organohalogen compounds	Halohydrins	Chlorohydrins	Chlorohydrins
HMDB0031335	230.071	230.070908	M3H	9.1999999995096e-05	0.399876719724582	2-Chloro-1-propanol	C3H7ClO	94.01854255	Organic compounds	Organohalogen compounds	Halohydrins	Chlorohydrins	Chlorohydrins
HMDB0031335	177.0789	177.078913	M3H	1.29999999955999e-05	0.0734135972226115	2-Chloro-1-propanol	C3H7ClO	94.01854255	Organic compounds	Organohalogen compounds	Halohydrins	Chlorohydrins	Chlorohydrins
HMDB0252342	117.0165	117.016037	M3H	0.000462999999996327	3.95672261569008	Flunoxaprofen isocyanate	C16H11FN2O2	282.0804558	Organic compounds	Organoheterocyclic compounds	Azoles	Oxazoles	Phenyl-1,3-oxazoles
HMDB0244750	117.0332	117.033164	M3H	3.59999999943739e-05	0.307605116053889	2,4-Thiazolidinedicarboxylic acid, 2-methyl-	C6H9NO4S	191.0252289	Organic compounds	Organic acids and derivatives	Carboxylic acids and derivatives	Amino acids, peptides, and analogues	Alpha amino acids and derivatives
HMDB0247066	117.0426	117.042712	M3H	0.000112000000001444	0.956915625822514	6-Formylpterin	C7H5N5O2	191.0443244	Organic compounds	Organoheterocyclic compounds	Pteridines and derivatives	Pterins and derivatives	Pterins and derivatives
HMDB0257906	117.0509	117.050557	M3H	0.00034300000000087	2.93035769151334	2-(1-Adamantyl)-1,3-dioxetane	C12H18O2	194.1306798	Organic compounds	Organoheterocyclic compounds	Dioxetanes	Dioxetanes	Dioxetanes
HMDB0060279	117.0617	117.061575	M3H	0.000124999999997044	1.06781409695747	Aminochrome o-semiquinone	C8H8NO2	150.0555035	Organic compounds	Organoheterocyclic compounds	Indoles and derivatives	Indolines	Indolines
HMDB0010329	118.0385	118.038279	M3H	0.000220999999996252	1.87227399339033	Dopamine glucuronide	C14H19NO8	329.1110666	Organic compounds	Organic oxygen compounds	Organooxygen compounds	Carbohydrates and carbohydrate conjugates	Phenolic glycosides
HMDB0000856	118.074	118.073678	M3H	0.000321999999997047	2.72711077905989	N-alpha-Acetyl-L-citrulline	C8H15N3O4	217.106256	Organic compounds	Organic acids and derivatives	Carboxylic acids and derivatives	Amino acids, peptides, and analogues	N-acyl-L-alpha-amino acids
HMDB0258577	328.0533	328.053256	M3H	4.40000000025975e-05	0.134124564221967	Sulfametrole	C9H10N4O3S2	286.0194325	Organic compounds	Benzenoids	Benzene and substituted derivatives	Benzenesulfonamides	Aminobenzenesulfonamides
HMDB0000002	119.0555	119.055558	M3H	5.80000000098835e-05	0.487167512245699	1,3-Diaminopropane	C3H10N2	74.08439833	Organic compounds	Organic nitrogen compounds	Organonitrogen compounds	Amines	Monoalkylamines
HMDB0000529	119.0662	119.066207	M3H	7.00000001074841e-06	0.058790820562113	5Z-Dodecenoic acid	C12H22O2	198.1619799	Organic compounds	Lipids and lipid-like molecules	Fatty Acyls	Fatty acids and conjugates	Medium-chain fatty acids
HMDB0240291	119.0758	119.075886	M3H	8.59999999960337e-05	0.722228512295375	Meglumine	C7H17NO5	195.1106727	Organic compounds	Organic oxygen compounds	Organooxygen compounds	Carbohydrates and carbohydrate conjugates	Hexoses
HMDB0302290	119.0865	119.086681	M3H	0.000180999999997766	1.51990128936221	Trihydroxystearic acid	C18H36O5	332.2562743	Organic compounds	Lipids and lipid-like molecules	Fatty Acyls	Fatty acids and conjugates	Long-chain fatty acids
HMDB0244230	119.0947	119.094685	M3H	1.50000000047612e-05	0.125950205122598	D-Ribulose 1,5-bisphosphate	C5H12O11P2	309.9854852	Organic compounds	Organic oxygen compounds	Organooxygen compounds	Carbohydrates and carbohydrate conjugates	Pentose phosphates
HMDB0302458	119.1032	119.102593	M3H	0.000607000000002245	5.09644655681211	4-Methyltridecane	C14H30	198.234751	Organic compounds	Hydrocarbons	Saturated hydrocarbons	Alkanes	Branched alkanes
HMDB0011638	119.1131	119.11308	M3H	2.00000000063483e-05	0.167907672325728	Tetradecanol	C14H30O	214.2296656	Organic compounds	Lipids and lipid-like molecules	Fatty Acyls	Fatty alcohols	Long-chain fatty alcohols
HMDB0011638	256.2633	256.263489	M3H	0.000188999999977568	0.737522152356117	Tetradecanol	C14H30O	214.2296656	Organic compounds	Lipids and lipid-like molecules	Fatty Acyls	Fatty alcohols	Long-chain fatty alcohols
HMDB0029783	119.1214	119.12248	M3H	0.00108000000000175	9.06629882119434	Mono-trans-p-coumaroylmesotartaric acid	C14H14O8	310.0688674	Organic compounds	Phenylpropanoids and polyketides	Cinnamic acids and derivatives	Hydroxycinnamic acids and derivatives	Coumaric acid esters
HMDB0029783	355.0396	355.040027	M3H	0.000427000000001954	1.20268129655689	Mono-trans-p-coumaroylmesotartaric acid	C14H14O8	310.0688674	Organic compounds	Phenylpropanoids and polyketides	Cinnamic acids and derivatives	Hydroxycinnamic acids and derivatives	Coumaric acid esters
HMDB0242263	119.3783	119.378483	M3H	0.000183000000006928	1.53293956673019	(+)-Hyoscyamine	C17H23NO3	289.1677936	Organic compounds	Alkaloids and derivatives	Tropane alkaloids	Tropane alkaloids	Tropane alkaloids
HMDB0000142	120.0342	120.034079	M3H	0.000120999999992932	1.00804705631084	Formic acid	CH2O2	46.00547931	Organic compounds	Organic acids and derivatives	Carboxylic acids and derivatives	Carboxylic acids	Carboxylic acids
HMDB0000489	120.0456	120.045545	M3H	5.4999999989036e-05	0.458159442643507	Aspartylglycosamine	C12H21N3O8	335.1328647	Organic compounds	Organic oxygen compounds	Organooxygen compounds	Carbohydrates and carbohydrate conjugates	Glycosylamines
HMDB0250274	120.0612	120.061379	M3H	0.000179000000002816	1.49090408167655	Cirazoline	C13H16N2O	216.1262631	Organic compounds	Benzenoids	Phenol ethers	Phenol ethers	Phenol ethers
HMDB0014982	142.054	142.053887	M3H	0.00011299999999892	0.795472777164623	Nalbuphine	C21H27NO4	357.1940084	Organic compounds	Benzenoids	Phenanthrenes and derivatives	Phenanthrenes and derivatives	Phenanthrenes and derivatives
HMDB0014982	120.0721	120.071945	M3H	0.000155000000006567	1.2908927227469	Nalbuphine	C21H27NO4	357.1940084	Organic compounds	Benzenoids	Phenanthrenes and derivatives	Phenanthrenes and derivatives	Phenanthrenes and derivatives
HMDB0038256	120.086	120.085723	M3H	0.000276999999996974	2.30668553327504	Geranyl acetoacetate	C14H22O3	238.1568946	Organic compounds	Lipids and lipid-like molecules	Fatty Acyls	Fatty alcohol esters	Fatty alcohol esters
HMDB0245760	121.0576	121.057829	M3H	0.000229000000004476	1.89165791172809	2H-1,4-Benzodiazepin-2-one	C9H6N2O	158.0480128	Organic compounds	Organoheterocyclic compounds	Benzodiazepines	1,4-benzodiazepines	1,4-benzodiazepines
HMDB0242705	121.0744	121.074511	M3H	0.000111000000003969	0.916790818209202	(2E,4E)-Nonadeca-2,4-dienoic acid	C19H34O2	294.2558803	Organic compounds	Lipids and lipid-like molecules	Fatty Acyls	Fatty acids and conjugates	Long-chain fatty acids
HMDB0250264	121.0823	121.08231	M3H	1.00000000031741e-05	0.0825884475046283	3-Phenyl-2-propenyl	C9H9	117.0704253	Organic compounds	Benzenoids	Benzene and substituted derivatives	Benzene and substituted derivatives	Benzene and substituted derivatives
HMDB0303415	121.0897	121.090745	M3H	0.00104500000000485	8.62989157433004	Sodium borohydride	BH4Na	38.03037527	Inorganic compounds	Mixed metal/non-metal compounds	Miscellaneous mixed metal/non-metals	Miscellaneous mixed metal/non-metals	Miscellaneous mixed metal/non-metals
HMDB0000294	121.0981	121.097703	M3H	0.000397000000006642	3.27834459425413	Urea	CH4N2O	60.03236276	Organic compounds	Organic acids and derivatives	Organic carbonic acids and derivatives	Ureas	Ureas
HMDB0002068	121.1073	121.107417	M3H	0.000117000000003031	0.966084513246875	Erucic acid	C22H42O2	338.3184806	Organic compounds	Lipids and lipid-like molecules	Fatty Acyls	Fatty acids and conjugates	Very long-chain fatty acids
HMDB0259187	121.1193	121.119545	M3H	0.000245000000006712	2.02279491725891	Tricosanal	C23H46O	338.3548661	Organic compounds	Lipids and lipid-like molecules	Fatty Acyls	Fatty aldehydes	Fatty aldehydes
HMDB0001414	121.1329	121.133537	M3H	0.000636999999997556	5.25865929265779	Putrescine	C4H12N2	88.10004839	Organic compounds	Organic nitrogen compounds	Organonitrogen compounds	Amines	Monoalkylamines
HMDB0250413	121.1432	121.143215	M3H	1.50000000047612e-05	0.123820388989686	Combretastatin A4	C18H20O5	316.1310737	Organic compounds	Phenylpropanoids and polyketides	Stilbenes	Stilbenes	Stilbenes
HMDB0247769	122.0629	122.062982	M3H	8.20000000061327e-05	0.671784341678075	1H-Purine-2,6-dione, 7-(2-(ethylamino)ethyl)-3,7-dihydro-1,3-dimethyl-8-(phenylmethyl)-	C18H23N5O2	341.185175	Organic compounds	Organoheterocyclic compounds	Imidazopyrimidines	Purines and purine derivatives	Xanthines
HMDB0245961	122.0716	122.071489	M3H	0.000111000000003969	0.909303236269765	1,2-Propanediol, 3-(octyloxy)-	C11H24O3	204.1725446	Organic compounds	Lipids and lipid-like molecules	Glycerolipids	Monoradylglycerols	Monoalkylglycerols
HMDB0003551	122.0818	122.081718	M3H	8.20000000061327e-05	0.67168124228177	Carbamic acid	CH3NO2	61.01637835	Organic compounds	Organic acids and derivatives	Organic carbonic acids and derivatives	Organic carbonic acids and derivatives	Organic carbonic acids and derivatives
HMDB0242043	122.0873	122.087596	M3H	0.000296000000005847	2.42448872533985	N-Lauroyl Tyrosine	C21H33NO4	363.2409585	Organic compounds	Organic acids and derivatives	Carboxylic acids and derivatives	Amino acids, peptides, and analogues	Tyrosine and derivatives
HMDB0257613	468.4116	468.411018	M3H	0.00058200000000852	1.24249852724113	2-N,2-N-Dibutylbenzene-1,2-diamine	C14H24N2	220.1939488	Organic compounds	Organic nitrogen compounds	Organonitrogen compounds	Amines	Dialkylarylamines
HMDB0257613	122.0956	122.095221	M3H	0.000379000000009455	3.10413460007133	2-N,2-N-Dibutylbenzene-1,2-diamine	C14H24N2	220.1939488	Organic compounds	Organic nitrogen compounds	Organonitrogen compounds	Amines	Dialkylarylamines
HMDB0257613	504.4039	504.403663	M3H	0.00023700000002691	0.46986177423321	2-N,2-N-Dibutylbenzene-1,2-diamine	C14H24N2	220.1939488	Organic compounds	Organic nitrogen compounds	Organonitrogen compounds	Amines	Dialkylarylamines
HMDB0304426	122.1051	122.106042	M3H	0.000942000000009102	7.71460596527322	N-hydroxycadaverine	C5H15N2O	119.1178895	Organic compounds	Organic nitrogen compounds	Organonitrogen compounds	N-organohydroxylamines	N-organohydroxylamines
HMDB0244944	122.1173	122.117553	M3H	0.000253000000000725	2.07177423544284	2-(Ethylamino)ethanol	C4H11NO	89.08406398	Organic compounds	Organic nitrogen compounds	Organonitrogen compounds	Amines	1,2-aminoalcohols
HMDB0255835	122.1246	122.123647	M3H	0.000952999999995541	7.80356649515667	2-Chloro-N-[(Z)-[3-hydroxy-5-(hydroxymethyl)-2-methylpyridin-4-yl]methylideneamino]benzamide	C15H14ClN3O3	319.072369	Organic compounds	Benzenoids	Benzene and substituted derivatives	Benzoic acids and derivatives	2-halobenzoic acids and derivatives
HMDB0246673	122.1333	122.133379	M3H	7.89999999994961e-05	0.646833819274714	5,9:7,10a-Dimethano-10aH-[1,3]dioxocino[6,5-d]pyrimidine-4,7,10,11,12-pentol, octahydro-12-(hydroxymethyl)-2-imino-,(4R,4aR,5R,7S,9S,10S,10aR,11S,12S)-	C11H17N3O8	319.1015645	Organic compounds	Organoheterocyclic compounds	Diazanaphthalenes	Benzodiazines	Tetrodotoxins
HMDB0244555	123.0346	123.034604	M3H	4.00000000411183e-06	0.0325111787583908	3,4,5,4'-Tetramethoxystilbene	C18H20O4	300.1361591	Organic compounds	Phenylpropanoids and polyketides	Stilbenes	Stilbenes	Stilbenes
HMDB0250885	123.048	123.048093	M3H	9.29999999925712e-05	0.755802042316668	Dazomet	C5H10N2S2	162.0285397	Organic compounds	Organoheterocyclic compounds	Thiadiazinanes	Thiadiazinanes	Thiadiazinanes
HMDB0250885	204.0626	204.062363	M3H	0.000236999999998488	1.16140966180269	Dazomet	C5H10N2S2	162.0285397	Organic compounds	Organoheterocyclic compounds	Thiadiazinanes	Thiadiazinanes	Thiadiazinanes
HMDB0242287	347.0818	347.081815	M3H	1.50000000189721e-05	0.0432174760264293	(1-Methylsulfanylethenylamino) N-methylcarbamate	C5H10N2O2S	162.0462987	Organic compounds	Organic oxygen compounds	Organooxygen compounds	Ketene acetals	Ketene acetals
HMDB0242287	123.057	123.056972	M3H	2.80000000003611e-05	0.227536884300721	(1-Methylsulfanylethenylamino) N-methylcarbamate	C5H10N2O2S	162.0462987	Organic compounds	Organic oxygen compounds	Organooxygen compounds	Ketene acetals	Ketene acetals
HMDB0029564	123.0669	123.066972	M3H	7.20000000029586e-05	0.585047302561069	Bufotenine O-glucoside	C18H26N2O6	366.1790866	Organic compounds	Organic oxygen compounds	Organooxygen compounds	Carbohydrates and carbohydrate conjugates	Phenolic glycosides
HMDB0254096	123.0756	123.075801	M3H	0.000201000000004115	1.63313988916566	Linaprazan	C21H26N4O2	366.2055761	Organic compounds	Organoheterocyclic compounds	Imidazopyridines	Imidazopyridines	Imidazopyridines
HMDB0062571	123.0851	123.085787	M3H	0.000686999999999216	5.58147302579473	3-dehydrosphinganinium(1+)	C18H38NO2	300.2897059	Organic compounds	Organic oxygen compounds	Organooxygen compounds	Carbonyl compounds	Beta-hydroxy ketones
HMDB0015374	123.0964	123.096314	M3H	8.59999999960337e-05	0.698639928373759	Bepridil	C24H34N2O	366.2671137	Organic compounds	Benzenoids	Benzene and substituted derivatives	Phenylmethylamines	Phenylbenzamines
HMDB0259291	123.1051	123.10524	M3H	0.000140000000001805	1.13723834990132	Trofosfamide	C9H18Cl3N2O2P	322.0171479	Organic compounds	Organoheterocyclic compounds	Oxazaphosphinanes	Isofamides	Isofamides
HMDB0247878	124.0435	124.043344	M3H	0.000155999999989831	1.25762491528631	Hydrazinecarbothioamide,2-[2-[2-(aminothioxomethyl)-2-methylhydrazinylidene]propylidene]-N-methyl-	C7H14N6S2	246.0721368	Organic compounds	Organic nitrogen compounds	Organonitrogen compounds	Hydrazines and derivatives	Thiosemicarbazones
HMDB0248213	124.0581	124.058068	M3H	3.1999999990262e-05	0.257943723501014	2-(Fluoromethyl)-3-(3,4-dihydroxyphenyl)alanine	C10H12FNO4	229.075036	Organic compounds	Phenylpropanoids and polyketides	Phenylpropanoic acids	Phenylpropanoic acids	Phenylpropanoic acids
HMDB0241141	124.0785	124.078186	M3H	0.000314000000003034	2.53066240026296	3,8-Dihydroxydecanoylcarnitine	C17H33NO6	347.2307878	Organic compounds	Lipids and lipid-like molecules	Fatty Acyls	Fatty acid esters	Acyl carnitines
HMDB0011105	125.0334	125.033349	M3H	5.09999999991351e-05	0.407891177889949	5-Acetylamino-6-formylamino-3-methyluracil	C8H10N4O4	226.0702048	Organic compounds	Organoheterocyclic compounds	Diazines	Pyrimidines and pyrimidine derivatives	Hydroxypyrimidines
HMDB0245810	125.0428	125.043066	M3H	0.000265999999996325	2.12726709689224	3-Amino-9-ethylcarbazole	C14H14N2	210.1156985	Organic compounds	Organoheterocyclic compounds	Indoles and derivatives	Carbazoles	Carbazoles
HMDB0258286	125.0523	125.052306	M3H	5.99999999906231e-06	0.0479799228897251	Sibopirdine	C23H18N4	350.1531466	Organic compounds	Organoheterocyclic compounds	Pyridines and derivatives	Pyridines and derivatives	Pyridines and derivatives
HMDB0258286	176.0838	176.083849	M3H	4.89999999899737e-05	0.278276515809089	Sibopirdine	C23H18N4	350.1531466	Organic compounds	Organoheterocyclic compounds	Pyridines and derivatives	Pyridines and derivatives	Pyridines and derivatives
HMDB0244696	126.0328	126.032728	M3H	7.19999999887477e-05	0.571280183578568	1-(3-Chlorophenyl)pyrrolidine-2,5-dione	C10H8ClNO2	209.0243562	Organic compounds	Organoheterocyclic compounds	Pyrrolidines	Phenylpyrrolidines	Phenylpyrrolidines
HMDB0006695	126.0536	126.053751	M3H	0.000151000000002455	1.19790167928009	Prolylhydroxyproline	C10H16N2O4	228.111007	Organic compounds	Organic acids and derivatives	Carboxylic acids and derivatives	Amino acids, peptides, and analogues	Dipeptides
HMDB0303472	126.999	126.998948	M3H	5.19999999966103e-05	0.409452210553825	Iron(II) fumarate	C4H2FeO4	169.9302507	Organic compounds	Organic acids and derivatives	Carboxylic acids and derivatives	Dicarboxylic acids and derivatives	Dicarboxylic acids and derivatives
HMDB0248816	127.0063	127.006299	M3H	9.99999997475243e-07	0.00787362520874057	Azothoate	C14H14ClN2O3PS	356.0151282	Organic compounds	Organoheterocyclic compounds	Azobenzenes	Azobenzenes	Azobenzenes
HMDB0242140	127.0153	127.015216	M3H	8.40000000010832e-05	0.661338087249981	Acetaminophen mercapturate	C13H16N2O5S	312.0779928	Organic compounds	Organic acids and derivatives	Carboxylic acids and derivatives	Amino acids, peptides, and analogues	N-acyl-L-alpha-amino acids
HMDB0253259	127.0236	127.023712	M3H	0.000112000000001444	0.881725138070633	hydroxycarbonate	CH2O5	93.99022316	Organic compounds	Organic acids and derivatives	Organic carbonic acids and derivatives	Organic carbonic acids and derivatives	Organic carbonic acids and derivatives
HMDB0246401	127.0407	127.040552	M3H	0.000147999999995818	1.16498234355765	4-Chlorophenylacetic acid	C8H7ClO2	170.0134572	Organic compounds	Benzenoids	Benzene and substituted derivatives	Halobenzenes	Chlorobenzenes
HMDB0257403	127.0484	127.048284	M3H	0.000116000000005556	0.913038699566821	S-Methyl-KE-298	C13H16O3S	252.0820155	Organic compounds	Organic oxygen compounds	Organooxygen compounds	Carbonyl compounds	Alkyl-phenylketones
HMDB0000318	341.1231	341.123094	M3H	6.00000004169488e-06	0.0175889587871025	3,4-Dihydroxyphenylglycol	C8H10O4	170.0579088	Organic compounds	Benzenoids	Phenols	Benzenediols	Catechols
HMDB0000318	127.0626	127.062777	M3H	0.000176999999993654	1.3930122115437	3,4-Dihydroxyphenylglycol	C8H10O4	170.0579088	Organic compounds	Benzenoids	Phenols	Benzenediols	Catechols
HMDB0250113	128.0236	128.023743	M3H	0.000143000000008442	1.11698030894505	Chloroethane	C2H5Cl	64.00797787	Organic compounds	Organohalogen compounds	Organochlorides	Organochlorides	Organochlorides
HMDB0253667	128.0396	128.039626	M3H	2.59999999911997e-05	0.203062136335823	Isopenicillin N	C14H21N3O6S	359.1151066	Organic compounds	Organic acids and derivatives	Carboxylic acids and derivatives	Amino acids, peptides, and analogues	Dipeptides
HMDB0256637	128.0506	128.050618	M3H	1.79999999829761e-05	0.140569411254041	Pleconaril	C18H18F3N3O3	381.1300261	Organic compounds	Organoheterocyclic compounds	Azoles	Oxadiazoles	Phenyloxadiazoles
HMDB0033965	128.0619	128.061775	M3H	0.000124999999997044	0.976091421480329	(R)-Pantothenic acid 4'-O-b-D-glucoside	C15H27NO10	381.1634961	Organic compounds	Lipids and lipid-like molecules	Fatty Acyls	Fatty acyl glycosides	Fatty acyl glycosides of mono- and disaccharides
HMDB0259955	128.075	128.074623	M3H	0.000376999999986083	2.94359640618331	Piperidine, 1-(4-(1-methyl-1-(4-methylcyclohexyl)ethoxy)phenyl)-, cis-	C21H33NO	315.2562147	Organic compounds	Organoheterocyclic compounds	Piperidines	Phenylpiperidines	Phenylpiperidines
HMDB0252841	129.0353	129.035223	M3H	7.70000000045457e-05	0.596736288079617	Glycerol lactate pyruvate	C9H14O7	234.0739528	Organic compounds	Lipids and lipid-like molecules	Glycerolipids	Diradylglycerols	1,2-diacylglycerols
HMDB0252841	159.0708	159.070799	M3H	9.99999997475243e-07	0.00628650892408759	Glycerol lactate pyruvate	C9H14O7	234.0739528	Organic compounds	Lipids and lipid-like molecules	Glycerolipids	Diradylglycerols	1,2-diacylglycerols
HMDB0254486	129.0605	129.060472	M3H	2.79999999861502e-05	0.216952561479476	Mesulergine	C18H26N4O2S	362.1776473	Organic compounds	Organoheterocyclic compounds	Quinolines and derivatives	Indoloquinolines	Indoloquinolines
HMDB0031380	129.0722	129.071834	M3H	0.000366000000013855	2.83563027402133	(6beta,7alpha,12beta,13beta)-7-Hydroxy-11,16-dioxo-8,14-apianadien-22,6-olide	C23H28O5	384.193674	Organic compounds	Lipids and lipid-like molecules	Prenol lipids	Terpene lactones	Terpene lactones
HMDB0246607	129.0805	129.080441	M3H	5.89999999931479e-05	0.457079318416241	4,4'-Methylenebis(2,6-dimethylphenol)	C17H20O2	256.1463299	Organic compounds	Benzenoids	Benzene and substituted derivatives	Diphenylmethanes	Diphenylmethanes
HMDB0259630	467.9304	467.92762	M3H	0.00278000000002976	5.94108977800831	Clioquinol sulfate	C9H5ClINO4S	384.86725	Organic compounds	Organoheterocyclic compounds	Quinolines and derivatives	Haloquinolines	Chloroquinolines
HMDB0039221	256.0063	256.006504	M3H	0.00020399999999654	0.796854754895369	Methylcarbamodithioic acid K salt	C2H5NS2	106.9863405	Organic compounds	Organosulfur compounds	Organosulfur compounds	Organosulfur compounds	Organosulfur compounds
HMDB0039221	129.9752	129.975559	M3H	0.000359000000003107	2.7620577496659	Methylcarbamodithioic acid K salt	C2H5NS2	106.9863405	Organic compounds	Organosulfur compounds	Organosulfur compounds	Organosulfur compounds	Organosulfur compounds
HMDB0006801	129.9831	129.983145	M3H	4.50000000000728e-05	0.346198732151563	2-Oxo-3-hydroxy-4-phosphobutanoic acid	C4H7O8P	213.9878537	Organic compounds	Organic acids and derivatives	Keto acids and derivatives	Short-chain keto acids and derivatives	Short-chain keto acids and derivatives
HMDB0248320	129.9908	129.990101	M3H	0.000698999999997341	5.3773325400935	Aminohydroxyacetic acid	C2H5NO3	91.02694303	Organic compounds	Organic acids and derivatives	Carboxylic acids and derivatives	Amino acids, peptides, and analogues	Alpha amino acids and derivatives
HMDB0304933	130.0044	130.004208	M3H	0.000191999999998416	1.47687527159441	3- Allylphenol sulfate	C9H10O4S	214.02998	Organic compounds	Organic acids and derivatives	Organic sulfuric acids and derivatives	Arylsulfates	Phenylsulfates
HMDB0254863	130.0146	130.014671	M3H	7.09999999912725e-05	0.546092217479614	Monolinuron	C9H11ClN2O2	214.0509053	Organic compounds	Benzenoids	Benzene and substituted derivatives	N-phenylureas	N-phenylureas
HMDB0251988	130.0244	130.02432	M3H	8.00000000253931e-05	0.615269512852619	Etanidazole	C7H10N4O4	214.0702048	Organic compounds	Organic nitrogen compounds	Organonitrogen compounds	Amines	N-acylethanolamines
HMDB0254882	130.037	130.036927	M3H	7.30000000146447e-05	0.561378999787074	Morantel	C12H16N2S	220.1034197	Organic compounds	Organoheterocyclic compounds	Diazines	Pyrimidines and pyrimidine derivatives	Hydropyrimidines
HMDB0244047	130.0695	130.068947	M3H	0.000552999999996473	4.25159127333039	1,1,3,3-Tetraethoxypropane	C11H24O4	220.1674593	Organic compounds	Organic oxygen compounds	Organooxygen compounds	Ethers	Acetals
HMDB0247693	130.0789	130.079211	M3H	0.000310999999982187	2.39085090992893	[1S-[1alpha,2alpha(Z),3alpha,4alpha]]-7-[3-[[2-[(Phenylamino)carbonyl]hydrazino]methyl]-7-oxabicyclo[2.2.1]hept-2-yl]-5-heptenoicacid	C21H29N3O4	387.2158064	Organic compounds	Benzenoids	Benzene and substituted derivatives	N-phenylureas	N-phenylureas
HMDB0002352	130.0875	130.087062	M3H	0.000438000000002603	3.36697587960441	Capsidiol	C15H24O2	236.17763	Organic compounds	Lipids and lipid-like molecules	Prenol lipids	Sesquiterpenoids	Eremophilane, 8,9-secoeremophilane and furoeremophilane sesquiterpenoids
HMDB0006492	131.0126	131.012429	M3H	0.000170999999994592	1.30521967495612	4-Nitrophenyl sulfate	C6H5NO6S	218.9837576	Organic compounds	Organic acids and derivatives	Organic sulfuric acids and derivatives	Arylsulfates	Phenylsulfates
HMDB0252001	131.0275	131.027368	M3H	0.000132000000007793	1.00742312100624	Cyanogen	C2N2	52.00614801	Organic compounds	Organic nitrogen compounds	Organonitrogen compounds	Organic cyanides	Cyanogens
HMDB0247969	131.0351	131.035361	M3H	0.000260999999994738	1.99182875525285	Acridonecarboxamide	C14H10N2O2	238.0742276	Organic compounds	Organoheterocyclic compounds	Quinolines and derivatives	Benzoquinolines	Acridones
HMDB0012221	469.1272	469.127536	M3H	0.000336000000004333	0.71622314662922	Dopaxanthin	C18H18N2O8	390.1063156	Organic compounds	Organic acids and derivatives	Carboxylic acids and derivatives	Amino acids, peptides, and analogues	Tyrosine and derivatives
HMDB0012221	131.0429	131.042715	M3H	0.000185000000016089	1.41175341197783	Dopaxanthin	C18H18N2O8	390.1063156	Organic compounds	Organic acids and derivatives	Carboxylic acids and derivatives	Amino acids, peptides, and analogues	Tyrosine and derivatives
HMDB0242527	131.0513	131.051099	M3H	0.000201000000004115	1.53375287607557	(2S,3R,4S,5S,6R)-2-[3-Hydroxy-5-[2-(4-hydroxyphenyl)ethenyl]phenoxy]-6-(hydroxymethyl)oxane-3,4,5-triol	C20H22O8	390.1314677	Organic compounds	Phenylpropanoids and polyketides	Stilbenes	Stilbene glycosides	Stilbene glycosides
HMDB0304180	131.059	131.059032	M3H	3.20000000044729e-05	0.244164782206486	4-hydroxybenzoate	C7H5O3	137.023869	Organic compounds	Benzenoids	Benzene and substituted derivatives	Benzoic acids and derivatives	Benzoic acids
HMDB0256598	131.07	131.069735	M3H	0.000264999999984639	2.02182448896108	Pirimicarb	C11H18N4O2	238.1429758	Organic compounds	Organic nitrogen compounds	Organonitrogen compounds	Amines	Dialkylarylamines
HMDB0245516	782.6466	782.647736	M3H	0.00113599999997405	1.45148314844681	2,6-Diiodo-4-nitrophenol	C6H3I2NO3	390.82023	Organic compounds	Benzenoids	Phenols	Nitrophenols	Nitrophenols
HMDB0000257	131.9779	131.978358	M3H	0.00045799999998053	3.47026593542352	Thiosulfate	H2O3S2	113.9445353	Inorganic compounds	Homogeneous non-metal compounds	Non-metal oxoanionic compounds	Non-metal thiosulfates	Non-metal thiosulfates
HMDB0252467	474.9589	474.959208	M3H	0.000307999999961339	0.648476742367608	Fosfosal	C7H7O6P	217.9980249	Organic compounds	Organic acids and derivatives	Organic phosphoric acids and derivatives	Phosphate esters	Phenyl phosphates
HMDB0252467	131.9885	131.98823	M3H	0.000270000000000437	2.04563694808572	Fosfosal	C7H7O6P	217.9980249	Organic compounds	Organic acids and derivatives	Organic phosphoric acids and derivatives	Phosphate esters	Phenyl phosphates
HMDB0243962	131.9971	131.99714	M3H	4.00000000126965e-05	0.303036868925316	1-Naphthyl phosphate	C10H9O4P	224.0238458	Organic compounds	Benzenoids	Naphthalenes	Naphthalenes	Naphthalenes
HMDB0242600	132.0076	132.007646	M3H	4.5999999997548e-05	0.348464663914604	(2E)-4-Hydroxy-3-methylbut-2-en-1-yl trihydrogen diphosphate	C5H12O8P2	262.0007404	Organic compounds	Lipids and lipid-like molecules	Prenol lipids	Isoprenoid phosphates	Isoprenoid phosphates
HMDB0247227	132.0155	132.015036	M3H	0.000463999999993803	3.51475115299596	7-Acetamidoclonazepam	C17H14ClN3O2	327.0774544	Organic compounds	Organoheterocyclic compounds	Benzodiazepines	1,4-benzodiazepines	1,4-benzodiazepines
HMDB0250110	563.0345	563.034456	M3H	4.40000000025975e-05	0.0781479704016507	5-Chloro-2'-deoxyuridine	C9H11ClN2O5	262.0356492	Organic compounds	Nucleosides, nucleotides, and analogues	Pyrimidine nucleosides	Pyrimidine 2'-deoxyribonucleosides	Pyrimidine 2'-deoxyribonucleosides
HMDB0250110	132.0251	132.025101	M3H	9.99999997475243e-07	0.00757431723135165	5-Chloro-2'-deoxyuridine	C9H11ClN2O5	262.0356492	Organic compounds	Nucleosides, nucleotides, and analogues	Pyrimidine nucleosides	Pyrimidine 2'-deoxyribonucleosides	Pyrimidine 2'-deoxyribonucleosides
HMDB0248873	132.04	132.040071	M3H	7.10000000196942e-05	0.537715554694712	Baricitinib	C16H17N7O2S	371.116444	Organic compounds	Organoheterocyclic compounds	Pyrrolopyrimidines	Pyrrolo[2,3-d]pyrimidines	Pyrrolo[2,3-d]pyrimidines
HMDB0242221	132.0722	132.071945	M3H	0.000255000000009886	1.93076584137446	(-)-Tylophorine	C24H27NO4	393.1940084	Organic compounds	Benzenoids	Phenanthrenes and derivatives	Phenanthroindolizidines	Phenanthroindolizidines
HMDB0256251	133.0071	133.007075	M3H	2.50000000221462e-05	0.1879599263584	Pentaerythritol dinitrate	C5H10N2O8	226.0437153	Organic compounds	Organic oxygen compounds	Organic oxoanionic compounds	Organic nitrates	Alkyl nitrates
HMDB0243881	133.0219	133.021621	M3H	0.000278999999977714	2.09740339863783	1-Fluoro-3-(2-methylphenyl)uracil	C11H9FN2O2	220.0648057	Organic compounds	Organoheterocyclic compounds	Diazines	Pyrimidines and pyrimidine derivatives	Pyrimidones
HMDB0243881	299.0857	299.086026	M3H	0.00032600000002958	1.08998740058013	1-Fluoro-3-(2-methylphenyl)uracil	C11H9FN2O2	220.0648057	Organic compounds	Organoheterocyclic compounds	Diazines	Pyrimidines and pyrimidine derivatives	Pyrimidones
HMDB0240295	133.037	133.037049	M3H	4.89999999899737e-05	0.368318452328071	Succinylaminoimidazole carboxamide riboside	C13H18N4O9	374.1073782	Organic compounds	Nucleosides, nucleotides, and analogues	Imidazole ribonucleosides and ribonucleotides	1-ribosyl-imidazolecarboxamides	1-ribosyl-imidazolecarboxamides
HMDB0256742	133.0443	133.04419	M3H	0.000110000000006494	0.826792962597569	Precocene II	C13H16O3	220.1099444	Organic compounds	Organoheterocyclic compounds	Benzopyrans	1-benzopyrans	2,2-dimethyl-1-benzopyrans
HMDB0015047	133.0515	133.051888	M3H	0.000387999999986732	2.9161555376556	Tinidazole	C8H13N3O4S	247.0626766	Organic compounds	Organoheterocyclic compounds	Azoles	Imidazoles	Nitroimidazoles
HMDB0254748	133.0612	133.061275	M3H	7.49999999811735e-05	0.563650092644712	Mirabegron	C21H24N4O2S	396.1619972	Organic compounds	Benzenoids	Benzene and substituted derivatives	Anilides	Anilides
HMDB0002095	133.0734	133.073344	M3H	5.60000000007221e-05	0.420820566444337	Malonylcarnitine	C10H17NO6	247.1055873	Organic compounds	Lipids and lipid-like molecules	Fatty Acyls	Fatty acid esters	Acyl carnitines
HMDB0254423	133.084	133.083963	M3H	3.69999999918491e-05	0.278019974441617	Melengestrol acetate	C25H32O4	396.2300595	Organic compounds	Lipids and lipid-like molecules	Steroids and steroid derivatives	Pregnane steroids	Gluco/mineralocorticoids, progestogins and derivatives
HMDB0302476	431.4299	431.428122	M3H	0.00177800000000161	4.12119634612417	N-Pentacosane	C25H52	352.4069017	Organic compounds	Hydrocarbons	Saturated hydrocarbons	Alkanes	Alkanes
HMDB0253533	133.2886	133.289293	M3H	0.000692999999984067	5.19921731435748	Iodoquinol	C9H5I2NO	396.84605	Organic compounds	Organoheterocyclic compounds	Quinolines and derivatives	Haloquinolines	Haloquinolines
HMDB0253533	811.7233	811.725923	M3H	0.0026229999999714	3.23138626677985	Iodoquinol	C9H5I2NO	396.84605	Organic compounds	Organoheterocyclic compounds	Quinolines and derivatives	Haloquinolines	Haloquinolines
HMDB0014912	133.3199	133.319495	M3H	0.000405000000000655	3.03781528725904	Hydroflumethiazide	C8H8F3N3O4S2	330.9908318	Organic compounds	Organoheterocyclic compounds	Thiadiazines	Benzothiadiazines	1,2,4-benzothiadiazine-1,1-dioxides
HMDB0252210	134.0021	134.002685	M3H	0.000585000000000946	4.36558416721983	Fenoxaprop	C16H12ClNO5	333.0404002	Organic compounds	Benzenoids	Benzene and substituted derivatives	2-phenoxypropionic acids	Aryloxyphenoxypropionic acids
HMDB0252210	229.0675	229.067297	M3H	0.000202999999999065	0.886202450797964	Fenoxaprop	C16H12ClNO5	333.0404002	Organic compounds	Benzenoids	Benzene and substituted derivatives	2-phenoxypropionic acids	Aryloxyphenoxypropionic acids
HMDB0256001	176.0766	176.076792	M3H	0.000191999999998416	1.09043331501869	Oxonorfloxacin	C16H16FN3O4	333.1124842	Organic compounds	Organoheterocyclic compounds	Quinolines and derivatives	Quinoline carboxylic acids	Quinoline carboxylic acids
HMDB0256001	134.0268	134.026713	M3H	8.70000000077198e-05	0.64912432798169	Oxonorfloxacin	C16H16FN3O4	333.1124842	Organic compounds	Organoheterocyclic compounds	Quinolines and derivatives	Quinoline carboxylic acids	Quinoline carboxylic acids
HMDB0248090	134.0445	134.044492	M3H	8.00000000822365e-06	0.0596816765005432	2-Imidazolidinone, 1-(3,5-dichlorophenyl)-3-(2-(1,4-dioxa-8-azaspiro(4.5)dec-8-yl)ethyl)-	C18H23Cl2N3O3	399.111647	Organic compounds	Organoheterocyclic compounds	Azolidines	Imidazolidines	Phenylimidazolidines
HMDB0245809	134.0499	134.04949	M3H	0.000410000000016453	3.05857187533092	3-Amino-5-mercapto-1,2,4-triazole	C2H4N4S	116.0156673	Organic compounds	Organoheterocyclic compounds	Azoles	Triazoles	Triazoles
HMDB0060903	134.0532	134.053185	M3H	1.49999999905504e-05	0.111895886625524	Reduced haloperidol	C21H25ClFNO2	377.155785	Organic compounds	Organoheterocyclic compounds	Piperidines	Phenylpiperidines	Phenylpiperidines
HMDB0060903	793.2735	793.274728	M3H	0.00122799999996914	1.54801351489561	Reduced haloperidol	C21H25ClFNO2	377.155785	Organic compounds	Organoheterocyclic compounds	Piperidines	Phenylpiperidines	Phenylpiperidines
HMDB0259264	134.0608	134.060847	M3H	4.69999999950232e-05	0.350587073308758	TRIPHENYLMETHANE	C19H16	244.1252005	Organic compounds	Benzenoids	Triphenyl compounds	Triphenyl compounds	Triphenyl compounds
HMDB0001565	134.0707	134.070758	M3H	5.80000000240943e-05	0.432607385005568	Phosphorylcholine	C5H15NO4P	184.0738695	Organic compounds	Organic nitrogen compounds	Organonitrogen compounds	Quaternary ammonium salts	Phosphocholines
HMDB0253725	134.0798	134.07975	M3H	5.00000000158707e-05	0.372912389946063	(5alpha,17beta)-17-Benzoyl-4-azaandrost-1-en-3-one	C25H31NO2	377.2354792	Organic compounds	Lipids and lipid-like molecules	Steroids and steroid derivatives	Androstane steroids	Androgens and derivatives
HMDB0251805	461.926	461.925741	M3H	0.000258999999971365	0.560696183353344	Endrin aldehyde	C12H8Cl6O	377.8706311	Organic compounds	Lipids and lipid-like molecules	Prenol lipids	Monoterpenoids	Monoterpenoids
HMDB0251805	460.9299	460.931001	M3H	0.00110100000000557	2.38864384824828	Endrin aldehyde	C12H8Cl6O	377.8706311	Organic compounds	Lipids and lipid-like molecules	Prenol lipids	Monoterpenoids	Monoterpenoids
HMDB0249276	135.0088	135.008718	M3H	8.20000000203436e-05	0.607368185070416	Bisphenol AF	C15H10F6O2	336.0584988	Organic compounds	Benzenoids	Benzene and substituted derivatives	Diphenylmethanes	Bisphenols
HMDB0029287	135.0178	135.017391	M3H	0.000408999999990556	3.02923939620901	3-Caffeoyl-1,5-quinolactone	C16H16O8	336.0845175	Organic compounds	Phenylpropanoids and polyketides	Cinnamic acids and derivatives	Hydroxycinnamic acids and derivatives	Coumaric acids and derivatives
HMDB0034754	135.0274	135.027163	M3H	0.000236999999998488	1.75520239582082	4-Methoxybenzyl O-(2-sulfoglucoside)	C14H20O10S	380.0777176	Organic compounds	Organic oxygen compounds	Organooxygen compounds	Carbohydrates and carbohydrate conjugates	O-glycosyl compounds
HMDB0255785	344.9766	344.977343	M3H	0.000742999999999938	2.15376463143534	Pyran-3,4-dicarboxylic anhydride, tetrahydro-2-methyl-6-(tetrahydro-2,5-dioxo-3-furyl)-, polymer	C12H12O7	268.0583027	Organic compounds	Organic acids and derivatives	Carboxylic acids and derivatives	Tetracarboxylic acids and derivatives	Tetracarboxylic acids and derivatives
HMDB0255785	135.0364	135.036427	M3H	2.70000000170967e-05	0.19994604875836	Pyran-3,4-dicarboxylic anhydride, tetrahydro-2-methyl-6-(tetrahydro-2,5-dioxo-3-furyl)-, polymer	C12H12O7	268.0583027	Organic compounds	Organic acids and derivatives	Carboxylic acids and derivatives	Tetracarboxylic acids and derivatives	Tetracarboxylic acids and derivatives
HMDB0248998	135.0518	135.051684	M3H	0.000115999999991345	0.858930422454749	3-Hydroxybenzo(a)pyrene	C20H12O	268.088815	Organic compounds	Benzenoids	Pyrenes	Benzopyrenes	Benzopyrenes
HMDB0248591	135.0609	135.061044	M3H	0.000144000000005917	1.06618456174467	3,12-Dimethyl-7-methylidene-2,9-dioxatetracyclo[9.3.0.01,3.06,10]tetradec-12-en-8-one	C15H18O3	246.1255944	Organic compounds	Lipids and lipid-like molecules	Prenol lipids	Terpene lactones	Guaianolides and derivatives
HMDB0248591	146.0522	146.052015	M3H	0.000184999999987667	1.26667201399219	3,12-Dimethyl-7-methylidene-2,9-dioxatetracyclo[9.3.0.01,3.06,10]tetradec-12-en-8-one	C15H18O3	246.1255944	Organic compounds	Lipids and lipid-like molecules	Prenol lipids	Terpene lactones	Guaianolides and derivatives
HMDB0000101	135.0714	135.07147	M3H	6.99999999937972e-05	0.518244156177446	Deoxyadenosine	C10H13N5O3	251.1018393	Organic compounds	Nucleosides, nucleotides, and analogues	Purine nucleosides	Purine 2'-deoxyribonucleosides	Purine 2'-deoxyribonucleosides
HMDB0244166	135.0835	135.08365	M3H	0.00015000000001919	1.11042306022372	1,3-Dicyclohexylurea	C13H24N2O	224.1888634	Organic compounds	Organic acids and derivatives	Organic carbonic acids and derivatives	Ureas	Ureas
HMDB0000718	135.1015	135.101569	M3H	6.90000000247437e-05	0.510726859321254	Isovaleric acid	C5H10O2	102.0680796	Organic compounds	Lipids and lipid-like molecules	Fatty Acyls	Fatty acids and conjugates	Methyl-branched fatty acids
HMDB0245459	135.9854	135.985208	M3H	0.000191999999998416	1.41191827274637	2,4-Dinitrobenzenesulfonic acid	C6H4N2O7S	247.9739217	Organic compounds	Benzenoids	Benzene and substituted derivatives	Benzenesulfonic acids and derivatives	p-Nitrobenzenesulfonates
HMDB0303726	135.9908	135.990501	M3H	0.000299000000012484	2.19868298016259	Calcium galactarate	C6H8CaO8	247.9845081	Organic compounds	Organic oxygen compounds	Organooxygen compounds	Carbohydrates and carbohydrate conjugates	Glucuronic acid derivatives
HMDB0253700	135.9993	135.999763	M3H	0.000462999999996327	3.40441769737737	ISOTHIOCYANIC ACID	CHNS	58.98297021	Organic compounds	Organosulfur compounds	Organosulfur compounds	Organosulfur compounds	Organosulfur compounds
HMDB0061069	136.0082	136.007849	M3H	0.000350999999994883	2.58073341042901	clofarabind-5'-monophosphate	C10H12ClFN5O6P	383.0197756	Organic compounds	Nucleosides, nucleotides, and analogues	Purine nucleotides	Purine deoxyribonucleotides	Purine 2'-deoxyribonucleoside monophosphates
HMDB0302343	136.0193	136.019138	M3H	0.000161999999988893	1.19100887103764	Butenyl isothiocyanate	C5H7NS	113.0299204	Organic compounds	Organosulfur compounds	Isothiocyanates	Isothiocyanates	Isothiocyanates
HMDB0013200	136.0331	136.033152	M3H	5.20000000108212e-05	0.382259759818115	5-Hydroxytryptophol glucuronide	C16H21NO7	339.131802	Organic compounds	Organic oxygen compounds	Organooxygen compounds	Carbohydrates and carbohydrate conjugates	Phenolic glycosides
HMDB0029504	136.0402	136.040189	M3H	1.10000000006494e-05	0.0808584586768648	Marindinin	C14H16O3	232.1099444	Organic compounds	Phenylpropanoids and polyketides	Kavalactones	Kavalactones	Kavalactones
HMDB0246849	136.0523	136.052307	M3H	7.00000001074841e-06	0.0514507998070801	5,5-Dimethyl-1-pyrroline	C6H11N	97.08914936	Organic compounds	Organoheterocyclic compounds	Pyrrolines	Pyrrolines	Pyrrolines
HMDB0035974	137.0099	137.009974	M3H	7.40000000121199e-05	0.540106664147823	(S)-Spirobrassinin	C11H10N2OS2	250.0234543	Organic compounds	Organoheterocyclic compounds	Indoles and derivatives	Indolines	Indolines
HMDB0257835	137.022	137.022116	M3H	0.000116000000019767	0.846578664861422	Diacetyl benzene-1,2-dicarboxylate	C12H10O6	250.047738	Organic compounds	Organic acids and derivatives	Carboxylic acids and derivatives	Tetracarboxylic acids and derivatives	Tetracarboxylic acids and derivatives
HMDB0247469	137.0347	137.034646	M3H	5.39999999773499e-05	0.394060929506469	8,8'-Diferulic acid	C20H18O8	386.1001675	Organic compounds	Lignans, neolignans and related compounds	Lignans, neolignans and related compounds	Lignans, neolignans and related compounds	Lignans, neolignans and related compounds
HMDB0250708	137.0506	137.050499	M3H	0.000101000000000795	0.736954631597473	Cysteinyl	C3H6NOS	104.01701	Organic compounds	Organosulfur compounds	Thiols	Alkylthiols	Alkylthiols
HMDB0250708	183.0383	183.03823	M3H	6.99999999937972e-05	0.382433768037405	Cysteinyl	C3H6NOS	104.01701	Organic compounds	Organosulfur compounds	Thiols	Alkylthiols	Alkylthiols
HMDB0303467	235.1203	235.120292	M3H	7.99999997980194e-06	0.0340251362898186	Dimethylmatairesinol	C22H26O6	386.1729386	Organic compounds	Lignans, neolignans and related compounds	Furanoid lignans	Tetrahydrofuran lignans	Dibenzylbutyrolactone lignans
HMDB0303467	137.0588	137.058903	M3H	0.000102999999995745	0.751501710149726	Dimethylmatairesinol	C22H26O6	386.1729386	Organic compounds	Lignans, neolignans and related compounds	Furanoid lignans	Tetrahydrofuran lignans	Dibenzylbutyrolactone lignans
HMDB0248108	137.0689	137.068925	M3H	2.49999999937245e-05	0.182389990975157	(S)-2-Amino-3-(hydroxy(nitroso)amino)propanoic acid	C3H7N3O4	149.0436557	Organic compounds	Organic acids and derivatives	Carboxylic acids and derivatives	Amino acids, peptides, and analogues	Alpha amino acids
HMDB0243865	137.0783	137.07838	M3H	7.99999999969714e-05	0.58360771404631	1-Dodecanesulfonic acid	C12H26O3S	250.1602659	Organic compounds	Organic acids and derivatives	Organic sulfonic acids and derivatives	Organosulfonic acids and derivatives	Organosulfonic acids
HMDB0255263	137.1047	137.104914	M3H	0.000213999999999714	1.56084850466931	N,N-DIMETHYLETHYLAMINE	C4H11N	73.08914936	Organic compounds	Organic nitrogen compounds	Organonitrogen compounds	Amines	Trialkylamines
HMDB0003976	138.0124	138.011768	M3H	0.000632000000024391	4.57931964196264	D-Glucuronic acid 1-phosphate	C6H11O10P	274.0089831	Organic compounds	Organic oxygen compounds	Organooxygen compounds	Carbohydrates and carbohydrate conjugates	Glucuronic acid derivatives
HMDB0252973	138.0291	138.02911	M3H	1.00000000031741e-05	0.0724484857083708	Guanidinoethyl disulfide	C6H16N6S2	236.0877869	Organic compounds	Organic nitrogen compounds	Organonitrogen compounds	Guanidines	Guanidines
HMDB0061039	138.0404	138.040459	M3H	5.89999999931479e-05	0.427410923004449	modafinil acid	C15H14O3S	274.066365	Organic compounds	Benzenoids	Benzene and substituted derivatives	Diphenylmethanes	Diphenylmethanes
HMDB0003306	138.0491	138.049338	M3H	0.000237999999995964	1.72402130603454	Phloretin	C15H14O5	274.0841236	Organic compounds	Phenylpropanoids and polyketides	Linear 1,3-diarylpropanoids	Chalcones and dihydrochalcones	2'-Hydroxy-dihydrochalcones
HMDB0003306	160.0313	160.03128	M3H	1.99999999779266e-05	0.124975567138665	Phloretin	C15H14O5	274.0841236	Organic compounds	Phenylpropanoids and polyketides	Linear 1,3-diarylpropanoids	Chalcones and dihydrochalcones	2'-Hydroxy-dihydrochalcones
HMDB0040288	138.0565	138.056639	M3H	0.000138999999990119	1.00683314469302	2-(Ethylsulfonylmethyl)phenyl methylcarbamate	C11H15NO4S	257.0721787	Organic compounds	Benzenoids	Benzene and substituted derivatives	Phenyl methylcarbamates	Phenyl methylcarbamates
HMDB0257730	138.0645	138.064268	M3H	0.000232000000011112	1.68037685182318	4,5Dimethyl-3-(2-oxo-2-phenyl-ethyl)-thiazole	C13H15NOS	233.0874353	Organic compounds	Organic oxygen compounds	Organooxygen compounds	Carbonyl compounds	Alkyl-phenylketones
HMDB0247895	139.0206	139.020319	M3H	0.000281000000001086	2.02128726233959	Acefylline	C9H10N4O4	238.0702048	Organic compounds	Organoheterocyclic compounds	Imidazopyrimidines	Purines and purine derivatives	Xanthines
HMDB0015479	139.0342	139.034265	M3H	6.5000000006421e-05	0.46751065290575	Tiotropium	C19H22NO4S2	392.0990246	Organic compounds	Organoheterocyclic compounds	Oxazinanes	Morpholines	Morpholines
HMDB0033009	139.0488	139.048691	M3H	0.000109000000009019	0.783898066390417	Foeniculoside VIII	C16H28O8	348.1784179	Organic compounds	Organic oxygen compounds	Organooxygen compounds	Carbohydrates and carbohydrate conjugates	O-glycosyl compounds
HMDB0259044	139.0604	139.060372	M3H	2.79999999861502e-05	0.201351395681224	Thr-Leu	C10H20N2O4	232.1423071	Organic compounds	Organic acids and derivatives	Carboxylic acids and derivatives	Amino acids, peptides, and analogues	Dipeptides
HMDB0255885	140.0399	140.039914	M3H	1.40000000214968e-05	0.0999714982793892	Ochratoxin A methyl ester	C21H20ClNO6	417.0979151	Organic compounds	Nucleosides, nucleotides, and analogues	Purine nucleosides	Purine 2'-deoxyribonucleosides	Purine 2'-deoxyribonucleosides
HMDB0244683	140.0612	140.060925	M3H	0.000275000000016234	1.96343127118598	Bicyclo[2.2.1]heptan-2-one, 1,7,7-trimethyl-3-(phenylmethylene)-	C17H20O	240.1514153	Organic compounds	Lipids and lipid-like molecules	Prenol lipids	Monoterpenoids	Bicyclic monoterpenoids
HMDB0260135	140.0803	140.079918	M3H	0.000382000000001881	2.72701473170395	(2S,5R)-3,3-Dimethyl-2-(2-phenylethyl)-4-thia-1-azabicyclo[3.2.0]heptan-7-one	C15H19NOS	261.1187354	Organic compounds	Organoheterocyclic compounds	Lactams	Beta lactams	Penams
HMDB0014933	141.024	141.024087	M3H	8.70000000077198e-05	0.616915889040429	Sulfasalazine	C18H14N4O5S	398.0684903	Organic compounds	Organoheterocyclic compounds	Azobenzenes	Azobenzenes	Azobenzenes
HMDB0252896	141.042	141.042044	M3H	4.40000000025975e-05	0.311963714894812	N-(gamma-Maleimidobutyryloxy)succinimide	C12H12N2O6	280.0695361	Organic compounds	Organoheterocyclic compounds	Pyrrolidines	Pyrrolidones	Maleimides
HMDB0252122	141.0625	141.062383	M3H	0.00011699999998882	0.829420271376108	Etretinate	C23H30O3	354.2194948	Organic compounds	Lipids and lipid-like molecules	Prenol lipids	Retinoids	Retinoid esters
HMDB0252871	141.0766	141.076574	M3H	2.60000000196214e-05	0.184297075569906	Glycolonitrile	C2H3NO	57.02146372	Organic compounds	Organic nitrogen compounds	Organonitrogen compounds	Organic cyanides	Cyanohydrins
HMDB0247442	141.0865	141.086058	M3H	0.000441999999992504	3.13283967429655	8-Hydroxymianserin	C18H20N2O	280.1575633	Organic compounds	Organoheterocyclic compounds	Benzazepines	Dibenzazepines	Dibenzazepines
HMDB0253742	141.0965	141.09662	M3H	0.000120000000009668	0.850481039231613	4-(4-Methylcyclohexyl)-4-oxobutanoic acid	C11H18O3	198.1255944	Organic compounds	Organic acids and derivatives	Keto acids and derivatives	Gamma-keto acids and derivatives	Gamma-keto acids and derivatives
HMDB0240442	142.0127	142.012417	M3H	0.000282999999996036	1.99278349016506	2,4-Dihydroxy-1,4-benzoxazin-3-one glucuronide	C14H15NO10	357.0695957	Organic compounds	Organic oxygen compounds	Organooxygen compounds	Carbohydrates and carbohydrate conjugates	O-glucuronides
HMDB0240442	200.0554	200.055348	M3H	5.19999999823995e-05	0.25992806741862	2,4-Dihydroxy-1,4-benzoxazin-3-one glucuronide	C14H15NO10	357.0695957	Organic compounds	Organic oxygen compounds	Organooxygen compounds	Carbohydrates and carbohydrate conjugates	O-glucuronides
HMDB0246069	142.0373	142.037291	M3H	8.99999997727718e-06	0.0633636414346792	3,5-Dinitrocatechol	C6H4N2O6	200.0069359	Organic compounds	Benzenoids	Phenols	Nitrophenols	Dinitrophenols
HMDB0242688	142.0659	142.066016	M3H	0.000115999999991345	0.816521806251998	4,17-Dimethyltrilostane	C22H31NO3	357.2303939	Organic compounds	Lipids and lipid-like molecules	Steroids and steroid derivatives	Estrane steroids	Estrane steroids
HMDB0255362	142.0825	142.082221	M3H	0.000279000000006135	1.96365173659648	2-(Tert-butylamino)-1-(5-chlorocyclohexa-1,4-dien-1-yl)propan-1-one	C13H20ClNO	241.123342	Organic compounds	Organic oxygen compounds	Organooxygen compounds	Carbonyl compounds	Alpha-amino ketones
HMDB0258954	143.0037	143.003629	M3H	7.10000000196942e-05	0.496490896882723	TGR5 Receptor Agonist	C18H14Cl2N2O2	360.0432331	Organic compounds	Benzenoids	Benzene and substituted derivatives	Anilides	Aromatic anilides
HMDB0258954	405.0143	405.014393	M3H	9.29999999925712e-05	0.229621469261146	TGR5 Receptor Agonist	C18H14Cl2N2O2	360.0432331	Organic compounds	Benzenoids	Benzene and substituted derivatives	Anilides	Aromatic anilides
HMDB0062530	143.021	143.020932	M3H	6.79999999988468e-05	0.475454879561593	sorbitol 3-phosphate	C6H15O9P	262.0453691	Organic compounds	Organic acids and derivatives	Organic phosphoric acids and derivatives	Phosphate esters	Monoalkyl phosphates
HMDB0244406	143.0299	143.029821	M3H	7.89999999994961e-05	0.552332369901352	8,9-Dihydro-8-(1-hydroxy-1-methylethyl)-2H-furo[2,3-h]1-benzopyran-2-one	C14H14O4	246.0892089	Organic compounds	Phenylpropanoids and polyketides	Coumarins and derivatives	Furanocoumarins	Angular furanocoumarins
HMDB0033913	143.0382	143.038167	M3H	3.30000000019481e-05	0.230707654425886	Cassiaside	C20H20O9	404.1107322	Organic compounds	Organoheterocyclic compounds	Naphthopyrans	Naphthopyranones	Naphthopyranone glycosides
HMDB0062551	143.0488	143.048813	M3H	1.29999999955999e-05	0.0908780696810107	4-Ethylphenylsulfate	C8H10O4S	202.02998	Unclassified	Unclassified	Unclassified	Unclassified	Unclassified
HMDB0244197	143.0618	143.062057	M3H	0.000257000000004837	1.79642321237445	1,4-Benzothiazepine	C9H7NS	161.0299204	Organic compounds	Organosulfur compounds	Thioethers	Aryl thioethers	Aryl thioethers
HMDB0032369	143.0755	143.07549	M3H	1.00000000031741e-05	0.0698931731995056	L-Menthyl acetoacetate	C14H24O3	240.1725446	Organic compounds	Lipids and lipid-like molecules	Prenol lipids	Monoterpenoids	Menthane monoterpenoids
HMDB0255119	144.0507	144.05063	M3H	6.99999999937972e-05	0.485940255823923	N-Desmethyl Topotecan	C22H21N3O5	407.1481208	Organic compounds	Alkaloids and derivatives	Camptothecins	Camptothecins	Camptothecins
HMDB0000894	144.0657	144.065519	M3H	0.000180999999997766	1.25637280352814	Vinylacetylglycine	C6H9NO3	143.0582432	Organic compounds	Organic acids and derivatives	Carboxylic acids and derivatives	Amino acids, peptides, and analogues	N-acyl-alpha amino acids
HMDB0001424	144.0787	144.078761	M3H	6.09999999880984e-05	0.42337954299939	4-(3-Pyridyl)-3-butenoic acid	C9H9NO2	163.0633285	Organic compounds	Organoheterocyclic compounds	Pyridines and derivatives	Pyridines and derivatives	Pyridines and derivatives
HMDB0028734	144.0894	144.089328	M3H	7.20000000171694e-05	0.499690025739932	Asparaginylisoleucine	C10H19N3O4	245.1375561	Organic compounds	Organic acids and derivatives	Carboxylic acids and derivatives	Amino acids, peptides, and analogues	Dipeptides
HMDB0240712	145.0003	145.000207	M3H	9.3000000020993e-05	0.641378394866657	Bisphenol S	C12H10O4S	250.02998	Organic compounds	Benzenoids	Benzene and substituted derivatives	Benzenesulfonyl compounds	Benzenesulfonyl compounds
HMDB0248479	145.0151	145.015107	M3H	7.00000001074841e-06	0.0482708329880997	(5R,6S)-3-(Aminomethyl)-6-[(1R)-1-hydroxyethyl]-7-oxo-4-thia-1-azabicyclo[3.2.0]hept-2-ene-2-carboxylic acid	C9H12N2O4S	244.051778	Organic compounds	Organic acids and derivatives	Carboxylic acids and derivatives	Amino acids, peptides, and analogues	Alpha amino acids and derivatives
HMDB0012622	145.0272	145.027121	M3H	7.89999999994961e-05	0.544725699957156	2-Hydroxyestrone sulfate	C18H22O6S	366.1137096	Organic compounds	Lipids and lipid-like molecules	Steroids and steroid derivatives	Sulfated steroids	Sulfated steroids
HMDB0256293	145.035	145.034947	M3H	5.30000000082964e-05	0.365429167966645	Pentrinitrol	C5H9N3O10	271.0287935	Organic compounds	Organic oxygen compounds	Organic oxoanionic compounds	Organic nitrates	Alkyl nitrates
HMDB0240285	145.0407	145.040524	M3H	0.000175999999981968	1.21345397222895	Methaqualone	C16H14N2O	250.1106131	Organic compounds	Organoheterocyclic compounds	Diazanaphthalenes	Benzodiazines	Quinazolines
HMDB0259428	145.0508	145.050774	M3H	2.60000000196214e-05	0.179247578641817	Fluoroazomycin arabinoside	C8H10FN3O5	247.0604486	Organic compounds	Organic oxygen compounds	Organooxygen compounds	Carbohydrates and carbohydrate conjugates	Glycosylamines
HMDB0015467	145.0622	145.062383	M3H	0.000183000000021138	1.26152622228147	Drospirenone	C24H30O3	366.2194948	Organic compounds	Lipids and lipid-like molecules	Steroids and steroid derivatives	Steroid lactones	Spironolactones and derivatives
HMDB0248291	145.0707	145.070889	M3H	0.00018900000000599	1.30281134491421	Amg-221	C14H22N2OS	266.1452845	Organic compounds	Lipids and lipid-like molecules	Prenol lipids	Monoterpenoids	Bicyclic monoterpenoids
HMDB0252367	145.0769	145.077163	M3H	0.00026300000001811	1.8128283913169	Fluoroacetaldehyde	C2H3FO	62.01679288	Organic compounds	Organohalogen compounds	Organofluorides	Organofluorides	Organofluorides
HMDB0015282	145.0873	145.087396	M3H	9.60000000134187e-05	0.661670156471887	Desipramine	C18H22N2	266.1782987	Organic compounds	Organoheterocyclic compounds	Benzazepines	Dibenzazepines	Dibenzazepines
HMDB0256470	146.0414	146.04147	M3H	6.99999999937972e-05	0.47931590933587	Phospho-ibuprofen	C13H17O4P	268.086446	Organic compounds	Benzenoids	Benzene and substituted derivatives	Phenylpropanes	Phenylpropanes
HMDB0245535	146.0565	146.056825	M3H	0.000325000000003683	2.22516133705962	(8R)-3-[(4S,5R)-4-Hydroxy-5-(hydroxymethyl)oxolan-2-yl]-7,8-dihydro-4H-imidazo[4,5-d][1,3]diazepin-8-ol	C11H16N4O4	268.117155	Organic compounds	Organoheterocyclic compounds	Imidazodiazepines	Imidazodiazepines	Imidazodiazepines
HMDB0038722	146.0651	146.064988	M3H	0.000112000000001444	0.766781975167412	5,6-Dihydro-11-methoxyyangonin	C16H18O5	290.1154237	Organic compounds	Phenylpropanoids and polyketides	Kavalactones	Kavalactones	Kavalactones
HMDB0254629	146.0774	146.077029	M3H	0.000371000000001231	2.53975592563038	Methyldymron	C17H20N2O	268.1575633	Organic compounds	Benzenoids	Benzene and substituted derivatives	Phenylpropanes	Phenylpropanes
HMDB0002014	146.0855	146.085188	M3H	0.000312000000008084	2.13574014093806	cis-5-Tetradecenoylcarnitine	C21H39NO4	369.2879087	Organic compounds	Lipids and lipid-like molecules	Fatty Acyls	Fatty acid esters	Acyl carnitines
HMDB0015279	146.1587	146.158977	M3H	0.000276999999982763	1.89519662540306	Flavoxate	C24H25NO4	391.1783583	Organic compounds	Phenylpropanoids and polyketides	Flavonoids	Flavones	Flavones
HMDB0258520	147.0339	147.033972	M3H	7.20000000171694e-05	0.489682751800852	2-(2-Phenylethenylsulfonyl)ethenylbenzene	C16H14O2S	270.0714509	Organic compounds	Benzenoids	Benzene and substituted derivatives	Styrenes	Styrenes
HMDB0258520	312.1051	312.105274	M3H	0.00017400000001544	0.557504196534146	2-(2-Phenylethenylsulfonyl)ethenylbenzene	C16H14O2S	270.0714509	Organic compounds	Benzenoids	Benzene and substituted derivatives	Styrenes	Styrenes
HMDB0255597	147.0478	147.04766	M3H	0.000139999999987594	0.952072273626078	Nifuroxazide	C12H9N3O5	275.0542204	Organic compounds	Benzenoids	Benzene and substituted derivatives	Benzoic acids and derivatives	Benzoic acids and derivatives
HMDB0247580	147.0561	147.056096	M3H	3.99999998990097e-06	0.0272005044245223	9-Anilinoacridine	C19H14N2	270.1156985	Organic compounds	Organoheterocyclic compounds	Quinolines and derivatives	Benzoquinolines	Acridines
HMDB0253422	147.0643	147.064114	M3H	0.000186000000013564	1.26475450029614	Imidazolopiperazine	C5H8N4	124.0748963	Organic compounds	Organoheterocyclic compounds	Imidolactams	Imidolactams	Imidolactams
HMDB0254523	147.0763	147.076414	M3H	0.000113999999996395	0.775107285362524	Methanol, hydroperoxy-	CH4O3	64.01604399	Organic compounds	Organic oxygen compounds	Organic hydroperoxides	Organic hydroperoxides	Organic hydroperoxides
HMDB0304059	147.0907	147.090606	M3H	9.39999999900465e-05	0.639061885366401	2-butyl-4-hydroxy-5-methyl-3(2H)-furanone	C9H13O3	169.0870179	Unclassified	Unclassified	Unclassified	Unclassified	Unclassified
HMDB0032670	148.0224	148.022401	M3H	9.99999997475243e-07	0.0067557342045495	2-[(5-Methylsulfinyl)-4-penten-2-ynylidene]-1,6-dioxaspiro[4.4]non-3-ene	C13H14O3S	250.066365	Organic compounds	Organic oxygen compounds	Organooxygen compounds	Ethers	Ketals
HMDB0002670	148.0328	148.032484	M3H	0.000315999999997985	2.13466660464864	Naringenin	C15H12O5	272.0684735	Organic compounds	Phenylpropanoids and polyketides	Flavonoids	Flavans	Flavanones
HMDB0014349	148.0533	148.05368	M3H	0.00038000000000693	2.56663664156764	Dofetilide	C19H27N3O5S2	441.1392124	Organic compounds	Benzenoids	Benzene and substituted derivatives	Sulfanilides	Sulfanilides
HMDB0244118	148.0645	148.064797	M3H	0.000296999999989112	2.00587854781655	1,2,3,4-Tetrahydroisoquinoline-7-sulfonamide	C9H12N2O2S	212.0619483	Organic compounds	Organoheterocyclic compounds	Tetrahydroisoquinolines	Tetrahydroisoquinolines	Tetrahydroisoquinolines
HMDB0037153	148.0777	148.077373	M3H	0.000326999999998634	2.20830497849684	S-2,5-Dimethyl-3-furanyl 3-methylbutanethioate	C11H16O2S	212.0871004	Organic compounds	Organosulfur compounds	Thioethers	Aryl thioethers	Aryl thioethers
HMDB0256549	349.108	349.107903	M3H	9.69999999824722e-05	0.277851057363408	Pilsicainide	C17H24N2O	272.1888634	Organic compounds	Organic acids and derivatives	Carboxylic acids and derivatives	Amino acids, peptides, and analogues	Beta amino acids and derivatives
HMDB0256549	148.0927	148.092679	M3H	2.10000000038235e-05	0.141803093479209	Pilsicainide	C17H24N2O	272.1888634	Organic compounds	Organic acids and derivatives	Carboxylic acids and derivatives	Amino acids, peptides, and analogues	Beta amino acids and derivatives
HMDB0031336	148.1042	148.104051	M3H	0.000148999999993293	1.0060494563602	(Z)-9-Cycloheptadecen-1-one	C17H30O	250.2296656	Organic compounds	Organic oxygen compounds	Organooxygen compounds	Carbonyl compounds	Cyclic ketones
HMDB0246660	149.028	149.027928	M3H	7.19999999887477e-05	0.483130920190662	1,4-Bis-[(4-chloro-phenoxy)-acetyl]-piperazine	C20H20Cl2N2O4	422.0800125	Organic compounds	Benzenoids	Phenol ethers	Phenol ethers	Phenol ethers
HMDB0002128	149.0434	149.043379	M3H	2.10000000038235e-05	0.140898576942646	2,4-Diamino-6-hydroxypyrimidine	C4H6N4O	126.0541608	Organic compounds	Organoheterocyclic compounds	Diazines	Pyrimidines and pyrimidine derivatives	Pyrimidones
HMDB0003933	149.0562	149.056402	M3H	0.00020200000000159	1.35519170791195	Pentosidine	C17H26N6O4	378.2015534	Organic compounds	Organic acids and derivatives	Carboxylic acids and derivatives	Amino acids, peptides, and analogues	L-alpha-amino acids
HMDB0249610	149.0666	149.066914	M3H	0.000314000000003034	2.10643657655001	1,2-Diazenedicarboxamide	C2H4N4O2	116.0334254	Organic compounds	Organic acids and derivatives	Organic carbonic acids and derivatives	Organic carbonic acids and derivatives	Organic carbonic acids and derivatives
HMDB0039534	149.0845	149.08443	M3H	6.99999999937972e-05	0.469532599707409	Panaxydol chlorohydrin	C17H25ClO2	296.1543078	Organic compounds	Organohalogen compounds	Halohydrins	Chlorohydrins	Chlorohydrins
HMDB0302295	149.9934	149.99399	M3H	0.000589999999988322	3.93349093512561	Arctic acid B	C13H8O3S2	275.9914855	Organic compounds	Organoheterocyclic compounds	Bi- and oligothiophenes	Bi- and oligothiophenes	Bi- and oligothiophenes
HMDB0000630	150.0062	150.00642	M3H	0.000219999999984566	1.46660389591703	Cytosine	C4H5N3O	111.0432618	Organic compounds	Organoheterocyclic compounds	Diazines	Pyrimidines and pyrimidine derivatives	Pyrimidones
HMDB0038401	150.0163	150.016269	M3H	3.10000000069977e-05	0.20664425407752	Glucosinalbin	C14H19NO10S2	425.0450382	Organic compounds	Organic oxygen compounds	Organooxygen compounds	Carbohydrates and carbohydrate conjugates	Alkylglucosinolates
HMDB0251101	150.0244	150.023848	M3H	0.000552000000027419	3.67941502225313	Dezinamide	C11H11F3N2O2	260.0772621	Organic compounds	Benzenoids	Benzene and substituted derivatives	Trifluoromethylbenzenes	Trifluoromethylbenzenes
HMDB0029730	150.0349	150.034788	M3H	0.000112000000001444	0.746493539894523	2-Ethyl-4-methylthiazole	C6H9NS	127.04557	Organic compounds	Organoheterocyclic compounds	Azoles	Thiazoles	2,4-disubstituted thiazoles
HMDB0245173	150.0639	150.063778	M3H	0.000121999999976197	0.812987661660742	2-Imidazolidone	C3H6N2O	86.04801282	Organic compounds	Organoheterocyclic compounds	Azolines	Imidazolines	Imidazolines
HMDB0252374	150.0674	150.067329	M3H	7.09999999912725e-05	0.473120968197365	Fluorodihydrouracil	C4H5FN2O2	132.0335056	Organic compounds	Organoheterocyclic compounds	Diazines	Pyrimidines and pyrimidine derivatives	Pyrimidones
HMDB0253257	150.071	150.07091	M3H	9.00000000001455e-05	0.599716494023695	hydroxybutyl	C4H7O	71.04968985	Organic compounds	Organic oxygen compounds	Organooxygen compounds	Carbonyl compounds	Alpha-hydrogen aldehydes
HMDB0259619	151.0204	151.020319	M3H	8.09999999944466e-05	0.536351667979503	Mecadox	C11H10N4O4	262.0702048	Organic compounds	Organoheterocyclic compounds	Diazanaphthalenes	Benzodiazines	Quinoxalines
HMDB0248682	151.029	151.028893	M3H	0.000106999999985646	0.708473708972007	Indole-2-carboxylic acid, 5-(bis(2-chloroethyl)amino)-	C13H14Cl2N2O2	300.0432331	Organic compounds	Organoheterocyclic compounds	Indoles and derivatives	Indolecarboxylic acids and derivatives	Indolecarboxylic acids and derivatives
HMDB0033139	151.0413	151.041324	M3H	2.39999999962492e-05	0.158896912187086	Sulfaquinoxaline	C14H12N4O2S	300.0680963	Organic compounds	Organoheterocyclic compounds	Diazanaphthalenes	Benzodiazines	Quinoxalines
HMDB0251453	151.0539	151.053898	M3H	1.99999999495049e-06	0.0132403070786726	Diphenyl sulfone	C12H10O2S	218.0401507	Organic compounds	Benzenoids	Benzene and substituted derivatives	Benzenesulfonyl compounds	Benzenesulfonyl compounds
HMDB0260029	204.1189	204.118893	M3H	6.9999999823267e-06	0.0342937387100502	Zipeprol	C23H32N2O3	384.2412929	Organic compounds	Benzenoids	Benzene and substituted derivatives	Benzylethers	Benzylethers
HMDB0260029	151.0698	151.069649	M3H	0.000150999999988244	0.999538960921554	Zipeprol	C23H32N2O3	384.2412929	Organic compounds	Benzenoids	Benzene and substituted derivatives	Benzylethers	Benzylethers
HMDB0038544	151.0815	151.08178	M3H	0.000280000000003611	1.85330090765154	Longistylin C	C20H22O	278.1670653	Organic compounds	Phenylpropanoids and polyketides	Stilbenes	Stilbenes	Stilbenes
HMDB0248370	151.0981	151.097961	M3H	0.000138999999990119	0.919932996250818	Amydricaine	C16H26N2O2	278.1994281	Organic compounds	Benzenoids	Benzene and substituted derivatives	Benzoic acids and derivatives	Benzoic acid esters
HMDB0251404	151.1085	151.108267	M3H	0.000232999999980166	1.54194078594102	Dimethylnitramine	C2H6N2O2	90.04292744	Organic compounds	Organic 1,3-dipolar compounds	Allyl-type 1,3-dipolar organic compounds	Organic nitro compounds	Nitramines
HMDB0004629	152.0338	152.033822	M3H	2.1999999972877e-05	0.144704643239693	O-Desmethylangolensin	C15H14O4	258.0892089	Organic compounds	Phenylpropanoids and polyketides	Alpha-methyldeoxybenzoin flavonoids	Alpha-methyldeoxybenzoin flavonoids	Alpha-methyldeoxybenzoin flavonoids
HMDB0252282	357.0085	357.007696	M3H	0.000804000000016458	2.25205229193843	1,1,1,2,2-Pentafluoro-7-phenylheptan-3-one	C13H13F5O	280.0886559	Organic compounds	Benzenoids	Benzene and substituted derivatives	Benzene and substituted derivatives	Benzene and substituted derivatives
HMDB0252282	152.0426	152.042575	M3H	2.49999999937245e-05	0.164427628206931	1,1,1,2,2-Pentafluoro-7-phenylheptan-3-one	C13H13F5O	280.0886559	Organic compounds	Benzenoids	Benzene and substituted derivatives	Benzene and substituted derivatives	Benzene and substituted derivatives
HMDB0304155	180.0827	180.082564	M3H	0.000135999999997694	0.75520914949708	3-S-methylmercaptopropionate	C4H7O2S	119.0172242	Organic compounds	Lipids and lipid-like molecules	Fatty Acyls	Fatty acids and conjugates	Straight chain fatty acids
HMDB0304155	152.0508	152.050713	M3H	8.70000000077198e-05	0.572177520849375	3-S-methylmercaptopropionate	C4H7O2S	119.0172242	Organic compounds	Lipids and lipid-like molecules	Fatty Acyls	Fatty acids and conjugates	Straight chain fatty acids
HMDB0031873	152.0609	152.060925	M3H	2.49999999937245e-05	0.164407785851128	1,7-Diphenyl-4-hepten-3-one	C19H20O	264.1514153	Organic compounds	Phenylpropanoids and polyketides	Diarylheptanoids	Linear diarylheptanoids	Linear diarylheptanoids
HMDB0304857	152.0749	152.074887	M3H	1.30000000240216e-05	0.0854841997944182	Tirbanibulin	C26H29N3O3	431.2208918	Organic compounds	Organoheterocyclic compounds	Pyridines and derivatives	Phenylpyridines	Phenylpyridines
HMDB0240241	152.0856	152.085534	M3H	6.60000000038963e-05	0.433966323213201	Thenyldiamine	C14H19N3S	261.1299688	Organic compounds	Organic nitrogen compounds	Organonitrogen compounds	Amines	Dialkylarylamines
HMDB0244350	153.0508	153.050635	M3H	0.000165000000009741	1.07807458629453	11-Dehydrodexamethasone	C22H27FO5	390.1842521	Organic compounds	Lipids and lipid-like molecules	Steroids and steroid derivatives	Hydroxysteroids	21-hydroxysteroids
HMDB0258051	153.0555	153.055773	M3H	0.000272999999992862	1.78366352762703	2-(4,5-Dichloro-1,4-dihydroimidazol-5-yl)ethanamine	C5H9Cl2N3	181.0173527	Organic compounds	Organoheterocyclic compounds	Azolines	Imidazolines	Imidazolines
HMDB0029073	153.0592	153.059033	M3H	0.000167000000004691	1.09108228852257	Threonyltyrosine	C13H18N2O5	282.1215717	Organic compounds	Organic acids and derivatives	Carboxylic acids and derivatives	Amino acids, peptides, and analogues	Dipeptides
HMDB0303144	153.067	153.066749	M3H	0.000251000000019985	1.6398074804606	Lactupicrin methyl ester	C25H28O8	456.1784179	Organic compounds	Lipids and lipid-like molecules	Prenol lipids	Sesquiterpenoids	Sesquiterpenoids
HMDB0245087	153.0765	153.076574	M3H	7.39999999836982e-05	0.483418187708449	2-Cyanoethylene oxide	C3H3NO	69.02146372	Organic compounds	Organoheterocyclic compounds	Epoxides	Epoxides	Epoxides
HMDB0031799	153.0849	153.084854	M3H	4.5999999997548e-05	0.300486944303112	Malonoben	C18H22N2O	282.1732133	Organic compounds	Benzenoids	Benzene and substituted derivatives	Phenylpropanes	Phenylpropanes
HMDB0244103	154.0297	154.029701	M3H	9.99999997475243e-07	0.00649225435732841	1,2-Oxathiolane	C3H6OS	90.01393599	Organic compounds	Organoheterocyclic compounds	Oxathiolanes	Oxathiolanes	Oxathiolanes
HMDB0253067	154.043	154.043048	M3H	4.79999999924985e-05	0.311601208984767	4-[3,4,5-Trihydroxy-6-(hydroxymethyl)oxan-2-yl]oxybenzaldehyde	C13H16O7	284.0896029	Organic compounds	Organic oxygen compounds	Organooxygen compounds	Carbohydrates and carbohydrate conjugates	Phenolic glycosides
HMDB0255442	154.0577	154.057632	M3H	6.79999999988468e-05	0.441393257289887	1-(2-Methoxyphenyl)-4-(4-(2-phthalimido)butyl)piperazine	C23H27N3O3	393.2052417	Organic compounds	Organoheterocyclic compounds	Diazinanes	Piperazines	Phenylpiperazines
HMDB0243818	154.0742	154.074105	M3H	9.49999999875217e-05	0.616586414618613	1-Amino-4-methylpiperazine	C5H13N3	115.1109474	Organic compounds	Organoheterocyclic compounds	Diazinanes	Piperazines	N-methylpiperazines
HMDB0250444	516.0118	516.011635	M3H	0.000165000000038162	0.319760231836948	Convergence	C18H16F3N5O3S	439.0925951	Organic compounds	Benzenoids	Benzene and substituted derivatives	Benzenesulfonamides	Benzenesulfonamides
HMDB0241416	154.733	154.732814	M3H	0.000186000000013564	1.20207210872262	Tetradeca-5,8,11-trienedioylcarnitine	C21H33NO6	395.2307878	Organic compounds	Lipids and lipid-like molecules	Fatty Acyls	Fatty acid esters	Acyl carnitines
HMDB0250124	154.8971	154.896651	M3H	0.000449000000003252	2.8987069578622	Chlorosulfonic acid	ClHO3S	115.9334928	Inorganic compounds	Homogeneous non-metal compounds	Halogen organides	Halogen oxides	Halogen oxides
HMDB0001453	154.9134	154.913447	M3H	4.69999999950232e-05	0.303395224270126	Thiocyanate	CNS	57.9751447	Organic compounds	Organosulfur compounds	Thiocyanates	Thiocyanates	Thiocyanates
HMDB0060964	155.02	155.019629	M3H	0.000371000000001231	2.39324530960677	5-Chloro-4-(2-imidazolin-4-on-2-ylamino)-2,1,3-benzothiazdiazole	C9H6ClN5OS	266.9981587	Organic compounds	Organoheterocyclic compounds	Benzothiadiazoles	Benzothiadiazoles	Benzothiadiazoles
HMDB0252514	155.0337	155.033885	M3H	0.000184999999987667	1.1932875189683	Fulvic acid	C14H12O8	308.0532173	Organic compounds	Organoheterocyclic compounds	Benzopyrans	1-benzopyrans	Chromones
HMDB0248814	155.0518	155.051865	M3H	6.5000000006421e-05	0.419214564148719	Azobilirubin	C22H24N4O4S	440.1518264	Organic compounds	Benzenoids	Benzene and substituted derivatives	Benzenesulfonic acids and derivatives	Benzenesulfonic acids and derivatives
HMDB0257279	155.0673	155.067475	M3H	0.000175000000012915	1.12854097877659	(2S)-1-(6-Chloro-5-fluoroindol-1-yl)propan-2-amine	C11H12ClFN2	226.0673043	Organic compounds	Organoheterocyclic compounds	Indoles and derivatives	N-alkylindoles	N-alkylindoles
HMDB0244244	155.0943	155.094507	M3H	0.000206999999988966	1.3346700924035	1,6-Hexanediamine	C6H16N2	116.1313485	Organic compounds	Organic nitrogen compounds	Organonitrogen compounds	Amines	Monoalkylamines
HMDB0250998	156.0217	156.021808	M3H	0.000107999999983122	0.692210924662029	Dendrodoine	C13H12N4OS	272.0731822	Organic compounds	Organoheterocyclic compounds	Indoles and derivatives	Indolecarboxylic acids and derivatives	Indolecarboxylic acids and derivatives
HMDB0242721	156.0445	156.044385	M3H	0.00011499999999387	0.736969805058157	AB-MECA	C18H21N7O4	399.1655022	Organic compounds	Nucleosides, nucleotides, and analogues	Purine nucleosides	Purine nucleosides	Purine nucleosides
HMDB0258486	156.0605	156.060571	M3H	7.10000000196942e-05	0.454951558646381	N'-[(4-Oxo-4H-chromen-3-yl)methylene]nicotinohydrazide	C16H11N3O3	293.0800412	Organic compounds	Organoheterocyclic compounds	Benzopyrans	1-benzopyrans	Chromones
HMDB0003323	156.0703	156.070605	M3H	0.000304999999997335	1.9542437219189	Biotripyrrin-a	C25H27N3O6	465.1899856	Organic compounds	Organoheterocyclic compounds	Pyrroles	Substituted pyrroles	Substituted pyrroles
HMDB0014021	156.0814	156.081347	M3H	5.30000000082964e-05	0.339566521092981	N-Desmethylcitalopram	C19H19FN2O	310.1481414	Organic compounds	Benzenoids	Benzene and substituted derivatives	Phenylbutylamines	Phenylbutylamines
HMDB0247939	156.0924	156.092255	M3H	0.000145000000003392	0.928937825924755	Acetyl chloride, (2,4-bis(1-methylbutyl)phenoxy)-	C18H27ClO2	310.1699578	Organic compounds	Benzenoids	Phenol ethers	Phenol ethers	Phenol ethers
HMDB0248933	157.0091	157.009086	M3H	1.39999999930751e-05	0.0891668141617939	Bellidifolin	C14H10O6	274.047738	Organic compounds	Organoheterocyclic compounds	Benzopyrans	1-benzopyrans	Xanthones
HMDB0246486	157.0197	157.019628	M3H	7.19999999887477e-05	0.458541399606091	4-Mercaptobutyramidine	C4H10N2S	118.0564695	Organic compounds	Organic nitrogen compounds	Organonitrogen compounds	Amidines	Carboxamidines
HMDB0303728	157.0237	157.023592	M3H	0.000107999999983122	0.687794735858046	Sodium sorbate	C6H7NaO2	134.0343741	Organic compounds	Lipids and lipid-like molecules	Fatty Acyls	Fatty acids and conjugates	Medium-chain fatty acids
HMDB0029308	157.0331	157.033041	M3H	5.89999999931479e-05	0.375717107797383	Hexamethylquercetagetin	C21H22O8	402.1314677	Organic compounds	Phenylpropanoids and polyketides	Flavonoids	O-methylated flavonoids	7-O-methylated flavonoids
HMDB0254157	157.0407	157.040554	M3H	0.000146000000000868	0.929696159890443	Lonazolac	C17H13ClN2O2	312.0665554	Organic compounds	Organoheterocyclic compounds	Azoles	Pyrazoles	Phenylpyrazoles
HMDB0249876	157.046	157.04617	M3H	0.000169999999997117	1.08248421465558	2-(4-Chlorophenyl)-1H-pyrazolo[4,3-c]quinolin-3-one	C16H10ClN3O	295.0512397	Organic compounds	Organoheterocyclic compounds	Azoles	Pyrazoles	Phenylpyrazoles
HMDB0259197	157.0544	157.054295	M3H	0.000104999999990696	0.668558602556497	Triethylphosphine	C6H15P	118.091137	Organic compounds	Organophosphorus compounds	Organic phosphines and derivatives	Organic phosphines and derivatives	Organic phosphines and derivatives
HMDB0303519	158.0085	158.008647	M3H	0.000146999999998343	0.930328831929957	Sodium hypochlorite	ClNaO	73.953537	Inorganic compounds	Mixed metal/non-metal compounds	Alkali metal oxoanionic compounds	Alkali metal hypochlorites	Alkali metal hypochlorites
HMDB0259891	158.0283	158.028602	M3H	0.000302000000004909	1.91104645730467	Wedelolactone	C16H10O7	314.0426527	Organic compounds	Phenylpropanoids and polyketides	Isoflavonoids	Coumestans	Coumestans
HMDB0260376	158.0397	158.039836	M3H	0.000135999999997694	0.860542528009796	5-Hydroxy-3-[[5-(4-nitrophenyl)furan-2-yl]methylideneamino]-1H-imidazol-2-one	C14H10N4O5	314.0651194	Organic compounds	Benzenoids	Benzene and substituted derivatives	Nitrobenzenes	Nitrobenzenes
HMDB0258702	158.0478	158.047907	M3H	0.000107000000014068	0.67700991455754	Taltirelin	C17H23N7O5	405.1760669	Organic compounds	Organic acids and derivatives	Carboxylic acids and derivatives	Amino acids, peptides, and analogues	Oligopeptides
HMDB0250496	158.0532	158.053219	M3H	1.9000000008873e-05	0.120212673484828	Coumatetralyl	C19H16O3	292.1099444	Organic compounds	Phenylpropanoids and polyketides	Coumarins and derivatives	Hydroxycoumarins	4-hydroxycoumarins
HMDB0304335	158.0637	158.063739	M3H	3.89999999867996e-05	0.246735906878678	dihydrogeranylgeranyl-PP	C20H35O7P2	449.1874482	Organic compounds	Lipids and lipid-like molecules	Prenol lipids	Diterpenoids	Acyclic diterpenoids
HMDB0246806	158.0763	158.076221	M3H	7.89999999994961e-05	0.499758910604879	5-Hydroxymebendazole	C16H15N3O3	297.1113414	Organic compounds	Organoheterocyclic compounds	Benzimidazoles	2-benzimidazolylcarbamic acid esters	2-benzimidazolylcarbamic acid esters
HMDB0030559	159.0217	159.021756	M3H	5.60000000007221e-05	0.352153072694796	m-Trigallic acid	C21H14O13	474.0434405	Organic compounds	Phenylpropanoids and polyketides	Depsides and depsidones	Depsides and depsidones	Depsides and depsidones
HMDB0243770	159.0372	159.037132	M3H	6.79999999988468e-05	0.427573102857808	1-(1-Chloroethyl)-4-fluorobenzene	C8H8ClF	158.0298561	Organic compounds	Benzenoids	Benzene and substituted derivatives	Halobenzenes	Fluorobenzenes
HMDB0245254	159.0497	159.049672	M3H	2.80000000145719e-05	0.17604563192417	2-Nitrobenzanthrone	C17H9NO3	275.0582432	Organic compounds	Benzenoids	Phenanthrenes and derivatives	Phenanthrenes and derivatives	Phenanthrenes and derivatives
HMDB0014618	159.0621	159.06182	M3H	0.000279999999975189	1.76032186715322	Chlordiazepoxide	C16H14ClN3O	299.0825398	Organic compounds	Organoheterocyclic compounds	Benzodiazepines	1,4-benzodiazepines	1,4-benzodiazepines
HMDB0248964	160.0475	160.047414	M3H	8.60000000102445e-05	0.53734076584483	Bentazepam	C17H16N2OS	296.0983343	Organic compounds	Organoheterocyclic compounds	Thienodiazepines	Thienodiazepines	Thienodiazepines
HMDB0015038	160.0655	160.065607	M3H	0.000107000000014068	0.668475895724858	Methdilazine	C18H20N2S	296.1347193	Organic compounds	Organoheterocyclic compounds	Benzothiazines	Phenothiazines	Phenothiazines
HMDB0036606	160.0823	160.082219	M3H	8.09999999944466e-05	0.50598998752289	Pterosin F	C14H17ClO	236.0967929	Organic compounds	Benzenoids	Indanes	Indanones	Indanones
HMDB0245396	160.0962	160.096423	M3H	0.000222999999976992	1.39291057100627	2,3-Dihydroxypropyl dodecanoate	C15H30O4	274.2144094	Organic compounds	Lipids and lipid-like molecules	Glycerolipids	Monoradylglycerols	1-monoacylglycerols
HMDB0244962	161.0341	161.034157	M3H	5.69999999981974e-05	0.353962172125988	2-[(E)-2-(3-Nitrophenyl)vinyl]quinoline	C17H12N2O2	276.0898776	Organic compounds	Organoheterocyclic compounds	Quinolines and derivatives	Quinolines and derivatives	Quinolines and derivatives
HMDB0245758	161.048	161.048014	M3H	1.39999999930751e-05	0.086930596940333	2H-1-Benzopyran-2-carboxylic acid, 3,4-dihydro-6-phenyl-, ethyl ester	C18H18O3	282.1255944	Organic compounds	Organoheterocyclic compounds	Benzopyrans	1-benzopyrans	1-benzopyrans
HMDB0304630	161.0588	161.058903	M3H	0.000102999999995745	0.639517580693725	10,14-Dihydroxy-11-methoxy-3,3-dimethyl-12-(3-methyl-2-butenyl)-[1]benzopyrano[5,6-b]xanthen-13(3H)-one	C28H26O6	458.1729386	Organic compounds	Organoheterocyclic compounds	Benzopyrans	1-benzopyrans	8-prenylated xanthones
HMDB0036159	381.2018	381.202008	M3H	0.000207999999986441	0.545642456286435	Toxin T2 tetrol	C15H22O6	298.1416384	Organic compounds	Lipids and lipid-like molecules	Prenol lipids	Sesquiterpenoids	Trichothecenes
HMDB0036159	161.0691	161.069066	M3H	3.39999999994234e-05	0.211089570727525	Toxin T2 tetrol	C15H22O6	298.1416384	Organic compounds	Lipids and lipid-like molecules	Prenol lipids	Sesquiterpenoids	Trichothecenes
HMDB0003361	161.0822	161.082172	M3H	2.79999999861502e-05	0.173824326047393	Pyrimidine	C4H4N2	80.03744814	Organic compounds	Organoheterocyclic compounds	Diazines	Pyrimidines and pyrimidine derivatives	Pyrimidines and pyrimidine derivatives
HMDB0303897	161.0964	161.09664	M3H	0.000240000000019336	1.48978898640801	6beta,7beta,10beta-Cadina-1,4-diene	C8H4	100.0313001	Organic compounds	Hydrocarbons	Polycyclic hydrocarbons	Polycyclic hydrocarbons	Polycyclic hydrocarbons
HMDB0254311	162.0161	162.016159	M3H	5.89999999931479e-05	0.36416120686547	MALEIC ANHYDRIDE	C4H2O3	98.00039392	Organic compounds	Organoheterocyclic compounds	Dihydrofurans	Furanones	Butenolides
HMDB0303966	162.0293	162.029286	M3H	1.39999999930751e-05	0.0864041330965015	(2E)-2-ethylidene-4-hydroxy-5-methyl-3(2H)-furanone	C7H7O3	139.0400677	Organic compounds	Organoheterocyclic compounds	Dihydrofurans	Furanones	Furanones
HMDB0245247	162.0435	162.043668	M3H	0.000168000000002166	1.03675757328677	N-(4-Aminobutyl)-2-Naphthalenesulfonamide	C14H18N2O2S	278.108899	Organic compounds	Benzenoids	Naphthalenes	Naphthalene sulfonic acids and derivatives	2-naphthalene sulfonic acids and derivatives
HMDB0246778	162.061	162.061053	M3H	5.29999999798747e-05	0.327037243056015	Desmethylranitidine	C12H20N4O3S	300.1256117	Organic compounds	Organic nitrogen compounds	Organonitrogen compounds	Amines	Aralkylamines
HMDB0245451	162.0723	162.072495	M3H	0.000194999999990841	1.20316528718116	2,4-Difluoroaniline	C6H5F2N	129.0390055	Organic compounds	Benzenoids	Benzene and substituted derivatives	Aniline and substituted anilines	Aniline and substituted anilines
HMDB0304377	162.0851	162.085145	M3H	4.50000000000728e-05	0.277631858243843	hexadecanedioate	C16H28O4	284.1998565	Organic compounds	Lipids and lipid-like molecules	Fatty Acyls	Fatty acids and conjugates	Long-chain fatty acids
HMDB0248528	162.0916	162.09134	M3H	0.000259999999997262	1.60403387372368	Apovincaminic acid	C20H22N2O2	322.168128	Organic compounds	Alkaloids and derivatives	Eburnan-type alkaloids	Eburnan-type alkaloids	Eburnan-type alkaloids
HMDB0256933	163.0371	163.037393	M3H	0.000292999999999211	1.79713374096463	Pyochelin	C14H16N2O3S2	324.0602347	Organic compounds	Organic acids and derivatives	Carboxylic acids and derivatives	Amino acids, peptides, and analogues	Alpha amino acids and derivatives
HMDB0257428	163.0463	163.046179	M3H	0.000121000000007143	0.742121040488432	s-Triazol-3-ol, 5-nitro-	C2H2N4O3	130.0126899	Organic compounds	Organic 1,3-dipolar compounds	Allyl-type 1,3-dipolar organic compounds	Organic nitro compounds	Nitroaromatic compounds
HMDB0031674	163.0546	163.05465	M3H	5.00000000158707e-05	0.306645655403699	Armillarinin	C24H29ClO7	464.160181	Organic compounds	Lipids and lipid-like molecules	Prenol lipids	Sesquiterpenoids	Melleolides and analogues
HMDB0059600	163.0673	163.067209	M3H	9.09999999976208e-05	0.558052109652657	5-phosphonooxy-L-lysine	C6H15N2O6P	242.0667727	Organic compounds	Organic acids and derivatives	Carboxylic acids and derivatives	Amino acids, peptides, and analogues	L-alpha-amino acids
HMDB0000273	163.0789	163.078959	M3H	5.89999999931479e-05	0.361787936070575	Thymidine	C10H14N2O5	242.0902716	Organic compounds	Nucleosides, nucleotides, and analogues	Pyrimidine nucleosides	Pyrimidine 2'-deoxyribonucleosides	Pyrimidine 2'-deoxyribonucleosides
HMDB0256609	164.0464	164.046337	M3H	6.30000000114705e-05	0.384037834453265	Piromidic acid	C14H16N4O3	288.1222404	Organic compounds	Organoheterocyclic compounds	Pyridopyrimidines	Pyrido[2,3-d]pyrimidines	Pyrido[2,3-d]pyrimidines
HMDB0252530	164.0647	164.064453	M3H	0.000247000000001663	1.50550588799185	Furamidine	C18H16N4O	304.1324112	Organic compounds	Organoheterocyclic compounds	Furans	Diphenylfurans	2,5-diphenylfurans
HMDB0246092	164.0768	164.076791	M3H	9.00000000569889e-06	0.0548523648643207	3'-DEOXY-3'-FLUOROTHYMIDINE	C10H13FN2O4	244.0859351	Organic compounds	Nucleosides, nucleotides, and analogues	Pyrimidine nucleosides	Pyrimidine 2',3'-dideoxyribonucleosides	Pyrimidine 2',3'-dideoxyribonucleosides
HMDB0254034	164.0857	164.085534	M3H	0.000166000000007216	1.01166748805057	Leucomethylene blue	C16H19N3S	285.1299688	Organic compounds	Organoheterocyclic compounds	Benzothiazines	Phenothiazines	Phenothiazines
HMDB0257779	165.0304	165.030363	M3H	3.69999999918491e-05	0.224201167101893	2-(4-Carboxy-3',6'-dihydroxy-3-oxospiro[2-benzofuran-1,9'-xanthene]-5-yl)-2-methylpropanedioic acid	C25H16O11	492.0692613	Organic compounds	Organoheterocyclic compounds	Benzopyrans	1-benzopyrans	Xanthenes
HMDB0303378	165.0383	165.038293	M3H	6.9999999823267e-06	0.0424143988348613	2,4-Diamino-5,6-dihydroxypyrimidine	C8H12N8O4	284.0981509	Organic compounds	Organoheterocyclic compounds	Diazines	Pyrimidines and pyrimidine derivatives	Hydroxypyrimidines
HMDB0255579	165.0528	165.052881	M3H	8.10000000228683e-05	0.490751809554105	Nicaraven	C15H16N4O2	284.1273258	Organic compounds	Organoheterocyclic compounds	Pyridines and derivatives	Pyridinecarboxylic acids and derivatives	Nicotinamides
HMDB0240225	165.0696	165.069872	M3H	0.000271999999995387	1.64778706556086	Oxatomide	C27H30N4O	426.2419616	Organic compounds	Benzenoids	Benzene and substituted derivatives	Diphenylmethanes	Diphenylmethanes
HMDB0255909	165.0796	165.079314	M3H	0.000285999999988462	1.73250053600575	Octinoxate	C18H26O3	290.1881947	Organic compounds	Phenylpropanoids and polyketides	Cinnamic acids and derivatives	Cinnamic acid esters	Cinnamic acid esters
HMDB0259614	165.0851	165.084931	M3H	0.000168999999999642	1.02371548375691	3'-Hydroxyropivacaine	C17H26N2O2	290.1994281	Organic compounds	Organic acids and derivatives	Carboxylic acids and derivatives	Amino acids, peptides, and analogues	Alpha amino acid amides
HMDB0259614	168.0891	168.088932	M3H	0.000168000000002166	0.999470922940759	3'-Hydroxyropivacaine	C17H26N2O2	290.1994281	Organic compounds	Organic acids and derivatives	Carboxylic acids and derivatives	Amino acids, peptides, and analogues	Alpha amino acid amides
HMDB0006478	165.0944	165.094385	M3H	1.50000000189721e-05	0.0908571179993315	Isovaleraldehyde	C5H10O	86.07316494	Organic compounds	Organic oxygen compounds	Organooxygen compounds	Carbonyl compounds	Alpha-hydrogen aldehydes
HMDB0255788	166.0293	166.029678	M3H	0.000377999999983558	2.27670139782815	S-DNP-Glutathione	C16H19N5O10S	473.085263	Organic compounds	Organic acids and derivatives	Carboxylic acids and derivatives	Amino acids, peptides, and analogues	Oligopeptides
HMDB0243965	166.0502	166.049869	M3H	0.000330999999988535	1.99337706185444	1-Nitrohydroxyphenyl-N-benzoylalanine	C16H14N2O6	330.0851862	Organic compounds	Organic acids and derivatives	Carboxylic acids and derivatives	Amino acids, peptides, and analogues	Tyrosine and derivatives
HMDB0250974	166.0625	166.062481	M3H	1.9000000008873e-05	0.114414766625539	Delpazolid	C14H17FN4O3	308.1284686	Organic compounds	Benzenoids	Benzene and substituted derivatives	Aniline and substituted anilines	Aniline and substituted anilines
HMDB0249943	166.0764	166.07569	M3H	0.00070999999999799	4.2751591156899	(4Bs,8aR,10aS)-10a-ethynyl-4b,8,8-trimethyl-3,7-dioxo-3,4b,7,8,8a,9,10,10a-octahydrophenanthrene-2,6-dicarbonitrile	C21H18N2O2	330.1368278	Organic compounds	Benzenoids	Phenanthrenes and derivatives	Hydrophenanthrenes	Hydrophenanthrenes
HMDB0015603	550.1824	550.182859	M3H	0.000458999999978005	0.834268084636938	Ximelagatran	C24H35N5O5	473.2638193	Organic compounds	Organic acids and derivatives	Carboxylic acids and derivatives	Amino acids, peptides, and analogues	Dipeptides
HMDB0015603	166.0889	166.089196	M3H	0.000295999999991636	1.78217492239312	Ximelagatran	C24H35N5O5	473.2638193	Organic compounds	Organic acids and derivatives	Carboxylic acids and derivatives	Amino acids, peptides, and analogues	Dipeptides
HMDB0303732	166.7765	166.776376	M3H	0.000123999999999569	0.743510579697264	Copper(II) gluconate	C12H22CuO14	453.0305565	Organic compounds	Organic acids and derivatives	Hydroxy acids and derivatives	Medium-chain hydroxy acids and derivatives	Medium-chain hydroxy acids and derivatives
HMDB0259266	626.5555	626.558878	M3H	0.00337799999999788	5.39135286181019	Triphosgene	C3Cl6O3	293.7978601	Organic compounds	Organic acids and derivatives	Organic carbonic acids and derivatives	Carbonic acid diesters	Carbonic acid diesters
HMDB0303747	166.8949	166.894059	M3H	0.000841000000008307	5.03912484990438	Calcium peroxide	CaO2	71.9524204	Inorganic compounds	Mixed metal/non-metal compounds	Alkaline earth metal organides	Alkaline earth metal oxides	Alkaline earth metal oxides
HMDB0303438	166.9106	166.909578	M3H	0.00102199999997765	6.12307581280717	Manganese(II) chloride (MnCl2)	Cl2Mn	124.8757551	Inorganic compounds	Mixed metal/non-metal compounds	Transition metal salts	Transition metal chlorides	Transition metal chlorides
HMDB0002196	167.0373	167.037289	M3H	1.10000000006494e-05	0.0658535592052705	Bismuth	Bi	208.9803832	Inorganic compounds	Homogeneous metal compounds	Homogeneous post-transition metal compounds	Homogeneous post-transition metal compounds	Homogeneous post-transition metal compounds
HMDB0251782	167.0585	167.058502	M3H	1.99999999495049e-06	0.011971853997293	EMycin E	C19H18O4	310.1205091	Organic compounds	Benzenoids	Tetralins	Tetralins	Tetralins
HMDB0028704	365.0737	365.073643	M3H	5.69999999697757e-05	0.156132881851938	Arginylasparagine	C10H20N6O4	288.1546031	Organic compounds	Organic acids and derivatives	Carboxylic acids and derivatives	Amino acids, peptides, and analogues	Peptides
HMDB0028704	167.0665	167.06652	M3H	2.00000000063483e-05	0.119712794678121	Arginylasparagine	C10H20N6O4	288.1546031	Organic compounds	Organic acids and derivatives	Carboxylic acids and derivatives	Amino acids, peptides, and analogues	Peptides
HMDB0034554	167.0792	167.079096	M3H	0.000103999999993221	0.622459676183672	Sakacin A	C12H24N4O4	288.1797553	Organic compounds	Organic acids and derivatives	Carboxylic acids and derivatives	Amino acids, peptides, and analogues	Aspartic acid and derivatives
HMDB0241994	167.0888	167.088821	M3H	2.10000000038235e-05	0.125681657684469	N-Arachidonoyl Glutamine	C25H40N2O4	432.2988078	Organic compounds	Organic acids and derivatives	Carboxylic acids and derivatives	Amino acids, peptides, and analogues	Glutamine and derivatives
HMDB0258691	251.1326	251.132492	M3H	0.000107999999983122	0.430051878683709	Talipexole	C10H15N3S	209.0986687	Organic compounds	Organoheterocyclic compounds	Azepines	Azepines	Azepines
HMDB0258691	167.0968	167.096431	M3H	0.000369000000006281	2.2083056938917	Talipexole	C10H15N3S	209.0986687	Organic compounds	Organoheterocyclic compounds	Azepines	Azepines	Azepines
HMDB0248729	167.7129	167.713531	M3H	0.000630999999998494	3.76236786761406	Auriculin	C26H26O6	434.1729386	Organic compounds	Phenylpropanoids and polyketides	Isoflavonoids	Isoflavans	6-prenylated isoflavanones
HMDB0303583	167.9001	167.898531	M3H	0.0015690000000177	9.34492988516794	Chlorine	Cl2	69.93770541	Inorganic compounds	Homogeneous non-metal compounds	Homogeneous halogens	Homogeneous halogens	Homogeneous halogens
HMDB0245341	168.0444	168.044229	M3H	0.000170999999994592	1.01758924428516	2,2,3,3,3-Pentafluoro-1-propanol	C3H3F5O	150.0104055	Organic compounds	Organohalogen compounds	Halohydrins	Fluorohydrins	Fluorohydrins
HMDB0256608	168.0538	168.053751	M3H	4.89999999899737e-05	0.29157337874579	Piromelatine	C17H16N2O4	312.111007	Organic compounds	Organoheterocyclic compounds	Indoles and derivatives	Indoles	3-alkylindoles
HMDB0028781	168.0637	168.06394	M3H	0.000239999999990914	1.42802792788812	Cysteinyl-Methionine	C8H16N2O3S2	252.0602338	Organic compounds	Organic acids and derivatives	Carboxylic acids and derivatives	Amino acids, peptides, and analogues	Peptides
HMDB0250607	168.0767	168.076748	M3H	4.80000000209202e-05	0.28558382162963	Cyanoacetic acid	C3H3NO2	85.01637835	Organic compounds	Organic acids and derivatives	Carboxylic acids and derivatives	Carboxylic acids	Carboxylic acids
HMDB0029593	168.8759	168.877541	M3H	0.00164100000000644	9.71710027449087	Trichloroethylene	C2HCl3	129.9143832	Organic compounds	Organohalogen compounds	Vinyl halides	Vinyl chlorides	Vinyl chlorides
HMDB0029593	287.8503	287.851886	M3H	0.00158599999997477	5.50977803902516	Trichloroethylene	C2HCl3	129.9143832	Organic compounds	Organohalogen compounds	Vinyl halides	Vinyl chlorides	Vinyl chlorides
HMDB0037520	168.9064	168.906328	M3H	7.19999999887477e-05	0.426271773481143	Tetrabromodiphenyl ethers	C12H6Br4O	481.7152154	Organic compounds	Benzenoids	Benzene and substituted derivatives	Diphenylethers	Bromodiphenyl ethers
HMDB0034310	169.0183	169.018369	M3H	6.8999999996322e-05	0.408239651137102	Cordeauxione	C14H12O7	292.0583027	Organic compounds	Organic acids and derivatives	Vinylogous acids	Vinylogous acids	Vinylogous acids
HMDB0303167	169.0361	169.036195	M3H	9.49999999875217e-05	0.562009810901871	Thiamine hydrochloride	C12H18Cl2N4OS	336.0578373	Organic compounds	Organoheterocyclic compounds	Diazines	Pyrimidines and pyrimidine derivatives	Thiamines
HMDB0061129	169.0457	169.045502	M3H	0.000198000000011689	1.17128227411628	6-Methyl-griseofulvin	C17H17ClO5	336.0764514	Organic compounds	Organoheterocyclic compounds	Benzofurans	Benzofurans	Benzofurans
HMDB0254633	169.0569	169.056744	M3H	0.000156000000004042	0.922767091764418	Medina	CH4N4O4	136.0232546	Organic compounds	Organic 1,3-dipolar compounds	Allyl-type 1,3-dipolar organic compounds	Organic nitro compounds	Nitramines
HMDB0254633	220.0784	220.078365	M3H	3.49999999968986e-05	0.159034260350392	Medina	CH4N4O4	136.0232546	Organic compounds	Organic 1,3-dipolar compounds	Allyl-type 1,3-dipolar organic compounds	Organic nitro compounds	Nitramines
HMDB0247264	169.0664	169.066392	M3H	7.99999997980194e-06	0.0473186887421241	7-Hydroxystaurosporine	C28H26N4O4	482.1954053	Organic compounds	Organoheterocyclic compounds	Indoles and derivatives	Carbazoles	Indolocarbazoles
HMDB0248451	169.0814	169.081555	M3H	0.000155000000006567	0.916717379412358	Anordrin	C28H38O4	438.2770097	Organic compounds	Lipids and lipid-like molecules	Steroids and steroid derivatives	Androstane steroids	Androstane steroids
HMDB0062303	169.8577	169.857737	M3H	3.69999999918491e-05	0.217829347342883	1-(11Z,14Z-eicosadienoyl)-glycero-3-phosphate	C23H43O7P	462.2746407	Organic compounds	Lipids and lipid-like molecules	Glycerophospholipids	Glycerophosphates	1-acylglycerol-3-phosphates
HMDB0260429	169.8664	169.866016	M3H	0.000383999999996831	2.26060520543928	N-[2-[5-[[3-(2-Aminoethyl)-1H-indol-5-yl]-methoxymethoxy]-1H-indol-3-yl]ethyl]-N-propan-2-ylpropan-2-amine	C28H38N4O2	462.2994765	Organic compounds	Organoheterocyclic compounds	Indoles and derivatives	Tryptamines and derivatives	Tryptamines and derivatives
HMDB0035522	169.8811	169.882784	M3H	0.00168399999998314	9.91271722968199	Ginsenoyne M	C32H46O2	462.3497807	Organic compounds	Phenylpropanoids and polyketides	Isoflavonoids	Pyranoisoflavonoids	Pyranoisoflavonoids
HMDB0259393	170.0298	170.029758	M3H	4.2000000007647e-05	0.247015584222892	Dichlorophenyl-bis-triazolylpropanol	C13H12Cl2N6O	338.0449644	Organic compounds	Benzenoids	Benzene and substituted derivatives	Halobenzenes	Dichlorobenzenes
HMDB0060607	170.0566	170.056636	M3H	3.59999999943739e-05	0.211694179310791	Fluoxetine glucuronide	C23H26F3NO7	485.1661367	Organic compounds	Organic oxygen compounds	Organooxygen compounds	Carbohydrates and carbohydrate conjugates	N-glucuronides
HMDB0244993	170.0703	170.070278	M3H	2.20000000012988e-05	0.129358287997264	2-Amino-5-((1-((carboxymethyl)amino)-3-(methylthio)-1-oxopropan-2-yl)amino)-5-oxopentanoic acid	C11H19N3O6S	321.0994565	Organic compounds	Organic acids and derivatives	Carboxylic acids and derivatives	Amino acids, peptides, and analogues	Oligopeptides
HMDB0247634	170.082	170.081977	M3H	2.2999999998774e-05	0.135228907874078	Bisphenol A bis(2-hydroxyethyl)ether	C19H24O4	316.1674593	Organic compounds	Benzenoids	Benzene and substituted derivatives	Diphenylmethanes	Diphenylmethanes
HMDB0251006	170.1038	170.103634	M3H	0.000166000000007216	0.975875682980506	Deoxyguanine	C5H7N5	137.0701452	Organic compounds	Organoheterocyclic compounds	Imidazopyrimidines	Purines and purine derivatives	Purines and purine derivatives
HMDB0259118	170.8197	170.820682	M3H	0.000981999999993377	5.74871841334398	Trelanserin	C24H24FN5O2S	465.1634744	Organic compounds	Organoheterocyclic compounds	Diazinanes	Piperazines	Pyridinylpiperazines
HMDB0014960	171.0151	171.014684	M3H	0.000416000000001304	2.43253965256752	Disulfiram	C10H20N2S4	296.0509314	Organic compounds	Organic nitrogen compounds	Organonitrogen compounds	Amines	Thiuram disulfides
HMDB0005807	171.0288	171.028799	M3H	9.99999997475243e-07	0.00584696848321576	Gallic acid	C7H6O5	170.0215233	Organic compounds	Benzenoids	Benzene and substituted derivatives	Benzoic acids and derivatives	Gallic acids
HMDB0249787	171.0423	171.042497	M3H	0.000196999999985792	1.15176054747255	cefuroxime axetil	C20H22N4O10S	510.1056641	Organic compounds	Organoheterocyclic compounds	Lactams	Beta lactams	Cephalosporin 3'-carbamates
HMDB0250030	171.0563	171.056204	M3H	9.5999999984997e-05	0.56121904812641	Ethyl 3-(o-chlorophenyl)-5-methyl-1-phenyl-1h-pyrazole-4-carboxylate	C19H17ClN2O2	340.0978555	Organic compounds	Organoheterocyclic compounds	Azoles	Pyrazoles	Phenylpyrazoles
HMDB0249120	171.0813	171.081366	M3H	6.60000000038963e-05	0.385781348062747	beta-D-glucosaminyl-(1->4)-beta-D-glucosamine	C12H24N2O9	340.1481804	Organic compounds	Organic oxygen compounds	Organooxygen compounds	Carbohydrates and carbohydrate conjugates	Aminoglycosides
HMDB0258801	171.0957	171.096099	M3H	0.000399000000015803	2.33202277753746	temephos	C16H20O6P2S3	465.9897259	Organic compounds	Organic acids and derivatives	Organic thiophosphoric acids and derivatives	Thiophosphoric acid esters	Phenyl thiophosphates
HMDB0252307	172.0307	172.030767	M3H	6.70000000013715e-05	0.389465217006046	Flobufen	C17H14F2O3	304.0911006	Organic compounds	Organic oxygen compounds	Organooxygen compounds	Carbonyl compounds	Alkyl-phenylketones
HMDB0246045	172.0497	172.049867	M3H	0.000167000000004691	0.970648817791246	3,4,5,6-Tetrahydroxyxanthone	C13H8O6	260.032088	Organic compounds	Organoheterocyclic compounds	Benzopyrans	1-benzopyrans	Xanthones
HMDB0248575	172.0587	172.058472	M3H	0.00022799999999279	1.32513091243069	Arginyl-glycyl-glutamyl-serine	C16H29N7O8	447.2077609	Organic compounds	Organic acids and derivatives	Carboxylic acids and derivatives	Amino acids, peptides, and analogues	Oligopeptides
HMDB0245157	172.0691	172.068947	M3H	0.000152999999983194	0.889178452304903	2-Hydroxyestriol	C18H24O4	304.1674593	Organic compounds	Lipids and lipid-like molecules	Steroids and steroid derivatives	Estrane steroids	Estrogens and derivatives
HMDB0255664	179.0524	179.052329	M3H	7.10000000196942e-05	0.396532122291993	Nitrosourea	CH3N3O2	89.02252635	Organic compounds	Organic acids and derivatives	Organic carbonic acids and derivatives	Ureas	Nitrosoureas
HMDB0255664	172.0828	172.082896	M3H	9.60000000134187e-05	0.557870667247596	Nitrosourea	CH3N3O2	89.02252635	Organic compounds	Organic acids and derivatives	Organic carbonic acids and derivatives	Ureas	Nitrosoureas
HMDB0250997	172.0909	172.090667	M3H	0.000233000000008587	1.35393745675114	Denbufylline	C16H24N4O3	320.1848406	Organic compounds	Organoheterocyclic compounds	Imidazopyrimidines	Purines and purine derivatives	Xanthines
HMDB0244536	173.014	173.014115	M3H	0.00011499999999387	0.664685652924156	2-Amino-4,8-naphthalenedisulfonic acid	C10H9NO6S2	302.9871294	Organic compounds	Benzenoids	Naphthalenes	Naphthalene sulfonic acids and derivatives	1-naphthalene sulfonates
HMDB0255296	345.0429	345.04182	M3H	0.00108000000000175	3.13005536546772	N4-Acetylsulfamonomethoxine	C13H14N4O3S	306.0786615	Organic compounds	Benzenoids	Benzene and substituted derivatives	Benzenesulfonamides	Benzenesulfonamides
HMDB0255296	173.0254	173.024548	M3H	0.000851999999980535	4.92415677329517	N4-Acetylsulfamonomethoxine	C13H14N4O3S	306.0786615	Organic compounds	Benzenoids	Benzene and substituted derivatives	Benzenesulfonamides	Benzenesulfonamides
HMDB0245193	173.0379	173.037923	M3H	2.2999999998774e-05	0.132918839986157	2-Mercaptonicotinic acid	C6H5NO2S	155.0040996	Organic compounds	Organoheterocyclic compounds	Pyridines and derivatives	Pyridinecarboxylic acids and derivatives	Pyridinecarboxylic acids
HMDB0244069	173.0502	173.049996	M3H	0.00020399999999654	1.17885007056886	1,2-Dichloropropane	C3H6Cl2	111.9846556	Organic compounds	Organohalogen compounds	Organochlorides	Organochlorides	Organochlorides
HMDB0259961	173.0577	173.057694	M3H	6.00000001327317e-06	0.0346705186842092	Z-Ala-ONp	C17H16N2O6	344.1008362	Organic compounds	Organic acids and derivatives	Carboxylic acids and derivatives	Amino acids, peptides, and analogues	Alpha amino acid esters
HMDB0259305	173.0712	173.070939	M3H	0.000260999999994738	1.50805214036966	True blue	C20H16N4O2	344.1273258	Organic compounds	Organoheterocyclic compounds	Benzofurans	Benzofurans	Benzofurans
HMDB0247047	195.066	195.065942	M3H	5.79999999956726e-05	0.297335349272159	6-Chlorohexanenitrile	C6H10ClN	131.050177	Organic compounds	Organic nitrogen compounds	Organonitrogen compounds	Organic cyanides	Nitriles
HMDB0247047	173.0841	173.084	M3H	0.00010000000000332	0.577754154071547	6-Chlorohexanenitrile	C6H10ClN	131.050177	Organic compounds	Organic nitrogen compounds	Organonitrogen compounds	Organic cyanides	Nitriles
HMDB0246963	174.0357	174.035635	M3H	6.49999999779993e-05	0.373486728611639	N-Succinimidyl 6-Maleimidohexanoate	C14H16N2O6	308.1008362	Organic compounds	Organoheterocyclic compounds	Pyrrolidines	Pyrrolidones	Maleimides
HMDB0259028	174.0592	174.058875	M3H	0.000325000000003683	1.86718430762972	Thiophene, 2-nitroso-	C4H3NOS	112.9935349	Organic compounds	Organoheterocyclic compounds	Heteroaromatic compounds	Heteroaromatic compounds	Heteroaromatic compounds
HMDB0253860	174.0674	174.067404	M3H	4.00000001832268e-06	0.0229796040292683	N-[[3-[(2S)-2-Hydroxy-3-[[2-[4-[(phenylsulfonyl)amino]phenyl]ethyl]amino]propoxy]phenyl]methyl]-acetamide	C26H31N3O5S	497.1984423	Organic compounds	Benzenoids	Benzene and substituted derivatives	Sulfanilides	Sulfanilides
HMDB0005028	174.0802	174.080143	M3H	5.69999999981974e-05	0.327435392778816	Escitalopram	C20H21FN2O	324.1637915	Organic compounds	Benzenoids	Benzene and substituted derivatives	Phenylbutylamines	Phenylbutylamines
HMDB0005028	182.0671	182.067113	M3H	1.29999999955999e-05	0.0714022416316332	Escitalopram	C20H21FN2O	324.1637915	Organic compounds	Benzenoids	Benzene and substituted derivatives	Phenylbutylamines	Phenylbutylamines
HMDB0028714	174.0924	174.092537	M3H	0.000136999999995169	0.786937811097375	Arginyllysine	C12H26N6O3	302.2066387	Organic compounds	Organic acids and derivatives	Carboxylic acids and derivatives	Amino acids, peptides, and analogues	Dipeptides
HMDB0255281	175.0217	175.021639	M3H	6.10000000165201e-05	0.3485283326396	N(1)-Ethylchlorpropamide	C12H17ClN2O3S	304.0648413	Organic compounds	Benzenoids	Benzene and substituted derivatives	Benzenesulfonamides	Benzenesulfonamides
HMDB0244999	175.0277	175.02763	M3H	7.0000000022219e-05	0.399936855810817	6-Methyl-5,6-dihydro-4H-1,3-thiazin-2-amine	C5H10N2S	130.0564695	Organic compounds	Organoheterocyclic compounds	Thiazines	1,3-thiazines	1,3-thiazines
HMDB0248802	175.0371	175.037008	M3H	9.20000000235177e-05	0.525603134301277	Azilsartan	C25H20N4O5	456.1433698	Organic compounds	Benzenoids	Benzene and substituted derivatives	Biphenyls and derivatives	Biphenyls and derivatives
HMDB0255998	175.0462	175.046179	M3H	2.10000000038235e-05	0.119968342775557	Oxonic Acid	C4H3N3O4	157.0123556	Organic compounds	Organoheterocyclic compounds	Triazines	Triazinones	Triazinones
HMDB0259790	175.0539	175.0539	M3H	0	0	Verinurad	C20H16N2O2S	348.0932489	Organic compounds	Benzenoids	Naphthalenes	Naphthalenes	Naphthalenes
HMDB0250347	175.0637	175.063694	M3H	6.00000001327317e-06	0.0342732400772553	Clofop-isobutyl	C19H21ClO4	348.1128369	Organic compounds	Benzenoids	Benzene and substituted derivatives	Diphenylethers	Diphenylethers
HMDB0039875	175.0787	175.078725	M3H	2.49999999937245e-05	0.142792906412384	2-[(Ethylthio)methyl]furan	C7H10OS	142.0452356	Organic compounds	Organoheterocyclic compounds	Heteroaromatic compounds	Heteroaromatic compounds	Heteroaromatic compounds
HMDB0041815	176.0347	176.0347	M3H	0	0	6-Sulfatoxymelatonin	C13H16N2O6S	328.0729069	Organic compounds	Organic acids and derivatives	Carboxylic acids and derivatives	Carboxylic acid derivatives	N-acetyl-2-arylethylamines
HMDB0250107	176.0579	176.058002	M3H	0.00010199999999827	0.579354524301998	Chloroacetone	C3H5ClO	92.00289249	Organic compounds	Organic oxygen compounds	Organooxygen compounds	Carbonyl compounds	Alpha-chloroketones
HMDB0014536	176.0683	176.068227	M3H	7.2999999986223e-05	0.414612001438641	Ethopropazine	C19H24N2S	312.1660195	Organic compounds	Organoheterocyclic compounds	Benzothiazines	Phenothiazines	Phenothiazines
HMDB0248169	177.0338	177.033647	M3H	0.000153000000011616	0.864242490647081	Almecillin	C13H18N2O4S2	330.0707994	Organic compounds	Organic acids and derivatives	Carboxylic acids and derivatives	Amino acids, peptides, and analogues	Dipeptides
HMDB0303043	177.0439	177.043828	M3H	7.20000000171694e-05	0.406678960969876	Invertin	C22H26N2O9	462.1638304	Organic compounds	Phenylpropanoids and polyketides	Tetracyclines	Tetracyclines	Tetracyclines
HMDB0248523	177.0571	177.057298	M3H	0.000198000000011689	1.11828206037397	Apogossypol	C28H30O6	462.2042387	Organic compounds	Benzenoids	Naphthalenes	Naphthols and derivatives	Naphthols and derivatives
HMDB0242138	177.0684	177.068394	M3H	5.99999998485146e-06	0.0338852115236978	(2R)-2-Amino-6-[[(3S,4R,5R)-3,4,5,6-tetrahydroxy-2-oxohexyl]amino]hexanoic acid	C12H24N2O7	308.1583511	Organic compounds	Organic acids and derivatives	Carboxylic acids and derivatives	Amino acids, peptides, and analogues	D-alpha-amino acids
HMDB0247761	177.0848	177.084854	M3H	5.40000000057717e-05	0.304938557906097	(R)-4-(2-(2-(2-Methylpyrrolidin-1-yl)ethyl)benzofuran-5-yl)benzonitrile	C22H22N2O	330.1732133	Organic compounds	Organoheterocyclic compounds	Benzofurans	Phenylbenzofurans	Phenylbenzofurans
HMDB0255062	177.0895	177.08966	M3H	0.000160000000022364	0.903497132595796	N-Acetylamrinone	C12H11N3O2	229.0851266	Organic compounds	Organoheterocyclic compounds	Pyridines and derivatives	Bipyridines and oligopyridines	Bipyridines and oligopyridines
HMDB0244879	178.0408	178.040934	M3H	0.000134000000002743	0.75263590789039	1H-Imidazole-2-methanethiol	C4H6N2S	114.0251694	Organic compounds	Organoheterocyclic compounds	Azoles	Imidazoles	Imidazoles
HMDB0251482	178.0514	178.051423	M3H	2.2999999998774e-05	0.129176165015957	Disperse Yellow 7	C19H16N4O	316.1324112	Organic compounds	Organoheterocyclic compounds	Azobenzenes	Azobenzenes	Azobenzenes
HMDB0251482	181.0556	181.055424	M3H	0.00017600000001039	0.972078030705062	Disperse Yellow 7	C19H16N4O	316.1324112	Organic compounds	Organoheterocyclic compounds	Azobenzenes	Azobenzenes	Azobenzenes
HMDB0249662	178.062	178.061998	M3H	2.00000002337219e-06	0.0112320430290364	Carboxyfluorescein diacetate	C28H25N3O8	531.1641648	Organic compounds	Organoheterocyclic compounds	Benzopyrans	1-benzopyrans	Xanthenes
HMDB0031160	178.0715	178.071865	M3H	0.00036500000001638	2.04973424643124	1-Pentanesulfenothioic acid	C5H12S2	136.0380418	Organic compounds	Organosulfur compounds	Sulfenyl compounds	Sulfenyl compounds	Sulfenyl compounds
HMDB0250728	178.0831	178.082992	M3H	0.000108000000011543	0.606458813380355	10H-Pyrido(3,2-b)(1,4)benzothiazine, 10-(2-morpholinoethyl)-	C17H19N3OS	313.1248834	Organic compounds	Organic nitrogen compounds	Organonitrogen compounds	Amines	Alkyldiarylamines
HMDB0000228	178.0972	178.096975	M3H	0.000225000000000364	1.26335666285384	Phenol	C6H6O	94.04186481	Organic compounds	Benzenoids	Phenols	1-hydroxy-4-unsubstituted benzenoids	1-hydroxy-4-unsubstituted benzenoids
HMDB0247730	179.0355	179.035468	M3H	3.20000000044729e-05	0.178735534148311	(7R)-5-Chloro-3-phenyl-7,8-dihydrofuro[2,3-g][1,2]benzoxazole-7-carboxylic acid	C16H10ClNO4	315.0298355	Organic compounds	Organoheterocyclic compounds	Benzisoxazoles	Benzisoxazoles	Benzisoxazoles
HMDB0240448	179.0444	179.044449	M3H	4.89999999899737e-05	0.273675058141421	3,5-Dihydroxycinnamic acid glucuronide	C15H16O10	356.0743467	Organic compounds	Organic oxygen compounds	Organooxygen compounds	Carbohydrates and carbohydrate conjugates	Phenolic glycosides
HMDB0240448	401.046	401.045507	M3H	0.00049300000000585	1.22928692978937	3,5-Dihydroxycinnamic acid glucuronide	C15H16O10	356.0743467	Organic compounds	Organic oxygen compounds	Organooxygen compounds	Carbohydrates and carbohydrate conjugates	Phenolic glycosides
HMDB0032676	179.0639	179.063829	M3H	7.09999999912725e-05	0.396506655686853	Chloropanaxydiol	C17H25ClO3	312.1492224	Organic compounds	Organohalogen compounds	Halohydrins	Chlorohydrins	Chlorohydrins
HMDB0245742	179.0797	179.07971	M3H	1.00000000031741e-05	0.0558410553779327	N-(6,8-Difluoro-2-methyl-4-quinolinyl)-N'-[4-(dimethylamino)phenyl]urea	C19H18F2N4O	356.1448675	Organic compounds	Organoheterocyclic compounds	Quinolines and derivatives	Haloquinolines	Haloquinolines
HMDB0246942	179.0891	179.089132	M3H	3.20000000044729e-05	0.178681976103792	6-Amino-4-(4-phenoxyphenylethylamino)quinazoline	C22H20N4O	356.1637113	Organic compounds	Benzenoids	Benzene and substituted derivatives	Diphenylethers	Diphenylethers
HMDB0041986	179.0997	179.099696	M3H	4.00000001832268e-06	0.0223339296920006	Pibutidine	C19H24N4O3	356.1848407	Organic compounds	Organic nitrogen compounds	Organonitrogen compounds	Amines	Secondary alkylarylamines
HMDB0000115	180.0551	180.055208	M3H	0.000107999999983122	0.59981602966531	Glycolic acid	C2H4O3	76.01604399	Organic compounds	Organic acids and derivatives	Hydroxy acids and derivatives	Alpha hydroxy acids and derivatives	Alpha hydroxy acids and derivatives
HMDB0244505	180.0609	180.060972	M3H	7.19999999887477e-05	0.399864552484742	13-Dihydrocarminomycin	C26H29NO10	515.1791461	Organic compounds	Nucleosides, nucleotides, and analogues	Purine nucleotides	Cyclic purine nucleotides	3',5'-cyclic purine nucleotides
HMDB0250036	180.0683	180.067916	M3H	0.000383999999996831	2.13252870653999	N-[4-[(4As)-1,2,4,4a,5,11-hexahydro-[1,4]oxazino[3,4-c][1,4]benzodiazepine-6-carbonyl]-3-chlorophenyl]-2-phenylbenzamide	C32H28ClN3O3	537.1819195	Organic compounds	Benzenoids	Benzene and substituted derivatives	Anilides	Benzanilides
HMDB0006595	180.075	180.075058	M3H	5.80000000240943e-05	0.322087915274165	Alpha-Trisaccharide	C20H37NO14	515.2214049	Organic compounds	Organic oxygen compounds	Organooxygen compounds	Carbohydrates and carbohydrate conjugates	N-acyl-alpha-hexosamines
HMDB0257270	180.0921	180.092225	M3H	0.000125000000025466	0.694088820466657	Phenol, 4-(2-(5,6,7,8-tetrahydro-5,5,8,8-tetramethyl-2-naphthalenyl)-1-propenyl)-, (E)-	C23H28O	320.2140155	Organic compounds	Phenylpropanoids and polyketides	Stilbenes	Stilbenes	Stilbenes
HMDB0244591	180.1039	180.104398	M3H	0.000497999999993226	2.76506296083467	(5E,8E,11E)-13-[(2S,3S)-3-Pentylthiiran-2-yl]trideca-5,8,11-trienoic acid	C20H32O2S	336.2123014	Organic compounds	Lipids and lipid-like molecules	Fatty Acyls	Fatty acids and conjugates	Long-chain fatty acids
HMDB0030589	181.0379	181.037766	M3H	0.000134000000002743	0.740177052354607	O-Methylsterigmatocystin	C19H14O6	338.0790382	Organic compounds	Phenylpropanoids and polyketides	Sterigmatocystins	Sterigmatocystins	Sterigmatocystins
HMDB0246639	181.0471	181.047083	M3H	1.70000000139225e-05	0.0938982265399026	4',6-Dichloroflavan	C15H12Cl2O	278.0265204	Organic compounds	Phenylpropanoids and polyketides	Flavonoids	Flavans	Flavans
HMDB0248972	181.068	181.067968	M3H	3.20000000044729e-05	0.176729215873638	Benzamil	C13H14ClN7O	319.0948358	Organic compounds	Organoheterocyclic compounds	Diazines	Pyrazines	Aminopyrazines
HMDB0301836	181.0848	181.084716	M3H	8.40000000152941e-05	0.463871285610289	Pinolidoxin	C18H26O6	338.1729386	Organic compounds	Organoheterocyclic compounds	Oxocins	Oxocins	Oxocins
HMDB0003375	181.0961	181.096361	M3H	0.000260999999994738	1.44122167090225	(+)-Limonene	C10H16	136.1252005	Organic compounds	Lipids and lipid-like molecules	Prenol lipids	Monoterpenoids	Menthane monoterpenoids
HMDB0035144	181.1009	181.100726	M3H	0.000173999999987018	0.96079128908085	(3beta,17alpha,23S,24S)-17,23-Epoxy-3,24,29-trihydroxy-27-norlanost-8-en-15-one	C29H46O5	474.3345246	Organic compounds	Lipids and lipid-like molecules	Prenol lipids	Triterpenoids	Triterpenoids
HMDB0248885	182.0533	182.053297	M3H	3.00000002084744e-06	0.0164786909673349	Bavachalcone	C20H20O4	324.1361591	Organic compounds	Phenylpropanoids and polyketides	Linear 1,3-diarylpropanoids	Chalcones and dihydrochalcones	3-prenylated chalcones
HMDB0254860	182.0581	182.058253	M3H	0.000153000000011616	0.840390355781433	Monohydroxytriacetyltaxine	C30H25NO9	543.1529314	Organic compounds	Benzenoids	Phenol esters	Phenol esters	Phenol esters
HMDB0247879	182.076	182.075932	M3H	6.79999999988468e-05	0.373470558419807	5-Chloro-3-ethyl-N-[(1-ethylpyrrolidin-2-yl)methyl]-2-hydroxy-6-methoxybenzamide	C17H25ClN2O3	340.1553704	Organic compounds	Benzenoids	Benzene and substituted derivatives	Benzoic acids and derivatives	Salicylamides
HMDB0005777	182.0894	182.089196	M3H	0.000204000000024962	1.12033006079593	Morphiceptin	C28H35N5O5	521.2638193	Organic compounds	Organic acids and derivatives	Carboxylic acids and derivatives	Amino acids, peptides, and analogues	Oligopeptides
HMDB0244857	182.1026	182.102613	M3H	1.29999999955999e-05	0.0713883221192431	N-(4-Fluorophenyl)-4,5-dimethyl-6-[(1S)-1-methyl-3,4-dihydro-1H-isoquinolin-2-YL]pyrimidin-2-amine	C22H23FN4	362.1906749	Organic compounds	Organoheterocyclic compounds	Tetrahydroisoquinolines	Tetrahydroisoquinolines	Tetrahydroisoquinolines
HMDB0241605	182.1167	182.116488	M3H	0.000212000000004764	1.16409009603108	(13Z,16Z,19Z)-Docosa-13,16,19-trienoylcarnitine	C29H51NO4	477.3818091	Organic compounds	Lipids and lipid-like molecules	Fatty Acyls	Fatty acid esters	Acyl carnitines
HMDB0258891	183.054	183.053983	M3H	1.70000000139225e-05	0.0928687796644258	Tetrafluoroethylene	C2F4	99.99361265	Organic compounds	Organohalogen compounds	Vinyl halides	Vinyl fluorides	Vinyl fluorides
HMDB0303106	236.1551	236.155062	M3H	3.80000000177461e-05	0.160911223735471	Ethyl isopropyl sulfide	C5H12S	104.0659711	Organic compounds	Organosulfur compounds	Thioethers	Dialkylthioethers	Dialkylthioethers
HMDB0303106	183.0872	183.087191	M3H	9.00000000569889e-06	0.0491569069170923	Ethyl isopropyl sulfide	C5H12S	104.0659711	Organic compounds	Organosulfur compounds	Thioethers	Dialkylthioethers	Dialkylthioethers
HMDB0255344	183.0997	183.099831	M3H	0.000130999999981896	0.71545669521615	1,3,7-Trimethyl-8-nonylpurine-2,6-dione	C17H28N4O2	320.2212262	Organic compounds	Organoheterocyclic compounds	Imidazopyrimidines	Purines and purine derivatives	Xanthines
HMDB0251502	183.1141	183.114419	M3H	0.00031899999999041	1.74208017988147	1,3,5-Hexatriene	C6H8	80.06260026	Organic compounds	Hydrocarbons	Unsaturated hydrocarbons	Olefins	Alkatrienes
HMDB0240573	184.0251	184.024933	M3H	0.000167000000004691	0.907485726429751	Vanillin glucuronide	C14H16O9	328.0794321	Organic compounds	Organic oxygen compounds	Organooxygen compounds	Carbohydrates and carbohydrate conjugates	Phenolic glycosides
HMDB0259320	187.0441	187.04419	M3H	9.00000000001455e-05	0.481169717167614	Tubulin Polymerization Inhibitor	C22H16O3	328.1099444	Organic compounds	Benzenoids	Anthracenes	Anthracenes	Anthracenes
HMDB0259320	184.04	184.040189	M3H	0.00018900000000599	1.02694960830534	Tubulin Polymerization Inhibitor	C22H16O3	328.1099444	Organic compounds	Benzenoids	Anthracenes	Anthracenes	Anthracenes
HMDB0000017	184.0605	184.060434	M3H	6.60000000038963e-05	0.358577878849815	4-Pyridoxic acid	C8H9NO4	183.0531578	Organic compounds	Organoheterocyclic compounds	Pyridines and derivatives	Pyridinecarboxylic acids and derivatives	Pyridinecarboxylic acids
HMDB0034752	184.0731	184.07301	M3H	9.00000000001455e-05	0.488936427997486	7-beta-D-Glucopyranosyloxybutylidenephthalide	C18H22O8	366.1314677	Organic compounds	Organic oxygen compounds	Organooxygen compounds	Carbohydrates and carbohydrate conjugates	Phenolic glycosides
HMDB0242447	367.1743	367.174213	M3H	8.70000000077198e-05	0.236944744286059	(1S,2S,3S,4R)-3-(1-Acetamido-2-ethylbutyl)-4-(diaminomethylideneamino)-2-hydroxycyclopentane-1-carboxylic acid	C15H28N4O4	328.2110554	Organic compounds	Organic acids and derivatives	Carboxylic acids and derivatives	Amino acids, peptides, and analogues	Gamma amino acids and derivatives
HMDB0242447	184.0906	184.090745	M3H	0.000145000000003392	0.787655023088708	(1S,2S,3S,4R)-3-(1-Acetamido-2-ethylbutyl)-4-(diaminomethylideneamino)-2-hydroxycyclopentane-1-carboxylic acid	C15H28N4O4	328.2110554	Organic compounds	Organic acids and derivatives	Carboxylic acids and derivatives	Amino acids, peptides, and analogues	Gamma amino acids and derivatives
HMDB0005045	184.1146	184.114616	M3H	1.60000000164473e-05	0.0869023891967778	15(S)-Hydroxyeicosatrienoic acid	C20H34O3	322.250795	Organic compounds	Lipids and lipid-like molecules	Fatty Acyls	Eicosanoids	Hydroxyeicosatrienoic acids
HMDB0257198	185.0349	185.035438	M3H	0.000538000000005923	2.90755114707228	Rhodamine 110	C20H14N2O3	330.1004423	Organic compounds	Organoheterocyclic compounds	Benzopyrans	1-benzopyrans	Xanthenes
HMDB0253854	185.0476	185.047616	M3H	1.60000000164473e-05	0.086464232084175	3-(((4,7-Dichloro-1,3-benzoxazol-2-yl)methyl)amino)-5-ethyl-6-methylpyridin-2(1H)-one	C16H15Cl2N3O2	351.0541321	Organic compounds	Organoheterocyclic compounds	Benzoxazoles	Benzoxazoles	Benzoxazoles
HMDB0251205	185.0657	185.065809	M3H	0.000109000000009019	0.588979674841065	Diclobutrazol	C15H19Cl2N3O	327.0905176	Organic compounds	Benzenoids	Benzene and substituted derivatives	Phenethylamines	Amphetamines and derivatives
HMDB0243979	185.0762	185.07608	M3H	0.000120000000009668	0.648382005981907	1-Octanethiol	C8H18S	146.1129218	Organic compounds	Organosulfur compounds	Thiols	Alkylthiols	Alkylthiols
HMDB0249660	185.0802	185.079801	M3H	0.000398999999987382	2.15582682622066	Carboxyethylphosphoramide	C3H10N3O3P	167.0459782	Organic compounds	Organic acids and derivatives	Carboxylic acids and derivatives	Amino acids, peptides, and analogues	Beta amino acids and derivatives
HMDB0244305	185.0875	185.087689	M3H	0.00018900000000599	1.0211376079475	5-Fluoro-2'-deoxycytidine	C9H12FN3O4	245.081184	Organic compounds	Nucleosides, nucleotides, and analogues	Pyrimidine nucleosides	Pyrimidine 2'-deoxyribonucleosides	Pyrimidine 2'-deoxyribonucleosides
HMDB0266579	185.0974	185.097259	M3H	0.00014099999998507	0.761761685434087	PA(2:0/PGF1alpha)	C25H45O11P	552.2699493	Organic compounds	Lipids and lipid-like molecules	Glycerophospholipids	Glycerophosphates	1,2-diacylglycerol-3-phosphates
HMDB0245652	186.04	186.039968	M3H	3.20000000044729e-05	0.172006049820826	Para-Nitrophenyl	C6H4NO2	122.0242034	Organic compounds	Benzenoids	Benzene and substituted derivatives	Nitrobenzenes	Nitrobenzenes
HMDB0244896	186.0596	186.059597	M3H	2.99999999242573e-06	0.0161238659053192	1H-Phosphole	C4H5P	84.01288716	Organic compounds	Organoheterocyclic compounds	Heteroaromatic compounds	Heteroaromatic compounds	Heteroaromatic compounds
HMDB0253709	186.0721	186.072021	M3H	7.89999999994961e-05	0.424566786424576	Isoxaben	C18H24N2O4	332.1736073	Organic compounds	Benzenoids	Benzene and substituted derivatives	Methoxybenzenes	Dimethoxybenzenes
HMDB0304046	186.0857	186.085973	M3H	0.000272999999992862	1.46706382857166	2,6-diamino-4-hydroxy-5-formamidopyrimidine	C5H6N5O2	168.0521495	Organic compounds	Organic nitrogen compounds	Organonitrogen compounds	N-arylamides	N-arylamides
HMDB0251240	187.0634	187.063469	M3H	6.8999999996322e-05	0.368858764168016	Diethyl sulfate	C4H10O4S	154.02998	Organic compounds	Organic acids and derivatives	Organic sulfuric acids and derivatives	Sulfuric acid esters	Sulfuric acid diesters
HMDB0256631	187.0855	187.085492	M3H	8.00000000822365e-06	0.0427611992929075	Plafibride	C16H22ClN3O4	355.1298839	Organic compounds	Benzenoids	Phenol ethers	Phenol ethers	Phenol ethers
HMDB0250391	187.11	187.109729	M3H	0.000271000000026334	1.44834799063994	Cocapropylene	C19H25NO4	331.1783583	Organic compounds	Benzenoids	Benzene and substituted derivatives	Benzoic acids and derivatives	Benzoic acid esters
HMDB0039281	187.6985	187.698275	M3H	0.000225000000000364	1.19873238046734	2-O-Galloylsucrose	C19H26O15	494.1271702	Organic compounds	Benzenoids	Benzene and substituted derivatives	Benzoic acids and derivatives	Galloyl esters
HMDB0030643	188.008	188.008002	M3H	1.99999999495049e-06	0.010637845058055	Blighinone	C16H10O8	330.0375673	Organic compounds	Benzenoids	Phenanthrenes and derivatives	Hydrophenanthrenes	Hydrophenanthrenes
HMDB0247421	188.0239	188.023839	M3H	6.09999999880984e-05	0.324426946670833	8-Azabicyclo[3.2.1]octane	C7H13N	111.1047994	Organic compounds	Alkaloids and derivatives	Tropane alkaloids	Tropane alkaloids	Tropane alkaloids
HMDB0256033	188.0503	188.050174	M3H	0.000125999999994519	0.670033945273134	p-Benzosemiquinone	C6H5O2	109.0289544	Organic compounds	Benzenoids	Phenols	1-hydroxy-2-unsubstituted benzenoids	1-hydroxy-2-unsubstituted benzenoids
HMDB0244814	188.0715	188.071412	M3H	8.79999999767733e-05	0.467907371146729	4,4'-Dihydroxytetraphenylmethane	C25H20O2	352.1463299	Organic compounds	Benzenoids	Benzene and substituted derivatives	Diphenylmethanes	Bisphenols
HMDB0060905	188.0854	188.085335	M3H	6.5000000006421e-05	0.345587815267049	Haloperidol 1,2,3,6-tetrahydropyridine	C21H21ClFNO	357.1295702	Organic compounds	Organic oxygen compounds	Organooxygen compounds	Carbonyl compounds	Alkyl-phenylketones
HMDB0248001	188.1015	188.101373	M3H	0.000126999999991995	0.675167852134682	Adarotene	C25H26O3	374.1881947	Organic compounds	Benzenoids	Benzene and substituted derivatives	Cyclohexylphenols	Cyclohexylphenols
HMDB0004812	189.0391	189.039362	M3H	0.000262000000020635	1.38595474111172	2,5-Furandicarboxylic acid	C6H4O5	156.0058732	Organic compounds	Organoheterocyclic compounds	Furans	Furoic acid and derivatives	Furoic acids
HMDB0248078	189.057	189.057003	M3H	3.00000002084744e-06	0.0158682300747539	(6S)-6,7-Dihydro-2-nitro-6-[[4-(trifluoromethoxy)phenyl]methoxy]-5H-imidazo[2,1-b][1,3]oxazine	C14H12F3N3O5	359.072905	Organic compounds	Benzenoids	Benzene and substituted derivatives	Benzylethers	Benzylethers
HMDB0006779	189.0658	189.065851	M3H	5.10000000133459e-05	0.269747285105156	Indole-5,6-quinone	C8H5NO2	147.0320284	Organic compounds	Organoheterocyclic compounds	Indoles and derivatives	Indoles and derivatives	Indoles and derivatives
HMDB0304016	189.079	189.078976	M3H	2.39999999962492e-05	0.126931087231238	1-naphthoate	C11H7O2	171.045153	Organic compounds	Benzenoids	Naphthalenes	Naphthalenecarboxylic acids and derivatives	Naphthalenecarboxylic acids
HMDB0031919	189.0935	189.093947	M3H	0.000447000000008302	2.36390432956747	Chaetoglobosin N	C33H38N2O5	542.2780723	Organic compounds	Alkaloids and derivatives	Cytochalasans	Chaetoglobosins	Chaetoglobosins
HMDB0060029	190.0075	190.007144	M3H	0.000355999999982259	1.87361376255547	5-(3',4',5'-Trihydroxyphenyl)-gamma-valerolactone-O-methyl-O-sulphate	C12H14O9S	334.0358527	Organic compounds	Benzenoids	Phenols	Benzenediols	Catechols
HMDB0244106	190.0215	190.021562	M3H	6.19999999855736e-05	0.326278761910049	1,2,3-Thiadiazole	C2H2N2S	85.99386925	Organic compounds	Organoheterocyclic compounds	Azoles	Thiadiazoles	Thiadiazoles
HMDB0060614	190.0322	190.031881	M3H	0.00031899999999041	1.67866569710169	Sulindac sulfide	C20H17FO2S	340.0933287	Organic compounds	Benzenoids	Indenes and isoindenes	Indenes and isoindenes	Indenes and isoindenes
HMDB0253981	190.0444	190.044632	M3H	0.000232000000011112	1.22076586731012	Laquinimod	C19H17ClN2O3	356.0927701	Organic compounds	Benzenoids	Benzene and substituted derivatives	Anilides	Aromatic anilides
HMDB0256900	190.0488	190.049473	M3H	0.000673000000006141	3.54118319499966	Psora-4	C21H18O4	334.1205091	Organic compounds	Phenylpropanoids and polyketides	Coumarins and derivatives	Furanocoumarins	Psoralens
HMDB0252391	190.0619	190.061732	M3H	0.000168000000002166	0.883923334983427	3-Fluoro-2-oxopropanoic acid	C3H3FO3	106.0066221	Organic compounds	Organic acids and derivatives	Keto acids and derivatives	Alpha-keto acids and derivatives	Alpha-keto acids and derivatives
HMDB0250324	191.0379	191.037952	M3H	5.19999999823995e-05	0.27219722279267	Clindamycin phosphate	C18H34ClN2O8PS	504.1462019	Organic compounds	Organic acids and derivatives	Carboxylic acids and derivatives	Amino acids, peptides, and analogues	Proline and derivatives
HMDB0243568	191.047	191.046888	M3H	0.000112000000001444	0.586243519451855	2-Methoxyethyl phenyl ether	C9H12O2	152.0837296	Organic compounds	Benzenoids	Phenol ethers	Phenol ethers	Phenol ethers
HMDB0243568	197.0546	197.05489	M3H	0.000290000000006785	1.47167116739293	2-Methoxyethyl phenyl ether	C9H12O2	152.0837296	Organic compounds	Benzenoids	Phenol ethers	Phenol ethers	Phenol ethers
HMDB0015016	191.0569	191.05695	M3H	4.9999999987449e-05	0.261702073583028	Chlorhexidine	C22H30Cl2N10	504.2031964	Organic compounds	Benzenoids	Benzene and substituted derivatives	Halobenzenes	Chlorobenzenes
HMDB0253580	191.0718	191.071956	M3H	0.000156000000004042	0.81644634445487	4-[[2-(2-Acetylsulfanylethyl)-4,6,7-trimethyl-2,3-dihydro-1-benzofuran-5-yl]oxy]-4-oxobutanoic acid	C19H24O6S	380.1293597	Organic compounds	Benzenoids	Phenol esters	Phenol esters	Phenol esters
HMDB0029509	191.0883	191.088463	M3H	0.000162999999986368	0.853008064575665	Garcinone A	C23H24O5	380.1623739	Organic compounds	Organoheterocyclic compounds	Benzopyrans	1-benzopyrans	4-prenylated xanthones
HMDB0000982	191.0972	191.097682	M3H	0.0004820000000052	2.52227025969473	5-Methylcytidine	C10H15N3O5	257.1011706	Organic compounds	Nucleosides, nucleotides, and analogues	Pyrimidine nucleosides	Pyrimidine nucleosides	Pyrimidine nucleosides
HMDB0253545	327.4344	327.433927	M3H	0.000472999999999502	1.44456624984833	Iopanoic acid	C11H12I3NO2	570.8002089	Organic compounds	Phenylpropanoids and polyketides	Phenylpropanoic acids	Phenylpropanoic acids	Phenylpropanoic acids
HMDB0001517	192.0206	192.020593	M3H	7.00000001074841e-06	0.0364544234625315	AICAR	C9H15N4O8P	338.06275	Organic compounds	Nucleosides, nucleotides, and analogues	Imidazole ribonucleosides and ribonucleotides	1-ribosyl-imidazolecarboxamides	1-ribosyl-imidazolecarboxamides
HMDB0245479	192.0384	192.037957	M3H	0.000442999999989979	2.30683562203268	Pyrimidine-2,4,6-triol	C4H4N2O3	128.022192	Organic compounds	Organoheterocyclic compounds	Diazines	Pyrimidines and pyrimidine derivatives	Hydroxypyrimidines
HMDB0029715	192.0476	192.047759	M3H	0.000159000000024889	0.82791905957564	2-(2-Thienyl)furan	C8H6OS	150.0139355	Organic compounds	Organoheterocyclic compounds	Heteroaromatic compounds	Heteroaromatic compounds	Heteroaromatic compounds
HMDB0259353	192.0536	192.053828	M3H	0.000228000000021211	1.18716717284704	tyrosine-tyrosinate	C18H20N2O5	344.1372218	Organic compounds	Organic acids and derivatives	Carboxylic acids and derivatives	Amino acids, peptides, and analogues	Tyrosine and derivatives
HMDB0304404	192.0638	192.063388	M3H	0.000411999999982982	2.14512512912134	L-quinate	C7H11O6	191.0561117	Unclassified	Unclassified	Unclassified	Unclassified	Unclassified
HMDB0302835	192.0745	192.074403	M3H	9.70000000108939e-05	0.505012633103922	Oryzenin	C12H17ClN4OS	300.0811596	Organic compounds	Organoheterocyclic compounds	Diazines	Pyrimidines and pyrimidine derivatives	Thiamines
HMDB0247223	192.0829	192.082733	M3H	0.000167000000004691	0.869417033985513	7-(3-((3-Formylphenoxy)methyl)-1,5-dimethyl-1H-pyrazol-4-yl)-3-(3-(naphthalen-1-yloxy)propyl)-1H-indole-2-carboxylic acid	C35H31N3O5	573.2263711	Organic compounds	Organoheterocyclic compounds	Indoles and derivatives	Indolecarboxylic acids and derivatives	Indolecarboxylic acids and derivatives
HMDB0246184	193.0257	193.025267	M3H	0.000432999999986805	2.24322963887834	Hydroxydehydro Nifedipine Carboxylate	C16H14N2O7	346.0801008	Organic compounds	Organoheterocyclic compounds	Pyridines and derivatives	Phenylpyridines	Phenylpyridines
HMDB0248439	193.032	193.032175	M3H	0.000174999999984493	0.906584614634804	Anilofos	C13H19ClNO3PS2	367.0232505	Organic compounds	Benzenoids	Benzene and substituted derivatives	Anilides	Anilides
HMDB0040571	193.0419	193.041907	M3H	7.00000001074841e-06	0.0362615564647753	2-O-Feruloylhydroxycitric acid	C16H16O11	384.0692614	Organic compounds	Organic acids and derivatives	Carboxylic acids and derivatives	Tetracarboxylic acids and derivatives	Tetracarboxylic acids and derivatives
HMDB0253852	193.0535	193.053336	M3H	0.000164000000012265	0.849506169695329	2-[3-Methoxy-2-propoxy-5-[5-(3,4,5-trimethoxyphenyl)oxolan-2-yl]phenyl]sulfonylethanol	C25H34O9S	510.1923538	Organic compounds	Benzenoids	Benzene and substituted derivatives	Benzenesulfonyl compounds	Benzenesulfonyl compounds
HMDB0000579	193.0645	193.064787	M3H	0.000286999999985937	1.48654762189201	Deuteroporphyrin IX	C30H30N4O4	510.2267055	Organic compounds	Organoheterocyclic compounds	Tetrapyrroles and derivatives	Porphyrins	Porphyrins
HMDB0245761	193.0762	193.076024	M3H	0.00017600000001039	0.911558029651522	2H-Benzo[F]isoindole-1-carbonitrile	C13H8N2	192.0687483	Organic compounds	Benzenoids	Naphthalenes	Naphthalenes	Naphthalenes
HMDB0245761	268.9875	268.987788	M3H	0.000288000000011834	1.07068057681427	2H-Benzo[F]isoindole-1-carbonitrile	C13H8N2	192.0687483	Organic compounds	Benzenoids	Naphthalenes	Naphthalenes	Naphthalenes
HMDB0258167	193.086	193.08592	M3H	8.00000000253931e-05	0.414323323137146	schisandrin C	C22H24O6	384.1572885	Organic compounds	Phenylpropanoids and polyketides	Tannins	Hydrolyzable tannins	Hydrolyzable tannins
HMDB0245245	193.1001	193.100523	M3H	0.000423000000012053	2.19056889872873	2-n-Propylthiazolidine-4-carboxylic acid	C7H13NO2S	175.0666998	Organic compounds	Organic acids and derivatives	Carboxylic acids and derivatives	Amino acids, peptides, and analogues	Alpha amino acids and derivatives
HMDB0252490	766.817	766.809716	M3H	0.00728400000002694	9.49909716588272	Fructose diphosphate	C6H6O14P2	363.9232789	Organic compounds	Organic oxygen compounds	Organooxygen compounds	Carbohydrates and carbohydrate conjugates	Monosaccharide phosphates
HMDB0252490	193.9581	193.959886	M3H	0.00178600000000984	9.20808955316583	Fructose diphosphate	C6H6O14P2	363.9232789	Organic compounds	Organic oxygen compounds	Organooxygen compounds	Carbohydrates and carbohydrate conjugates	Monosaccharide phosphates
HMDB0000128	193.9728	193.972867	M3H	6.70000000013715e-05	0.345409133955686	Guanidoacetic acid	C3H7N3O2	117.0538265	Organic compounds	Organic acids and derivatives	Carboxylic acids and derivatives	Amino acids, peptides, and analogues	Alpha amino acids and derivatives
HMDB0245220	194.0305	194.030405	M3H	9.49999999875217e-05	0.489613985949891	2-Methyl-4-isothiazolin-3-one	C4H5NOS	115.009185	Organic compounds	Organoheterocyclic compounds	Azoles	Thiazoles	Thiazoles
HMDB0243957	194.0576	194.057632	M3H	3.20000000044729e-05	0.164899466589765	1-Naphthamide	C11H9NO	171.0684139	Organic compounds	Benzenoids	Naphthalenes	Naphthalenecarboxylic acids and derivatives	Naphthalenecarboxamides
HMDB0247859	194.0754	194.075463	M3H	6.30000000114705e-05	0.324615997497172	2-Amino-N-[1-[[2-[[1-(2-hydroxyethylamino)-1-oxo-3-phenylpropan-2-yl]-methylamino]-2-oxoethyl]amino]-1-oxopropan-2-yl]-3-(4-hydroxyphenyl)propanamide	C26H35N5O6	513.2587339	Organic compounds	Organic acids and derivatives	Carboxylic acids and derivatives	Amino acids, peptides, and analogues	Oligopeptides
HMDB0061719	194.0871	194.087217	M3H	0.000117000000017242	0.602821771705048	Dimethylthiambutene	C14H17NS2	263.0802409	Organic compounds	Organoheterocyclic compounds	Heteroaromatic compounds	Heteroaromatic compounds	Heteroaromatic compounds
HMDB0256350	194.096	194.096016	M3H	1.59999999880256e-05	0.0824334281442726	Perphenazine decanoate	C31H44ClN3O2S	557.2842765	Organic compounds	Organoheterocyclic compounds	Benzothiazines	Phenothiazines	Phenothiazines
HMDB0000508	194.1018	194.102297	M3H	0.000496999999995751	2.56050550496963	Ribitol	C5H12O5	152.0684735	Organic compounds	Organic oxygen compounds	Organooxygen compounds	Carbohydrates and carbohydrate conjugates	Sugar alcohols
HMDB0289859	194.1565	194.157239	M3H	0.000739000000010037	3.80619339158422	Cer(d16:1/5-iso PGF2VI)	C34H61NO6	579.4498887	Organic compounds	Lipids and lipid-like molecules	Sphingolipids	Ceramides	Ceramides
HMDB0251146	194.9219	194.920497	M3H	0.00140299999998206	7.1978063958151	Carboxyiminocarbamic acid	C2H2N2O4	118.0014566	Organic compounds	Organic nitrogen compounds	Organonitrogen compounds	Azo compounds	Azo compounds
HMDB0303270	194.9374	194.937291	M3H	0.000109000000009019	0.559154174400723	Poly(acrylic acid-co-hypophosphite), sodium salt	CH3O2P	77.98706634	Organic compounds	Organic acids and derivatives	Organic carbonic acids and derivatives	Organic carbonic acids and derivatives	Organic carbonic acids and derivatives
HMDB0244884	194.9716	194.972138	M3H	0.000538000000005923	2.75936862325387	Indazole	C7H6N2	118.0530982	Organic compounds	Organoheterocyclic compounds	Benzopyrazoles	Indazoles	Indazoles
HMDB0247424	195.0624	195.062497	M3H	9.70000000108939e-05	0.497276521641646	8-Azaxanthine	C4H3N5O2	153.0286744	Organic compounds	Organoheterocyclic compounds	Triazolopyrimidines	Triazolopyrimidines	Triazolopyrimidines
HMDB0266481	195.072	195.072158	M3H	0.000157999999998992	0.809956693045823	PA(2:0/20:3(5Z,8Z,11Z)-O(14R,15S))	C25H41O9P	516.2488199	Organic compounds	Lipids and lipid-like molecules	Glycerophospholipids	Glycerophosphates	1,2-diacylglycerol-3-phosphates
HMDB0248819	195.0821	195.082035	M3H	6.5000000006421e-05	0.333193161566215	5'-(1,4-Dihydro-1-methyl-3-pyridinylcarbonyl)-3'-azido-3'-deoxythymidine	C17H20N6O5	388.1495178	Organic compounds	Nucleosides, nucleotides, and analogues	Pyrimidine nucleosides	Pyrimidine 2',3'-dideoxyribonucleosides	Pyrimidine 2',3'-dideoxyribonucleosides
HMDB0259204	195.0936	195.093389	M3H	0.000211000000007289	1.08153331637131	trifluoroacetyl-l-lysyl-l-alaninanilide	C17H23F3N4O3	388.1722251	Organic compounds	Organic acids and derivatives	Carboxylic acids and derivatives	Amino acids, peptides, and analogues	Dipeptides
HMDB0255017	195.1037	195.103923	M3H	0.000223000000005413	1.14298060529215	N-(6-Aminohexyl)-1-Naphthalenesulfonamide	C16H22N2O2S	306.1401991	Organic compounds	Benzenoids	Naphthalenes	Naphthalene sulfonic acids and derivatives	1-naphthalene sulfonic acids and derivatives
HMDB0034645	195.1166	195.116376	M3H	0.000224000000002889	1.14803280275608	22-Acetylpriverogenin B	C32H52O5	516.3814748	Organic compounds	Lipids and lipid-like molecules	Prenol lipids	Triterpenoids	Triterpenoids
HMDB0242196	195.9428	195.942561	M3H	0.000238999999993439	1.21974520886985	(-)-1-Chloro-2-(2,2,2-trichloro-1-(4-chlorophenyl)ethyl)benzene	C14H9Cl5	351.9146888	Organic compounds	Benzenoids	Benzene and substituted derivatives	Diphenylmethanes	Diphenylmethanes
HMDB0244873	195.9655	195.967387	M3H	0.00188700000001063	9.62915324278233	1H-Benzotriazole	C6H5N3	119.0483472	Organic compounds	Organoheterocyclic compounds	Benzotriazoles	Benzotriazoles	Benzotriazoles
HMDB0037250	196.0422	196.041844	M3H	0.000356000000010681	1.81593884625305	Muscomin	C18H18O7	346.1052529	Organic compounds	Phenylpropanoids and polyketides	Homoisoflavonoids	Homoisoflavans	Homoisoflavanones
HMDB0246204	196.058	196.057987	M3H	1.29999999955999e-05	0.0663069135541	1,1,1-Trifluoro-2,4-pentanedione	C5H5F3O2	154.0241639	Organic compounds	Organic oxygen compounds	Organooxygen compounds	Carbonyl compounds	Beta-diketones
HMDB0000444	196.0711	196.071154	M3H	5.40000000057717e-05	0.275410221769652	3-Furoic acid	C5H4O3	112.016044	Organic compounds	Organoheterocyclic compounds	Furans	Furoic acid and derivatives	Furoic acids
HMDB0251125	196.0849	196.085051	M3H	0.000150999999988244	0.770074002164723	Dialdehyde	C21H24N2O4	368.1736073	Organic compounds	Alkaloids and derivatives	Harmala alkaloids	Harmala alkaloids	Harmala alkaloids
HMDB0248602	196.0928	196.092794	M3H	6.00000001327317e-06	0.0305977588002197	Arkofix	C5H10N2O5	178.0589714	Organic compounds	Organoheterocyclic compounds	Azolidines	Imidazolidines	Imidazolidinones
HMDB0304340	196.9016	196.901143	M3H	0.000457000000011476	2.3209616412002	diphosphate	O7P2	173.9119254	Inorganic compounds	Homogeneous non-metal compounds	Non-metal oxoanionic compounds	Non-metal pyrophosphates	Non-metal pyrophosphates
HMDB0256265	196.9193	196.918881	M3H	0.00041899999999373	2.12777971246815	Pentafluoroethane	C2HF5	119.9998408	Organic compounds	Organohalogen compounds	Organofluorides	Organofluorides	Organofluorides
HMDB0001448	196.9411	196.942034	M3H	0.000934000000000879	4.74251220539785	Sulfate	H2O4S	97.96737924	Inorganic compounds	Homogeneous non-metal compounds	Non-metal oxoanionic compounds	Non-metal sulfates	Non-metal sulfates
HMDB0060451	196.9534	196.953352	M3H	4.79999999924985e-05	0.243712531445002	Chloral hydrate	C2H3Cl3O2	163.9198625	Organic compounds	Organohalogen compounds	Halohydrins	Chlorohydrins	Chlorohydrins
HMDB0003638	196.9638	196.963728	M3H	7.19999999887477e-05	0.365549539094567	Cadmium	Cd	113.9033581	Inorganic compounds	Homogeneous metal compounds	Homogeneous transition metal compounds	Homogeneous transition metal compounds	Homogeneous transition metal compounds
HMDB0304907	196.9761	196.97587	M3H	0.000230000000016162	1.1676557134443	Pyridin-3-yl sulfate	C5H4NO4S	173.9866524	Organic compounds	Organic acids and derivatives	Organic sulfuric acids and derivatives	Arylsulfates	Arylsulfates
HMDB0249298	197.073	197.073106	M3H	0.000105999999988171	0.537871463740827	1-[4-(Cyclooctylamino)pyridin-3-yl]sulfonyl-3-ethylthiourea	C16H26N4O2S2	370.1497184	Organic compounds	Organoheterocyclic compounds	Pyridines and derivatives	Pyridinesulfonamides	Pyridinesulfonamides
HMDB0249298	227.1082	227.108682	M3H	0.000481999999976779	2.12233189736348	1-[4-(Cyclooctylamino)pyridin-3-yl]sulfonyl-3-ethylthiourea	C16H26N4O2S2	370.1497184	Organic compounds	Organoheterocyclic compounds	Pyridines and derivatives	Pyridinesulfonamides	Pyridinesulfonamides
HMDB0249535	197.0876	197.087259	M3H	0.000341000000020131	1.73019809474407	Calanolide A	C22H26O5	370.1780239	Organic compounds	Phenylpropanoids and polyketides	Coumarins and derivatives	Pyranocoumarins	Angular pyranocoumarins
HMDB0245082	198.0575	198.057451	M3H	4.90000000183954e-05	0.247402961973874	2-Chlorotrityl chloride	C19H14Cl2	312.0472559	Organic compounds	Benzenoids	Triphenyl compounds	Triphenyl compounds	Triphenyl compounds
HMDB0002873	198.0735	198.073629	M3H	0.000129000000015367	0.65127296685904	Deacetyldiltiazem	C20H24N2O3S	372.1507633	Organic compounds	Organoheterocyclic compounds	Benzothiazepines	Benzothiazepines	Benzothiazepines
HMDB0249391	198.0903	198.090243	M3H	5.70000000266191e-05	0.287747640486357	Methyl 4-(2-(2-hydroxy-2-(3-chlorophenyl)ethylamino)propyl)phenoxyacetate	C20H24ClNO4	377.139386	Organic compounds	Benzenoids	Benzene and substituted derivatives	Phenoxyacetic acid derivatives	Phenoxyacetic acid derivatives
HMDB0253204	198.1095	198.109314	M3H	0.000185999999985142	0.938875594638334	Homocystamine	C6H16N2S2	180.0754909	Organic compounds	Organosulfur compounds	Organic disulfides	Dialkyldisulfides	Dialkyldisulfides
HMDB0029422	198.1239	198.123703	M3H	0.000196999999985792	0.994328275732823	L-Histidine trimethylbetaine	C9H15N3O2	197.1164267	Organic compounds	Organic acids and derivatives	Carboxylic acids and derivatives	Amino acids, peptides, and analogues	Histidine and derivatives
HMDB0250621	199.0451	199.045071	M3H	2.89999999836255e-05	0.145695644900574	Cyclanilide	C11H9Cl2NO3	272.9959486	Organic compounds	Benzenoids	Benzene and substituted derivatives	Anilides	Anilides
HMDB0259927	199.0674	199.06727	M3H	0.00012999999998442	0.653045575922252	Xemilofiban	C18H22N4O4	358.1641052	Organic compounds	Organic acids and derivatives	Carboxylic acids and derivatives	Amino acids, peptides, and analogues	Beta amino acids and derivatives
HMDB0251007	199.0772	199.077088	M3H	0.000112000000001444	0.562596133621586	Deoxyloganin	C17H26O9	374.1576824	Organic compounds	Lipids and lipid-like molecules	Prenol lipids	Terpene glycosides	Iridoid O-glycosides
HMDB0246237	199.094	199.09403	M3H	3.00000000095224e-05	0.150682569484994	10,13-Dimethyl-7-sulfanylspiro[2,6,7,8,9,11,12,14,15,16-decahydro-1H-cyclopenta[a]phenanthrene-17,5'-oxolane]-2',3-dione	C22H30O3S	374.191566	Organic compounds	Lipids and lipid-like molecules	Steroids and steroid derivatives	Steroid lactones	Spironolactones and derivatives
HMDB0000774	199.1057	199.105798	M3H	9.79999999799475e-05	0.492200633855713	Pregnenolone sulfate	C21H32O5S	396.1970448	Organic compounds	Lipids and lipid-like molecules	Steroids and steroid derivatives	Sulfated steroids	Sulfated steroids
HMDB0000162	199.1183	199.118439	M3H	0.000138999999990119	0.698076987185096	L-Proline	C5H9NO2	115.0633285	Organic compounds	Organic acids and derivatives	Carboxylic acids and derivatives	Amino acids, peptides, and analogues	Proline and derivatives
HMDB0014689	200.0709	200.070926	M3H	2.59999999911997e-05	0.129953914399335	Zafirlukast	C31H33N3O6S	575.2090065	Organic compounds	Benzenoids	Benzene and substituted derivatives	Benzenesulfonamides	Benzenesulfonamides
HMDB0249303	200.0885	200.088472	M3H	2.80000000145719e-05	0.139938097056246	Benzenesulfonamide, 2-(cyclohexylamino)-N-(((1,1-dimethylethyl)amino)carbonyl)-5-nitro-	C17H26N4O5S	398.1623911	Organic compounds	Benzenoids	Benzene and substituted derivatives	Benzenesulfonamides	Aminobenzenesulfonamides
HMDB0001978	200.1038	200.103516	M3H	0.000283999999993512	1.41926541657325	5-Hydroxypyrazinamide	C5H5N3O2	139.0381764	Organic compounds	Organoheterocyclic compounds	Diazines	Pyrazines	Pyrazinecarboxamides
HMDB0252470	200.1126	200.112441	M3H	0.000158999999996468	0.794553298145354	Fosteabine	C27H50N3O8P	575.3335526	Organic compounds	Nucleosides, nucleotides, and analogues	Pyrimidine nucleotides	Pyrimidine ribonucleotides	Pyrimidine ribonucleoside monophosphates
HMDB0303616	200.3765	200.376849	M3H	0.000348999999999933	1.74171817623468	Procyanidin A1	C30H24O12	576.1267762	Organic compounds	Phenylpropanoids and polyketides	Flavonoids	Biflavonoids and polyflavonoids	Biflavonoids and polyflavonoids
HMDB0248269	200.4371	200.437427	M3H	0.000327000000027056	1.63143183846127	1-(2,4-Dichlorophenyl)-5-(4-iodophenyl)-4-methyl-N-(piperidin-1-yl)-1H-pyrazole-3-carboxamide	C22H21Cl2IN4O	554.01371	Organic compounds	Organoheterocyclic compounds	Azoles	Pyrazoles	Phenylpyrazoles
HMDB0006524	201.0398	201.039908	M3H	0.000107999999983122	0.537206771817273	3-Indoleacetonitrile	C10H8N2	156.0687483	Organic compounds	Organoheterocyclic compounds	Indoles and derivatives	Indoles	3-alkylindoles
HMDB0252695	201.0552	201.055149	M3H	5.10000000133459e-05	0.25366174538184	Gentiobioside	C13H24O11	356.1318616	Organic compounds	Organic oxygen compounds	Organooxygen compounds	Carbohydrates and carbohydrate conjugates	O-glycosyl compounds
HMDB0250659	201.0651	201.065099	M3H	9.99999997475243e-07	0.00497351356574938	Cyclohexyl Methylphosphonate	C7H15O3P	178.0758809	Organic compounds	Organic acids and derivatives	Organic phosphonic acids and derivatives	Phosphonic acid esters	Phosphonic acid esters
HMDB0255854	201.0801	201.080115	M3H	1.50000000189721e-05	0.0745971326850099	O-Desmethyldiltiazem	C21H24N2O4S	400.1456784	Organic compounds	Organoheterocyclic compounds	Benzothiazepines	Benzothiazepines	Benzothiazepines
HMDB0257540	201.1079	201.107853	M3H	4.69999999950232e-05	0.233705443591122	2-Methyl-8-(phenylmethoxy)imidazo[1,2-a]pyridine-3-acetonitrile	C17H15N3O	277.1215121	Organic compounds	Organoheterocyclic compounds	Imidazopyridines	Imidazopyridines	Imidazopyridines
HMDB0297255	201.2318	201.23203	M3H	0.000230000000016162	1.14295919996514	DG(8:0/PGF1alpha/0:0)	C31H56O8	556.3975188	Organic compounds	Lipids and lipid-like molecules	Glycerolipids	Diradylglycerols	1,2-diacylglycerols
HMDB0303810	202.0549	202.054817	M3H	8.29999999893971e-05	0.410779615263501	Apigenin 7-arabinoside	C20H18O9	402.0950822	Organic compounds	Phenylpropanoids and polyketides	Flavonoids	Flavonoid glycosides	Flavonoid-7-O-glycosides
HMDB0255575	202.0677	202.067605	M3H	9.50000000159434e-05	0.470139684270239	N-[4-[(4-Ethylpiperazin-1-yl)methyl]-3-(trifluoromethyl)phenyl]-4-methyl-3-(1H-pyrrolo[2,3-b]pyridin-4-yloxy)benzamide	C29H30F3N5O2	537.2351597	Organic compounds	Benzenoids	Benzene and substituted derivatives	Anilides	Benzanilides
HMDB0031954	202.0824	202.082371	M3H	2.90000000120472e-05	0.143505838082468	3-Methyl-3-butenyl apiosyl-(1->6)-glucoside	C16H28O10	380.1682471	Organic compounds	Lipids and lipid-like molecules	Fatty Acyls	Fatty acyl glycosides	Fatty acyl glycosides of mono- and disaccharides
HMDB0031954	425.1397	425.139407	M3H	0.000292999999999211	0.689185700442986	3-Methyl-3-butenyl apiosyl-(1->6)-glucoside	C16H28O10	380.1682471	Organic compounds	Lipids and lipid-like molecules	Fatty Acyls	Fatty acyl glycosides	Fatty acyl glycosides of mono- and disaccharides
HMDB0249860	202.0967	202.096734	M3H	3.39999999994234e-05	0.168236266497129	(3-Aminopropyl)(n-butyl)phosphinic acid	C7H18NO2P	179.1075158	Organic compounds	Organophosphorus compounds	Organophosphorus compounds	Organophosphorus compounds	Organophosphorus compounds
HMDB0304127	202.1127	202.112883	M3H	0.000183000000021138	0.905434613097565	3-dimethylsulfoniopropionaldehyde	C5H11OS	119.0525126	Organic compounds	Organic oxygen compounds	Organooxygen compounds	Carbonyl compounds	Alpha-hydrogen aldehydes
HMDB0250632	203.0585	203.058427	M3H	7.30000000146447e-05	0.359502440224481	Cyclo[(2Z)-2-amino-2-butenoyl-L-valyl-(3S,4E)-3-hydroxy-7-mercapto-4-heptenoyl-D-valyl-D-cysteinyl],cyclic (3�������v�5)-disulfide	C24H36N4O6S2	540.2076272	Organic compounds	Organic acids and derivatives	Peptidomimetics	Depsipeptides	Cyclic depsipeptides
HMDB0257884	203.0724	203.072425	M3H	2.50000000221462e-05	0.123108787528125	3-(1,3-Benzodioxol-5-ylmethoxy)-1-chloro-4-(4-fluorophenyl)piperidine	C19H19ClFNO3	363.1037493	Organic compounds	Organoheterocyclic compounds	Piperidines	Phenylpiperidines	Phenylpiperidines
HMDB0028720	203.0846	203.084712	M3H	0.000112000000001444	0.551493999220602	Arginyltryptophan	C17H24N6O3	360.1909887	Organic compounds	Organic acids and derivatives	Carboxylic acids and derivatives	Amino acids, peptides, and analogues	Dipeptides
HMDB0301985	203.0992	203.0993	M3H	0.00010000000000332	0.492369988489964	5,7,3',4'-Tetrahydroxyflavanone 7-alpha-L-arabinofuranosyl-(1->6)-glucoside	C24H28N2O	360.2201635	Organic compounds	Organoheterocyclic compounds	Quinolines and derivatives	Hydroquinolines	Hydroquinolines
HMDB0252903	203.2216	203.221911	M3H	0.000311000000010608	1.53034679420276	1-(2-Azabicyclo[2.2.2]octan-2-yl)-2-[2-(3,5-dimethylphenyl)-3-[(2S)-1-(2-pyridin-2-ylethylamino)propan-2-yl]-1H-indol-5-yl]-2-methylpropan-1-one	C37H46N4O	562.3671621	Organic compounds	Organoheterocyclic compounds	Indoles and derivatives	Indoles	2-phenylindoles
HMDB0246285	204.0487	204.048904	M3H	0.00020399999999654	0.999760331947386	4-(2-Aminoethyl)benzenesulfonyl fluoride	C8H10FNO2S	203.0416275	Organic compounds	Benzenoids	Benzene and substituted derivatives	Phenethylamines	Phenethylamines
HMDB0245816	204.0691	204.068899	M3H	0.000201000000004115	0.984961456591749	3-Aminobenzene-1,2-diol	C6H7NO2	125.0476785	Organic compounds	Benzenoids	Phenols	Benzenediols	Catechols
HMDB0256219	204.0792	204.079248	M3H	4.80000000209202e-05	0.235202748399583	Penconazole	C13H15Cl2N3	283.0643029	Organic compounds	Benzenoids	Benzene and substituted derivatives	Halobenzenes	Dichlorobenzenes
HMDB0247850	204.091	204.091012	M3H	1.19999999981246e-05	0.0587972977375634	(4-Acetamidophenyl) (2S)-2-acetamido-4-methylsulfanylbutanoate	C15H20N2O4S	324.1143783	Organic compounds	Organic acids and derivatives	Carboxylic acids and derivatives	Amino acids, peptides, and analogues	Methionine and derivatives
HMDB0253426	204.099	204.099215	M3H	0.00021499999999719	1.05340924509283	Imidazotriazine	C4H3N5	121.0388451	Organic compounds	Organoheterocyclic compounds	Triazines	Aminotriazines	Aminotriazines
HMDB0257152	204.1092	204.109204	M3H	4.00000001832268e-06	0.019597352495298	reparixin	C14H21NO3S	283.1242147	Organic compounds	Lipids and lipid-like molecules	Prenol lipids	Monoterpenoids	Aromatic monoterpenoids
HMDB0014971	205.0402	205.040227	M3H	2.6999999988675e-05	0.131681477257997	Cefaclor	C15H14ClN3O4S	367.0393543	Organic compounds	Organic acids and derivatives	Carboxylic acids and derivatives	Amino acids, peptides, and analogues	N-acyl-alpha amino acids and derivatives
HMDB0244685	205.0507	205.050872	M3H	0.000171999999992067	0.838816232842294	7,7,8,8-Tetracyanoquinodimethane	C12H4N4	204.0435961	Organic compounds	Hydrocarbon derivatives	Quinodimethanes	P-quinodimethanes	P-quinodimethanes
HMDB0251359	205.06	205.060014	M3H	1.39999999930751e-05	0.0682726959780423	Diisopropylphosphate	C6H15O4P	182.070796	Organic compounds	Organic acids and derivatives	Organic phosphoric acids and derivatives	Phosphate esters	Dialkyl phosphates
HMDB0245195	205.0647	205.064689	M3H	1.10000000006494e-05	0.053641609651525	4,6-Dihydroxy-2-mercaptopyrimidine	C4H4N2O2S	143.9993486	Organic compounds	Organoheterocyclic compounds	Diazines	Pyrimidines and pyrimidine derivatives	Hydroxypyrimidines
HMDB0247275	205.0719	205.071999	M3H	9.90000000058444e-05	0.482757277876071	7-Nitroindazole	C7H5N3O2	163.0381764	Organic compounds	Organoheterocyclic compounds	Benzopyrazoles	Indazoles	Indazoles
HMDB0248518	205.0834	205.083374	M3H	2.60000000196214e-05	0.126777707585508	n6-[2-(4-Aminophenyl)ethyl]adenosine	C18H22N6O4	386.1702532	Organic compounds	Nucleosides, nucleotides, and analogues	Purine nucleosides	Purine nucleosides	Purine nucleosides
HMDB0001870	205.0969	205.097149	M3H	0.000248999999996613	1.21405880681751	Benzoic acid	C7H6O2	122.0367794	Organic compounds	Benzenoids	Benzene and substituted derivatives	Benzoic acids and derivatives	Benzoic acids
HMDB0000476	205.1109	205.110615	M3H	0.000284999999990987	1.38949415168487	3-Oxo-4,6-choladienoic acid	C24H34O3	370.250795	Organic compounds	Lipids and lipid-like molecules	Steroids and steroid derivatives	Bile acids, alcohols and derivatives	Bile acids, alcohols and derivatives
HMDB0245081	206.0479	206.047949	M3H	4.89999999899737e-05	0.237808724754517	2-Chloroquinoxaline	C8H5ClN2	164.0141259	Organic compounds	Organoheterocyclic compounds	Diazanaphthalenes	Benzodiazines	Quinoxalines
HMDB0247454	206.0719	206.072196	M3H	0.000295999999991636	1.43638979802805	8-Nitroguanosine	C10H12N6O7	328.0767468	Organic compounds	Nucleosides, nucleotides, and analogues	Purine nucleosides	Purine nucleosides	Purine nucleosides
HMDB0040668	206.0927	206.092619	M3H	8.09999999944466e-05	0.393027175778899	Blumenol C glucoside	C19H32O7	372.2148034	Organic compounds	Lipids and lipid-like molecules	Fatty Acyls	Fatty acyl glycosides	Fatty acyl glycosides of mono- and disaccharides
HMDB0000314	206.1096	206.10953	M3H	6.99999999937972e-05	0.339625246798618	3b-Allotetrahydrocortisol	C21H34O5	366.2406242	Organic compounds	Lipids and lipid-like molecules	Steroids and steroid derivatives	Hydroxysteroids	21-hydroxysteroids
HMDB0257256	206.12	206.119909	M3H	9.09999999976208e-05	0.441490588847586	10-(2-(Diethylamino)ethyl)-9(10H)-acridinone (4,5-dihydro-2-thiazolyl)hydrazone	C22H27N5S	393.1987171	Organic compounds	Organoheterocyclic compounds	Quinolines and derivatives	Benzoquinolines	Acridines
HMDB0039433	207.0079	207.007882	M3H	1.80000000113978e-05	0.0869532108511587	1,2,4-Trithiolane	C2H4S3	123.9475122	Organic compounds	Organoheterocyclic compounds	Trithiolanes	Trithiolanes	Trithiolanes
HMDB0248029	207.0856	207.085729	M3H	0.000128999999986945	0.622930419251368	Adrafinil	C15H15NO3S	289.0772645	Organic compounds	Benzenoids	Benzene and substituted derivatives	Diphenylmethanes	Diphenylmethanes
HMDB0249032	230.0893	230.089445	M3H	0.000145000000003392	0.630189707326177	Benzotrifluoride	C7H5F3	146.0343347	Organic compounds	Benzenoids	Benzene and substituted derivatives	Trifluoromethylbenzenes	Trifluoromethylbenzenes
HMDB0249032	207.0998	207.099675	M3H	0.000124999999997044	0.603574100234798	Benzotrifluoride	C7H5F3	146.0343347	Organic compounds	Benzenoids	Benzene and substituted derivatives	Trifluoromethylbenzenes	Trifluoromethylbenzenes
HMDB0256244	207.1139	207.113689	M3H	0.000211000000007289	1.01876414362591	Trapencaine	C22H34N2O3	374.256943	Organic compounds	Benzenoids	Benzene and substituted derivatives	Phenylcarbamic acid esters	Phenylcarbamic acid esters
HMDB0002204	207.1301	207.13011	M3H	1.00000000031741e-05	0.0482788330637884	Astaxanthin	C40H52O4	596.3865602	Organic compounds	Lipids and lipid-like molecules	Prenol lipids	Tetraterpenoids	Xanthophylls
HMDB0031677	207.1444	207.144457	M3H	5.69999999981974e-05	0.275170288520911	5-(14-Nonadecenyl)-1,3-benzenediol	C25H42O2	374.3184806	Organic compounds	Benzenoids	Phenols	Benzenediols	Resorcinols
HMDB0031677	776.6595	776.660081	M3H	0.000581000000011045	0.748075012768739	5-(14-Nonadecenyl)-1,3-benzenediol	C25H42O2	374.3184806	Organic compounds	Benzenoids	Phenols	Benzenediols	Resorcinols
HMDB0249386	208.0611	208.061277	M3H	0.000176999999979444	0.850710918108244	Brivanib	C19H19FN4O3	370.1441187	Organic compounds	Organic oxygen compounds	Organooxygen compounds	Ethers	Diarylethers
HMDB0252309	208.0725	208.072454	M3H	4.5999999997548e-05	0.221076837001922	Floctafenic acid	C17H11F3N2O2	332.0772621	Organic compounds	Organoheterocyclic compounds	Quinolines and derivatives	Aminoquinolines and derivatives	4-aminoquinolines
HMDB0248063	208.087	208.087062	M3H	6.20000000139953e-05	0.29795221008981	4-[2-[5,5-Dimethyl-8-(4-methylphenyl)-6H-naphthalen-2-yl]ethynyl]benzoic acid	C28H24O2	392.17763	Organic compounds	Lipids and lipid-like molecules	Prenol lipids	Sesquiterpenoids	Sesquiterpenoids
HMDB0246684	208.1023	208.102435	M3H	0.000135000000000218	0.648718983034573	Navarixin	C21H23N3O5	397.1637709	Organic compounds	Benzenoids	Benzene and substituted derivatives	Benzoic acids and derivatives	Aminosalicylic acids and derivatives
HMDB0011550	208.1159	208.115897	M3H	3.00000002084744e-06	0.0144150450018118	MG(0:0/20:5(5Z,8Z,11Z,14Z,17Z)/0:0)	C23H36O4	376.2613596	Organic compounds	Lipids and lipid-like molecules	Endocannabinoids	Endocannabinoids	Endocannabinoids
HMDB0250983	208.1277	208.127588	M3H	0.000112000000001444	0.53813144656942	delta9-Tetrahydrocannabinol hemisuccinate	C25H34O5	414.2406242	Organic compounds	Organoheterocyclic compounds	Benzopyrans	1-benzopyrans	2,2-dimethyl-1-benzopyrans
HMDB0302952	208.9104	208.909387	M3H	0.00101300000000037	4.84899225710894	Calcium nitrate	CaN2O6	163.9382269	Inorganic compounds	Mixed metal/non-metal compounds	Alkaline earth metal oxoanionic compounds	Alkaline earth metal nitrates	Alkaline earth metal nitrates
HMDB0303019	208.9365	208.936147	M3H	0.000352999999989834	1.68951138928504	Oxaluric acid	C3H4N2O4	132.0171066	Organic compounds	Organic acids and derivatives	Carboxylic acids and derivatives	Amino acids, peptides, and analogues	N-carbamoyl-alpha amino acids
HMDB0255796	209.0679	209.067904	M3H	3.99999998990097e-06	0.0191325397795205	Epipodophyllotoxin derivitive	C30H34O13	602.1999412	Organic compounds	Lignans, neolignans and related compounds	Lignan lactones	Podophyllotoxins	Podophyllotoxins
HMDB0250933	209.0883	209.088137	M3H	0.00016300000001479	0.779575552939143	Deferitazole	C18H25NO7S	399.1351733	Organic compounds	Organic acids and derivatives	Carboxylic acids and derivatives	Amino acids, peptides, and analogues	Alpha amino acids and derivatives
HMDB0015178	209.1003	209.100267	M3H	3.30000000019481e-05	0.157819023741123	Gatifloxacin	C19H22FN3O4	375.1594344	Organic compounds	Organoheterocyclic compounds	Quinolines and derivatives	Quinoline carboxylic acids	Quinoline carboxylic acids
HMDB0247063	209.1195	209.118912	M3H	0.000587999999993372	2.811797337552	6-Fluoromevalonate	C6H9FO3	148.0535723	Organic compounds	Organoheterocyclic compounds	Lactones	Delta valerolactones	Delta valerolactones
HMDB0252671	209.1343	209.134209	M3H	9.09999999976208e-05	0.435127282297564	gemeprost	C23H38O5	394.2719243	Organic compounds	Lipids and lipid-like molecules	Fatty Acyls	Fatty alcohols	Fatty alcohols
HMDB0256435	209.1401	209.139687	M3H	0.000412999999980457	1.97475670880418	Phenylalanyl-prolyl-arginine nitrile	C20H29N7O2	399.2382732	Organic compounds	Organic acids and derivatives	Carboxylic acids and derivatives	Amino acids, peptides, and analogues	Proline and derivatives
HMDB0245188	210.0415	210.04149	M3H	1.00000000031741e-05	0.0476096413293113	2-Mercaptoacetamide	C2H5NOS	91.00918496	Organic compounds	Organic acids and derivatives	Carboxylic acids and derivatives	Carboxylic acid derivatives	Primary carboxylic acid amides
HMDB0248757	292.108	292.108049	M3H	4.89999999899737e-05	0.167746147898765	Aza-anthracenedione	C13H7NO2	209.0476785	Organic compounds	Organoheterocyclic compounds	Isoquinolines and derivatives	Isoquinolones and derivatives	Isoquinolones and derivatives
HMDB0248757	210.0549	210.054955	M3H	5.50000000032469e-05	0.261836241869405	Aza-anthracenedione	C13H7NO2	209.0476785	Organic compounds	Organoheterocyclic compounds	Isoquinolines and derivatives	Isoquinolones and derivatives	Isoquinolones and derivatives
HMDB0060562	210.0741	210.074505	M3H	0.000405000000000655	1.9278874416515	Captopril-cysteine disulfide	C12H20N2O5S2	336.0813631	Organic compounds	Organic acids and derivatives	Carboxylic acids and derivatives	Amino acids, peptides, and analogues	L-cysteine-S-conjugates
HMDB0038583	210.0894	210.089326	M3H	7.40000000121199e-05	0.352231126735682	Piperolactam D	C17H13NO4	295.0844579	Organic compounds	Alkaloids and derivatives	Aristolactams	Aristolactams	Aristolactams
HMDB0256672	210.098	210.098021	M3H	2.09999999754018e-05	0.0999533449932011	Dextran-70	C17H32O10	396.1995472	Organic compounds	Organic oxygen compounds	Organooxygen compounds	Carbohydrates and carbohydrate conjugates	C-glycosyl compounds
HMDB0241944	795.7202	795.718465	M3H	0.00173499999993965	2.18041942754168	N-Stearoyl Isoleucine	C24H47NO3	397.3555944	Organic compounds	Organic acids and derivatives	Carboxylic acids and derivatives	Amino acids, peptides, and analogues	Isoleucine and derivatives
HMDB0241944	210.6759	210.676044	M3H	0.000143999999977495	0.683513878670968	N-Stearoyl Isoleucine	C24H47NO3	397.3555944	Organic compounds	Organic acids and derivatives	Carboxylic acids and derivatives	Amino acids, peptides, and analogues	Isoleucine and derivatives
HMDB0241944	836.7455	836.745012	M3H	0.000488000000018474	0.583212320384258	N-Stearoyl Isoleucine	C24H47NO3	397.3555944	Organic compounds	Organic acids and derivatives	Carboxylic acids and derivatives	Amino acids, peptides, and analogues	Isoleucine and derivatives
HMDB0259000	210.9229	210.922805	M3H	9.49999999875217e-05	0.450401747632371	Thioapfelsaure	C4H6O3S	134.0037652	Organic compounds	Lipids and lipid-like molecules	Fatty Acyls	Fatty acids and conjugates	Thia fatty acids
HMDB0247016	211.0653	211.06532	M3H	2.00000000063483e-05	0.0947573955131439	5alpha-Hydroxytriptolide	C20H24O7	376.1522031	Organic compounds	Organoheterocyclic compounds	Oxepanes	Oxepanes	Oxepanes
HMDB0248990	211.0755	211.075356	M3H	0.000144000000005917	0.682220808410799	Benzil	C14H10O2	210.0680796	Organic compounds	Phenylpropanoids and polyketides	Stilbenes	Stilbenes	Stilbenes
HMDB0040284	211.0884	211.088359	M3H	4.10000000101718e-05	0.194231459301703	1,2-Dihydro-1,1,6-trimethylnaphthalene	C13H16	172.1252005	Organic compounds	Benzenoids	Naphthalenes	Naphthalenes	Naphthalenes
HMDB0033444	211.1021	211.1021	M3H	0	0	15-Acetyl-4-deoxynivalenol	C17H22O7	338.1365531	Organic compounds	Nucleosides, nucleotides, and analogues	Purine nucleosides	Purine 2'-deoxyribonucleosides	Purine 2'-deoxyribonucleosides
HMDB0254134	211.1099	211.109729	M3H	0.000171000000023014	0.810005303085837	4H-1-Benzopyran-8-acetic acid, 4-oxo-2-phenyl-, 2-(diethylamino)ethyl ester	C23H25NO4	379.1783583	Organic compounds	Phenylpropanoids and polyketides	Flavonoids	Flavones	Flavones
HMDB0252592	212.0692	212.069199	M3H	9.99999997475243e-07	0.00471544195097961	Galarubicin	C30H32FNO13	633.1857683	Organic compounds	Phenylpropanoids and polyketides	Anthracyclines	Anthracyclines	Anthracyclines
HMDB0251075	212.0833	212.08335	M3H	4.9999999987449e-05	0.23575636648256	Devd-amc	C28H35N5O12	633.2282216	Organic compounds	Organic acids and derivatives	Peptidomimetics	Hybrid peptides	Hybrid peptides
HMDB0031978	212.0991	212.098965	M3H	0.000135000000000218	0.636495326604815	Methyl (9Z)-6'-oxo-6,6'-diapo-6-carotenoate	C25H30O3	378.2194948	Organic compounds	Lipids and lipid-like molecules	Prenol lipids	Diterpenoids	Acyclic diterpenoids
HMDB0032960	212.1151	212.114875	M3H	0.000225000000000364	1.06074597550202	1-Octen-3-yl primeveroside	C19H34O10	422.2151973	Organic compounds	Lipids and lipid-like molecules	Fatty Acyls	Fatty acyl glycosides	Fatty acyl glycosides of mono- and disaccharides
HMDB0250647	212.2374	212.237274	M3H	0.000125999999994519	0.593675171282681	Cycloheptyl	C7H13	97.10172542	Organic compounds	Hydrocarbons	Saturated hydrocarbons	Saturated hydrocarbons	Saturated hydrocarbons
HMDB0289855	212.2557	212.256398	M3H	0.000697999999999865	3.28847566705558	Cer(d16:1/20:4(6Z,8E,10E,14Z)-2OH(5S,12R))	C36H63NO5	589.4706241	Organic compounds	Lipids and lipid-like molecules	Sphingolipids	Ceramides	Ceramides
HMDB0240294	213.0372	213.036956	M3H	0.000244000000009237	1.14534118676215	2-O-Methylascorbic acid	C7H10O6	190.047738	Organic compounds	Organoheterocyclic compounds	Dihydrofurans	Furanones	Butenolides
HMDB0243502	213.0596	213.059545	M3H	5.49999999748252e-05	0.258143797194466	Thioridazine 5-Sulfoxide	C21H26N2OS2	386.1486558	Organic compounds	Organoheterocyclic compounds	Benzothiazines	Phenothiazines	Phenothiazines
HMDB0247399	213.0821	213.082174	M3H	7.40000000121199e-05	0.347283860601685	2-(4-(3-(4-Acetyl-3-hydroxy-2-propylphenoxy)propoxy)phenoxy)acetic acid	C22H26O7	402.1678532	Organic compounds	Organic oxygen compounds	Organooxygen compounds	Carbonyl compounds	Alkyl-phenylketones
HMDB0258381	213.1016	213.10157	M3H	2.99999999811007e-05	0.140777939745356	Sophoraflavanone G	C25H28O6	424.1885886	Organic compounds	Phenylpropanoids and polyketides	Flavonoids	Flavans	8-prenylated flavanones
HMDB0002201	214.0477	214.047616	M3H	8.39999999868724e-05	0.392436045570684	N-Carboxyethyl-g-aminobutyric acid	C7H13NO4	175.0844579	Organic compounds	Organic acids and derivatives	Carboxylic acids and derivatives	Amino acids, peptides, and analogues	Gamma amino acids and derivatives
HMDB0252947	214.0732	214.073282	M3H	8.19999999919219e-05	0.383046399932906	2-Cyclopentyl-4-(5-phenyl-1H-pyrrolo[2,3-b]pyridin-3-yl)benzoic acid	C25H22N2O2	382.168128	Organic compounds	Organoheterocyclic compounds	Pyridines and derivatives	Phenylpyridines	Phenylpyridines
HMDB0251032	214.0926	214.092786	M3H	0.000185999999985142	0.868782192339458	Descarboxyethoxyloratadine	C24H27ClN2O3	426.1710204	Organic compounds	Organoheterocyclic compounds	Benzocycloheptapyridines	Benzocycloheptapyridines	Benzocycloheptapyridines
HMDB0000549	214.1066	214.107382	M3H	0.000782000000015159	3.65237290144045	gamma-Butyrolactone	C4H6O2	86.03677944	Organic compounds	Organoheterocyclic compounds	Lactones	Gamma butyrolactones	Gamma butyrolactones
HMDB0252138	214.1155	214.115678	M3H	0.000178000000005341	0.831326326348417	Evodiamine	C19H17N3O	303.1371622	Organic compounds	Organoheterocyclic compounds	Indoles and derivatives	Pyridoindoles	Beta carbolines
HMDB0030613	465.4067	465.406839	M3H	0.000138999999990119	0.298663423788062	1,9-Octacosanediol	C28H58O2	426.4436811	Organic compounds	Lipids and lipid-like molecules	Fatty Acyls	Fatty alcohols	Fatty alcohols
HMDB0245332	214.2516	214.252924	M3H	0.00132400000001098	6.17961227922837	2,2-Dimethylbutane	C6H14	86.10955045	Organic compounds	Hydrocarbons	Saturated hydrocarbons	Alkanes	Branched alkanes
HMDB0247548	214.9392	214.938551	M3H	0.000649000000009892	3.01946764314928	4,6-Dichloropyrimidine-5-carboxylic acid	C5H2Cl2N2O2	191.9493327	Organic compounds	Organoheterocyclic compounds	Diazines	Pyrimidines and pyrimidine derivatives	Pyrimidinecarboxylic acids
HMDB0244565	214.9484	214.949232	M3H	0.000832000000002608	3.87068142677806	Tris(1,3-dichloro-2-propyl)phosphate	C9H15Cl6O4P	427.8839122	Organic compounds	Organic acids and derivatives	Organic phosphoric acids and derivatives	Phosphate esters	Trialkyl phosphates
HMDB0244565	878.7539	878.757042	M3H	0.0031419999999116	3.57550477519997	Tris(1,3-dichloro-2-propyl)phosphate	C9H15Cl6O4P	427.8839122	Organic compounds	Organic acids and derivatives	Organic phosphoric acids and derivatives	Phosphate esters	Trialkyl phosphates
HMDB0259182	214.9563	214.95519	M3H	0.00111000000001127	5.16386694366984	Triclabendazole sulfone	C14H9Cl3N2O3S	389.9399464	Organic compounds	Organoheterocyclic compounds	Benzimidazoles	Sulfinylbenzimidazoles	Sulfinylbenzimidazoles
HMDB0031314	214.9697	214.969361	M3H	0.000338999999996759	1.57696891510395	Benzyl methyl sulfide	C8H10S	138.050321	Organic compounds	Benzenoids	Benzene and substituted derivatives	Benzene and substituted derivatives	Benzene and substituted derivatives
HMDB0255661	215.04	215.04018	M3H	0.000180000000000291	0.83705287077183	Nitrosoguanidine	CH4N4O	88.03851077	Organic compounds	Organic nitrogen compounds	Organonitrogen compounds	Organic nitroso compounds	Nitrosimines
HMDB0003072	215.0528	215.052606	M3H	0.000193999999993366	0.902104855187694	Quinic acid	C7H12O6	192.0633881	Organic compounds	Organic oxygen compounds	Organooxygen compounds	Alcohols and polyols	Quinic acids and derivatives
HMDB0249872	215.063	215.062934	M3H	6.59999999754746e-05	0.306886913276625	3-[[(2S)-3-(4-Phenylphenyl)-2-(phosphonomethylamino)propanoyl]amino]propanoic acid	C19H23N2O6P	406.1293735	Organic compounds	Organic acids and derivatives	Peptidomimetics	Hybrid peptides	Hybrid peptides
HMDB0254164	215.076	215.075923	M3H	7.70000000045457e-05	0.358013109652193	Lorlatinib	C21H19FN6O2	406.155352	Organic compounds	Phenylpropanoids and polyketides	Macrolactams	Macrolactams	Macrolactams
HMDB0244300	813.2342	813.233097	M3H	0.00110299999994368	1.35631469502732	4-(2-Chlorophenoxy)-N-[3-(methylcarbamoyl)phenyl]piperidine-1-carboxamide	C20H22ClN3O3	387.1349693	Organic compounds	Benzenoids	Benzene and substituted derivatives	N-phenylureas	N-phenylureas
HMDB0244300	215.0883	215.088035	M3H	0.00026500000001306	1.23205365660187	4-(2-Chlorophenoxy)-N-[3-(methylcarbamoyl)phenyl]piperidine-1-carboxamide	C20H22ClN3O3	387.1349693	Organic compounds	Benzenoids	Benzene and substituted derivatives	N-phenylureas	N-phenylureas
HMDB0248580	215.0985	215.098492	M3H	8.00000000822365e-06	0.0371922645009694	Argentine	C23H26N4O3	406.2004907	Organic compounds	Alkaloids and derivatives	Lupin alkaloids	Cytisine and derivatives	Cytisine and derivatives
HMDB0036871	215.2331	215.233594	M3H	0.000494000000003325	2.29518074210722	Mytiloxanthin	C40H54O4	598.4022102	Organic compounds	Lipids and lipid-like molecules	Prenol lipids	Triterpenoids	Triterpenoids
HMDB0255079	215.2478	215.248173	M3H	0.000372999999996182	1.732883465618	N-allyldecylamine	C13H27N	197.2143499	Organic compounds	Organic nitrogen compounds	Organonitrogen compounds	Amines	Dialkylamines
HMDB0244458	216.0541	216.054232	M3H	0.000132000000007793	0.610957715504469	Methyl 6-methyl-3-(2-methylpropyl)-4-(3-nitrophenyl)-4,7-dihydrothieno[2,3-b]pyridine-5-carboxylate	C20H22N2O4S	386.1300284	Organic compounds	Organoheterocyclic compounds	Thienopyridines	Thienopyridines	Thienopyridines
HMDB0000020	216.0631	216.063109	M3H	9.00000000569889e-06	0.0416544964448276	p-Hydroxyphenylacetic acid	C8H8O3	152.0473441	Organic compounds	Benzenoids	Phenols	1-hydroxy-2-unsubstituted benzenoids	1-hydroxy-2-unsubstituted benzenoids
HMDB0001202	216.0753	216.075565	M3H	0.00026500000001306	1.2264228026573	dCMP	C9H14N3O7P	307.0569363	Organic compounds	Nucleosides, nucleotides, and analogues	Pyrimidine nucleotides	Pyrimidine deoxyribonucleotides	Pyrimidine 2'-deoxyribonucleoside monophosphates
HMDB0001177	308.0987	308.098476	M3H	0.000224000000002889	0.727040272678559	(S)-Succinyldihydrolipoamide	C12H21NO4S2	307.0911995	Organic compounds	Lipids and lipid-like molecules	Fatty Acyls	Fatty acids and conjugates	Thia fatty acids
HMDB0001177	216.0925	216.092697	M3H	0.000196999999985792	0.911645801643134	(S)-Succinyldihydrolipoamide	C12H21NO4S2	307.0911995	Organic compounds	Lipids and lipid-like molecules	Fatty Acyls	Fatty acids and conjugates	Thia fatty acids
HMDB0244520	216.1044	216.104445	M3H	4.50000000000728e-05	0.208232644173852	(Z)-7-[(1R,2R,3R,5S)-2-(1,2-Dihydroxy-3-oxooctyl)-3,5-dihydroxycyclopentyl]hept-5-enoic acid	C20H34O7	386.2304534	Organic compounds	Lipids and lipid-like molecules	Fatty Acyls	Eicosanoids	Prostaglandins and related compounds
HMDB0250132	216.1151	216.114966	M3H	0.000134000000002743	0.620040353904704	Chlorphentermine	C10H14ClN	183.0814772	Organic compounds	Benzenoids	Benzene and substituted derivatives	Phenethylamines	Amphetamines and derivatives
HMDB0033296	217.0521	217.052212	M3H	0.000112000000001444	0.516004877211038	Kuwanon Y	C34H30O9	582.1889826	Organic compounds	Phenylpropanoids and polyketides	Diarylheptanoids	Linear diarylheptanoids	Linear diarylheptanoids
HMDB0039952	217.059	217.058973	M3H	2.6999999988675e-05	0.124390158192976	1-(3-Methyl-2-butenoyl)-6-apiosylglucose	C16H26O11	394.1475117	Organic compounds	Lipids and lipid-like molecules	Fatty Acyls	Fatty acyl glycosides	Fatty acyl glycosides of mono- and disaccharides
HMDB0255090	217.0712	217.071208	M3H	8.00000000822365e-06	0.036854265850972	N-BENZYL-3-CYANOAZETIDINE	C11H12N2	172.1000484	Organic compounds	Benzenoids	Benzene and substituted derivatives	Phenylmethylamines	Phenylmethylamines
HMDB0245138	217.0822	217.08217	M3H	3.00000000095224e-05	0.138196517979908	2-Hexynyl-5'-N-ethylcarboxamidoadenosine	C18H24N6O4	388.1859033	Organic compounds	Nucleosides, nucleotides, and analogues	Purine nucleosides	Purine nucleosides	Purine nucleosides
HMDB0245090	217.0991	217.098923	M3H	0.000176999999979444	0.815296536406326	2-Cyclohexylidenecyclohexanone	C12H18O	178.1357652	Organic compounds	Organic oxygen compounds	Organooxygen compounds	Carbonyl compounds	Cyclic ketones
HMDB0255621	217.1148	217.114678	M3H	0.000122000000004618	0.561915026328245	Niranthin	C24H32O7	432.2148034	Organic compounds	Lignans, neolignans and related compounds	Dibenzylbutane lignans	Dibenzylbutane lignans	Dibenzylbutane lignans
HMDB0001858	217.1224	217.122306	M3H	9.39999999900465e-05	0.432935711313081	p-Cresol	C7H8O	108.0575149	Organic compounds	Benzenoids	Phenols	Cresols	Para cresols
HMDB0014614	218.0593	218.059365	M3H	6.5000000006421e-05	0.298083964458124	Montelukast	C35H36ClNO3S	585.2104424	Organic compounds	Phenylpropanoids and polyketides	Linear 1,3-diarylpropanoids	Linear 1,3-diarylpropanoids	Linear 1,3-diarylpropanoids
HMDB0257013	218.0686	218.068593	M3H	7.00000001074841e-06	0.0320999916331299	Q-100035	C20H15N3O6	393.0960852	Organic compounds	Alkaloids and derivatives	Camptothecins	Camptothecins	Camptothecins
HMDB0257013	432.059	432.059243	M3H	0.000242999999954918	0.562422871149914	Q-100035	C20H15N3O6	393.0960852	Organic compounds	Alkaloids and derivatives	Camptothecins	Camptothecins	Camptothecins
HMDB0304245	708.2462	708.24682	M3H	0.000619999999912579	0.875401035916518	71-hydroxychlorophyllide a	C35H33MgN4O6	629.2256001	Unclassified	Unclassified	Unclassified	Unclassified	Unclassified
HMDB0304245	218.0765	218.076457	M3H	4.30000000051223e-05	0.197178551947596	71-hydroxychlorophyllide a	C35H33MgN4O6	629.2256001	Unclassified	Unclassified	Unclassified	Unclassified	Unclassified
HMDB0243929	218.0915	218.09161	M3H	0.000110000000006494	0.50437520272556	1-Methyl-4-phenyl-1,2,3,6-tetrahydropyridine	C12H15N	173.1204495	Organic compounds	Organoheterocyclic compounds	Pyridines and derivatives	Hydropyridines	Hydropyridines
HMDB0253964	229.1024	229.102374	M3H	2.59999999911997e-05	0.113486384000542	Lanabecestat	C26H28N4O	412.2263115	Organic compounds	Benzenoids	Indanes	Indanes	Indanes
HMDB0253964	218.1113	218.111403	M3H	0.000102999999995745	0.472235740905969	Lanabecestat	C26H28N4O	412.2263115	Organic compounds	Benzenoids	Indanes	Indanes	Indanes
HMDB0029511	219.0822	219.082174	M3H	2.59999999911997e-05	0.118676930744716	Garcinone C	C23H26O7	414.1678532	Organic compounds	Organoheterocyclic compounds	Benzopyrans	1-benzopyrans	8-prenylated xanthones
HMDB0034662	219.0991	219.099162	M3H	6.20000000139953e-05	0.282976892508586	Dihydrofukinolide	C22H32O6	392.2198888	Organic compounds	Lipids and lipid-like molecules	Prenol lipids	Terpene lactones	Terpene lactones
HMDB0039454	219.114	219.113699	M3H	0.000301000000007434	1.37371602679864	Argenteane	C40H46O8	654.3192684	Organic compounds	Lignans, neolignans and related compounds	Dibenzylbutane lignans	Dibenzylbutane lignans	Dibenzylbutane lignans
HMDB0250729	219.1279	219.127731	M3H	0.000168999999999642	0.771239674816154	10-(2-(Diethylamino)propyl)-10H-pyrido(3,2-b)(1,4)benzothiazine	C18H23N3S	313.1612689	Organic compounds	Organic nitrogen compounds	Organonitrogen compounds	Amines	Alkyldiarylamines
HMDB0257030	219.1327	219.132682	M3H	1.80000000113978e-05	0.0821420148154705	Quinagolida	C20H33N3O3S	395.2242631	Organic compounds	Organoheterocyclic compounds	Quinolines and derivatives	Benzoquinolines	Benzoquinolines
HMDB0242297	219.1398	219.139914	M3H	0.000113999999996395	0.520215591562178	(17E,19E,21E,23E,25E)-4,6,8,10,12,14,16,27-Octahydroxy-3-(1-hydroxyhexyl)-17,28-dimethyl-1-oxacyclooctacosa-17,19,21,23,25-pentaen-2-one	C35H58O11	654.3979127	Organic compounds	Phenylpropanoids and polyketides	Macrolides and analogues	Macrolides and analogues	Macrolides and analogues
HMDB0039815	220.0971	220.097262	M3H	0.000161999999988893	0.736038233809984	Flusilazole	C16H15F2N3Si	315.1003304	Organic compounds	Benzenoids	Benzene and substituted derivatives	Halobenzenes	Fluorobenzenes
HMDB0000875	220.1079	220.108049	M3H	0.000148999999993293	0.676940260341381	Trigonelline	C7H7NO2	137.0476785	Organic compounds	Alkaloids and derivatives	Alkaloids and derivatives	Alkaloids and derivatives	Alkaloids and derivatives
HMDB0257321	220.1221	220.12264	M3H	0.000540000000000873	2.45317791936746	7,7-Diphenyl-2-(1-imino-2-(2-methoxyphenyl)ethyl)perhydroisoindol-4-one	C29H30N2O2	438.2307282	Organic compounds	Benzenoids	Benzene and substituted derivatives	Diphenylmethanes	Diphenylmethanes
HMDB0244796	221.0687	221.068686	M3H	1.39999999930751e-05	0.0633287339170013	4-Azaspiro[bicyclo[2.2.2]octane-2,2'-[1,4]oxazolidine]-5'-one	C9H14N2O2	182.1055277	Organic compounds	Organoheterocyclic compounds	Azaspirodecane derivatives	Azaspirodecane derivatives	Azaspirodecane derivatives
HMDB0240526	221.0788	221.078821	M3H	2.10000000038235e-05	0.094988746135133	Homovanillic acid 4-glucuronide	C15H18O10	358.0899968	Organic compounds	Organic oxygen compounds	Organooxygen compounds	Carbohydrates and carbohydrate conjugates	Phenolic glycosides
HMDB0039042	221.0858	221.086055	M3H	0.000254999999981464	1.15339703348302	(3'x,5'a,9'x,10'b)-O-(3-Hydroxy-6-oxo-7-drimen-11-yl)umbelliferone	C24H28O5	396.193674	Organic compounds	Phenylpropanoids and polyketides	Coumarins and derivatives	Coumarins and derivatives	Coumarins and derivatives
HMDB0242729	221.102	221.101964	M3H	3.59999999943739e-05	0.162820806034875	1,2-O-Isopropylidene-D-glucofuranose	C9H16O6	220.0946882	Organic compounds	Organic oxygen compounds	Organooxygen compounds	Ethers	Ketals
HMDB0002318	221.1192	221.119178	M3H	2.20000000012988e-05	0.0994938575671567	Capsianoside I	C32H52O14	660.3357064	Organic compounds	Lipids and lipid-like molecules	Fatty Acyls	Fatty acyl glycosides	Sophorolipids
HMDB0028918	221.1341	221.134068	M3H	3.19999999760512e-05	0.144708593594232	Isoleucyl-Tryptophan	C17H23N3O3	317.1739416	Organic compounds	Organic acids and derivatives	Carboxylic acids and derivatives	Amino acids, peptides, and analogues	Dipeptides
HMDB0304412	642.207	642.206931	M3H	6.89999999394786e-05	0.1074420044518	magnesium-protoporphyrin IX 13-monomethyl ester	C35H33MgN4O4	597.2357708	Organic compounds	Organoheterocyclic compounds	Tetrapyrroles and derivatives	Metallotetrapyrroles	Metalloporphyrins
HMDB0304412	222.0678	222.067808	M3H	8.00000000822365e-06	0.036025032535214	magnesium-protoporphyrin IX 13-monomethyl ester	C35H33MgN4O4	597.2357708	Organic compounds	Organoheterocyclic compounds	Tetrapyrroles and derivatives	Metallotetrapyrroles	Metalloporphyrins
HMDB0038915	222.0912	222.091338	M3H	0.000138000000021066	0.621365971603385	12-Tridecene-4,6,8,10-tetraynal	C13H8O	180.0575149	Organic compounds	Lipids and lipid-like molecules	Fatty Acyls	Fatty aldehydes	Fatty aldehydes
HMDB0248891	222.1087	222.108759	M3H	5.89999999931479e-05	0.265635629404187	Bay 41-2272	C20H17FN6	360.1498727	Organic compounds	Organoheterocyclic compounds	Pyrazolopyridines	Pyrazolopyridines	Pyrazolopyridines
HMDB0061046	222.1263	222.126285	M3H	1.49999999905504e-05	0.0675291534747918	M2 di-hydroxylated metabolite	C24H28FN3O3	425.21147	Organic compounds	Organoheterocyclic compounds	Indoles and derivatives	N-alkylindoles	N-alkylindoles
HMDB0259035	223.0827	223.082647	M3H	5.29999999798747e-05	0.237580110746466	thiosulfinate	C6H10OS2	162.0173073	Organic compounds	Organic acids and derivatives	Thiosulfinic acid esters	Thiosulfinic acid esters	Thiosulfinic acid esters
HMDB0251851	223.0915	223.092096	M3H	0.000596000000001595	2.67154242883439	Epilincomycin	C18H34N2O6S	406.213758	Organic compounds	Nucleosides, nucleotides, and analogues	Pyrimidine nucleosides	Pyrimidine nucleosides	Pyrimidine nucleosides
HMDB0304430	223.1042	223.104762	M3H	0.000562000000002172	2.5189959862989	N-alpha-acetyl lysine methyl ester	C9H16N2O3	200.1155438	Organic compounds	Organic acids and derivatives	Carboxylic acids and derivatives	Amino acids, peptides, and analogues	N-acyl-alpha amino acids and derivatives
HMDB0062751	223.117	223.117338	M3H	0.000337999999999283	1.51489795920424	Ecgoninium Methyl Ester(1+)	C10H18NO3	200.1281199	Organic compounds	Organic acids and derivatives	Carboxylic acids and derivatives	Amino acids, peptides, and analogues	Delta amino acids and derivatives
HMDB0252656	223.1267	223.126577	M3H	0.000123000000002094	0.551256608046713	5-((1-Ethyl-4-piperidinyl)oxy)-9H-pyrrolo(2,3-b:5,4-c')dipyridine-6-carbonitrile	C18H19N5O	321.1589603	Organic compounds	Organoheterocyclic compounds	Pyrrolopyridines	Pyrrolopyridines	Pyrrolopyridines
HMDB0251407	223.1417	223.141696	M3H	3.99999998990097e-06	0.0179258294689172	Dimethyl suberimidate	C10H20N2O2	200.1524779	Organic compounds	Organic acids and derivatives	Carboximidic acids and derivatives	Imidoesters	Imidoesters
HMDB0258894	223.154	223.154	M3H	0	0	Tetraglyme	C10H22O5	222.1467238	Organic compounds	Organic oxygen compounds	Organooxygen compounds	Ethers	Dialkyl ethers
HMDB0260288	224.0891	224.089289	M3H	0.00018900000000599	0.843413805494246	4,6-Dimethyl-1-nitro-4-(trifluoromethyl)cyclohexene	C9H12F3NO2	223.0820131	Organic compounds	Organic 1,3-dipolar compounds	Allyl-type 1,3-dipolar organic compounds	Organic nitro compounds	C-nitro compounds
HMDB0240212	224.1011	224.100559	M3H	0.000540999999998348	2.41409482605685	Dimethylguanidino valeric acid	C8H15N3O3	201.1113414	Organic compounds	Organic acids and derivatives	Keto acids and derivatives	Short-chain keto acids and derivatives	Short-chain keto acids and derivatives
HMDB0000303	224.1158	224.115813	M3H	1.29999999955999e-05	0.058005724011986	Tryptamine	C10H12N2	160.1000484	Organic compounds	Organoheterocyclic compounds	Indoles and derivatives	Tryptamines and derivatives	Tryptamines and derivatives
HMDB0000832	224.1259	224.125712	M3H	0.000188000000008515	0.838814959385448	Capryloylglycine	C10H19NO3	201.1364935	Organic compounds	Organic acids and derivatives	Carboxylic acids and derivatives	Amino acids, peptides, and analogues	N-acyl-alpha amino acids
HMDB0250809	224.1312	224.131489	M3H	0.000288999999980888	1.28942167506364	D,L-Buthionine	C8H17NO2S	191.098	Organic compounds	Organic acids and derivatives	Carboxylic acids and derivatives	Amino acids, peptides, and analogues	Alpha amino acids
HMDB0011144	485.3613	485.360716	M3H	0.000584000000003471	1.20322881673735	LysoPA(O-18:0/0:0)	C21H45O6P	424.2953762	Organic compounds	Lipids and lipid-like molecules	Glycerophospholipids	Glycerophosphates	Monoalkylglycerophosphates
HMDB0011144	224.146	224.145935	M3H	6.49999999779993e-05	0.289989644371643	LysoPA(O-18:0/0:0)	C21H45O6P	424.2953762	Organic compounds	Lipids and lipid-like molecules	Glycerophospholipids	Glycerophosphates	Monoalkylglycerophosphates
HMDB0039431	224.897	224.896522	M3H	0.000477999999986878	2.12542193065519	1,2,4,5,7-Pentathiocane	C3H6S5	201.9073036	Organic compounds	Organosulfur compounds	Organic disulfides	Organic disulfides	Organic disulfides
HMDB0002050	224.9199	224.919828	M3H	7.20000000171694e-05	0.320114063119279	Dihydroxyfumaric acid	C4H4O6	148.0007879	Organic compounds	Organic acids and derivatives	Keto acids and derivatives	Short-chain keto acids and derivatives	Short-chain keto acids and derivatives
HMDB0303425	225.0008	225.001154	M3H	0.000354000000015731	1.57332526399278	Disodium phosphate	HNa2O4P	141.9407844	Inorganic compounds	Mixed metal/non-metal compounds	Alkali metal oxoanionic compounds	Alkali metal phosphates	Alkali metal phosphates
HMDB0240496	225.0297	225.029913	M3H	0.000213000000002239	0.946540827228775	Daidzein diglucuronide	C27H26O16	606.1220848	Organic compounds	Phenylpropanoids and polyketides	Stilbenes	Stilbene glycosides	Stilbene glycosides
HMDB0240492	225.0486	225.048678	M3H	7.80000000020209e-05	0.346591682720397	Curcumin sulfate	C21H20O9S	448.0828034	Organic compounds	Phenylpropanoids and polyketides	Diarylheptanoids	Linear diarylheptanoids	Curcuminoids
HMDB0014976	225.0683	225.068225	M3H	7.49999999811735e-05	0.333232289814226	Clocortolone	C22H28ClFO4	410.1660153	Organic compounds	Lipids and lipid-like molecules	Steroids and steroid derivatives	Hydroxysteroids	21-hydroxysteroids
HMDB0000732	225.087	225.086983	M3H	1.69999999855008e-05	0.075526357672584	Hydroxykynurenine	C10H12N2O4	224.0797069	Organic compounds	Organic oxygen compounds	Organooxygen compounds	Carbonyl compounds	Alkyl-phenylketones
HMDB0000732	487.1228	487.122572	M3H	0.00022799999999279	0.468054680892081	Hydroxykynurenine	C10H12N2O4	224.0797069	Organic compounds	Organic oxygen compounds	Organooxygen compounds	Carbonyl compounds	Alkyl-phenylketones
HMDB0244982	225.1206	225.120958	M3H	0.000358000000005632	1.59025620353673	beta-Hydroxy-gamma-trimethylaminobutyric acid	C7H15NO3	161.1051933	Organic compounds	Organic acids and derivatives	Carboxylic acids and derivatives	Amino acids, peptides, and analogues	Leucine and derivatives
HMDB0007176	225.1974	225.197035	M3H	0.000364999999987958	1.62080286708907	DG(18:0/22:4(7Z,10Z,13Z,16Z)/0:0)	C43H76O5	672.5692755	Organic compounds	Lipids and lipid-like molecules	Glycerolipids	Diradylglycerols	1,2-diacylglycerols
HMDB0245997	225.9358	225.936487	M3H	0.000686999999999216	3.04067753341325	3,3,5'-Triiodothyronine	C15H14I3NO4	652.80569	Organic compounds	Organic acids and derivatives	Carboxylic acids and derivatives	Amino acids, peptides, and analogues	Alpha amino acids
HMDB0258363	225.9579	225.957513	M3H	0.000386999999989257	1.71271136264125	Solanesol	C45H74O	630.573967	Organic compounds	Lipids and lipid-like molecules	Prenol lipids	Polyprenols	Polyprenols
HMDB0249192	226.0582	226.058026	M3H	0.000173999999987018	0.769713878626092	Bicyclomycin benzoate	C19H22N2O8	406.1376157	Organic compounds	Benzenoids	Benzene and substituted derivatives	Benzoic acids and derivatives	Benzoic acid esters
HMDB0246384	226.073	226.073653	M3H	0.000652999999999793	2.88843919375157	4-Chloro-2-methylphenol	C7H7ClO	142.0185425	Organic compounds	Benzenoids	Phenols	Cresols	Ortho cresols
HMDB0248368	226.0867	226.086741	M3H	4.09999999817501e-05	0.181346326637306	Amustaline	C22H25Cl2N3O2	433.1323825	Organic compounds	Organoheterocyclic compounds	Quinolines and derivatives	Benzoquinolines	Acridines
HMDB0258741	226.1126	226.112526	M3H	7.39999999836982e-05	0.327270679306365	tauro-24,25-dihydrofusidate	C33H55NO7S	609.3699243	Organic compounds	Lipids and lipid-like molecules	Steroids and steroid derivatives	Hydroxysteroids	11-hydroxysteroids
HMDB0029220	226.9242	226.92397	M3H	0.000230000000016162	1.01355533316362	LysoPC(26:1(5Z)/0:0)	C34H68NO7P	633.47334	Organic compounds	Lipids and lipid-like molecules	Glycerophospholipids	Glycerophosphocholines	1-acyl-sn-glycero-3-phosphocholines
HMDB0244042	226.9469	226.946168	M3H	0.000731999999999289	3.22543450039345	1,1,2-Trichloroethanol	C2H3Cl3O	147.9249478	Organic compounds	Organohalogen compounds	Halohydrins	Chlorohydrins	Chlorohydrins
HMDB0255029	226.9683	226.968189	M3H	0.000111000000003969	0.489055318690361	N-(Tricosanoyl)-4E,14Z-sphingadienine	C41H79NO3	633.6059954	Organic compounds	Lipids and lipid-like molecules	Sphingolipids	Ceramides	Ceramides
HMDB0245509	226.9843	226.984434	M3H	0.000134000000002743	0.590348851863309	2,6-Diaminopurine	C5H6N6	150.0653942	Organic compounds	Organoheterocyclic compounds	Imidazopyrimidines	Purines and purine derivatives	6-aminopurines
HMDB0245509	229.0867	229.086614	M3H	8.60000000102445e-05	0.375403863668108	2,6-Diaminopurine	C5H6N6	150.0653942	Organic compounds	Organoheterocyclic compounds	Imidazopyrimidines	Purines and purine derivatives	6-aminopurines
HMDB0246403	227.0405	227.040419	M3H	8.09999999944466e-05	0.356764669265549	4-Chlorothiophenol	C6H5ClS	143.980049	Organic compounds	Benzenoids	Thiophenols	Thiophenols	Thiophenols
HMDB0304353	227.0611	227.061225	M3H	0.000124999999997044	0.550512312249897	ferrileghemoglobin	C36H36FeN4O2	612.21602	Unclassified	Unclassified	Unclassified	Unclassified	Unclassified
HMDB0245930	227.0757	227.075457	M3H	0.000243000000011762	1.07012886034514	5-(2-Chlorophenyl)-3-methyl-7-nitro-1,3-dihydro-1,4-benzodiazepin-2-one	C16H12ClN3O3	329.056719	Organic compounds	Organoheterocyclic compounds	Benzodiazepines	1,4-benzodiazepines	1,4-benzodiazepines
HMDB0038575	227.0921	227.092066	M3H	3.39999999994234e-05	0.149719013078261	(Z)-N-Feruloyl-5-hydroxyanthranilic acid	C17H15NO6	329.0899372	Organic compounds	Phenylpropanoids and polyketides	Cinnamic acids and derivatives	Hydroxycinnamic acids and derivatives	Avenanthramides
HMDB0011110	227.8816	227.880109	M3H	0.00149099999998725	6.5429141952326	Hydrogen selenide	H2Se	81.93217189	Inorganic compounds	Homogeneous non-metal compounds	Homogeneous other non-metal compounds	Homogeneous other non-metal compounds	Homogeneous other non-metal compounds
HMDB0250029	227.889	227.888709	M3H	0.00029100000000426	1.27693908698329	2-(1-Hexyloxyethyl)-2-devinyl pyropheophorbide-a	C39H48N4O4	636.367556	Unclassified	Unclassified	Unclassified	Unclassified	Unclassified
HMDB0303303	227.9051	227.904148	M3H	0.000952000000012276	4.1771947038554	Sodium sesquicarbonate	C2Na3O6	188.9409899	Organic compounds	Organic acids and derivatives	Organic carbonic acids and derivatives	Organic carbonic acids	Organic carbonic acids
HMDB0245086	227.9218	227.922485	M3H	0.000685000000004266	3.00540773765373	2-Cyanoethyl dihydrogen phosphate	C3H6NO4P	151.0034447	Organic compounds	Organic acids and derivatives	Carboxylic acids and derivatives	Carboxylic acids	Carboxylic acids
HMDB0303418	227.9391	227.938494	M3H	0.000606000000004769	2.65861193241353	Sodium phosphate (Na3PO4)	Na3O4P	163.922729	Inorganic compounds	Mixed metal/non-metal compounds	Alkali metal oxoanionic compounds	Alkali metal phosphates	Alkali metal phosphates
HMDB0304809	228.0868	228.086649	M3H	0.000151000000016666	0.662029104634992	Pretyrosine	C10H13NO5	227.0793725	Organic compounds	Organic acids and derivatives	Carboxylic acids and derivatives	Amino acids, peptides, and analogues	L-alpha-amino acids
HMDB0248920	228.106	228.10597	M3H	2.99999999811007e-05	0.131517820340698	Beclabuvir	C36H45N5O5S	659.3141407	Organic compounds	Organoheterocyclic compounds	Indoles and derivatives	Indolecarboxylic acids and derivatives	Indolecarboxamides and derivatives
HMDB0006710	228.1629	228.161431	M3H	0.00146900000001438	6.43842385444355	Ubiquinone-4	C29H42O4	454.3083098	Organic compounds	Lipids and lipid-like molecules	Prenol lipids	Quinone and hydroquinone lipids	Ubiquinones
HMDB0259506	228.191	228.19142	M3H	0.000419999999991205	1.84055999998249	18-(p-Iodophenyl)octadecyl phosphocholine	C29H53INO4P	637.27569	Organic compounds	Organic nitrogen compounds	Organonitrogen compounds	Quaternary ammonium salts	Phosphocholines
HMDB0253104	228.2068	228.207034	M3H	0.000234000000006063	1.025384695224	Heptaminol	C8H19NO	145.1466642	Organic compounds	Organic oxygen compounds	Organooxygen compounds	Alcohols and polyols	Tertiary alcohols
HMDB0001257	228.218	228.218268	M3H	0.000268000000005486	1.17431440679186	Spermidine	C7H19N3	145.1578976	Organic compounds	Organic nitrogen compounds	Organonitrogen compounds	Amines	Dialkylamines
HMDB0001257	332.3503	332.349618	M3H	0.000681999999983418	2.05205591656019	Spermidine	C7H19N3	145.1578976	Organic compounds	Organic nitrogen compounds	Organonitrogen compounds	Amines	Dialkylamines
HMDB0249667	228.6327	228.632918	M3H	0.000217999999989615	0.953493494710221	Cholesterol, 14-methylhexadecanoate	C44H78O2	638.6001818	Organic compounds	Lipids and lipid-like molecules	Steroids and steroid derivatives	Steroid esters	Cholesteryl esters
HMDB0260026	228.7406	228.739899	M3H	0.000700999999992291	3.06461619969628	ZINOSTATIN	C35H35NO12	661.2159256	Organic compounds	Organic oxygen compounds	Organooxygen compounds	Carbohydrates and carbohydrate conjugates	Aminoglycosides
HMDB0259029	228.9181	228.917731	M3H	0.000369000000006281	1.6119328039569	THIOPHOSPHORYL CHLORIDE	Cl3PS	167.8523913	Inorganic compounds	Homogeneous non-metal compounds	Other non-metal halides	Other non-metal halides	Other non-metal halides
HMDB0060445	228.9263	228.9261	M3H	0.000200000000006639	0.873644376969858	Bromobenzene-2,3-dihydrodiol	C6H7BrO2	189.9629421	Organic compounds	Organohalogen compounds	Halohydrins	Bromohydrins	Bromohydrins
HMDB0014373	228.9433	228.942593	M3H	0.000707000000005564	3.08811038933924	Enflurane	C3H2ClF5O	183.9714334	Organic compounds	Organohalogen compounds	Organofluorides	Organofluorides	Organofluorides
HMDB0250701	228.9624	228.96323	M3H	0.000830000000007658	3.62503621217982	Cystamine	C4H12N2S2	152.0441898	Organic compounds	Organosulfur compounds	Organic disulfides	Dialkyldisulfides	Dialkyldisulfides
HMDB0003974	228.9753	228.974511	M3H	0.000788999999997486	3.44579838407204	Oxalosuccinic acid	C6H6O7	190.0113525	Organic compounds	Organic acids and derivatives	Carboxylic acids and derivatives	Tricarboxylic acids and derivatives	Tricarboxylic acids and derivatives
HMDB0003974	418.9861	418.985863	M3H	0.00023700000002691	0.565651543300186	Oxalosuccinic acid	C6H6O7	190.0113525	Organic compounds	Organic acids and derivatives	Carboxylic acids and derivatives	Tricarboxylic acids and derivatives	Tricarboxylic acids and derivatives
HMDB0259193	229.1105	229.110429	M3H	7.09999999912725e-05	0.30989423004953	TRIETHYLENE GLYCOL	C6H14O4	150.0892089	Organic compounds	Organic oxygen compounds	Organooxygen compounds	Ethers	Polyethylene glycols
HMDB0035952	229.205	229.204438	M3H	0.000562000000002172	2.45195950351612	Ximenoylacetone	C29H54O2	434.412381	Organic compounds	Organic oxygen compounds	Organooxygen compounds	Carbonyl compounds	Beta-diketones
HMDB0035952	518.4659	518.467491	M3H	0.00159099999996215	3.06865913018672	Ximenoylacetone	C29H54O2	434.412381	Organic compounds	Organic oxygen compounds	Organooxygen compounds	Carbonyl compounds	Beta-diketones
HMDB0035952	479.3808	479.383541	M3H	0.00274099999995769	5.71775992609161	Ximenoylacetone	C29H54O2	434.412381	Organic compounds	Organic oxygen compounds	Organooxygen compounds	Carbonyl compounds	Beta-diketones
HMDB0114782	229.2341	229.236326	M3H	0.00222599999997897	9.71050286322844	PA(14:0/18:4(6Z,9Z,12Z,15Z))	C35H61O8P	640.4104059	Organic compounds	Lipids and lipid-like molecules	Glycerophospholipids	Glycerophosphates	1,2-diacylglycerol-3-phosphates
HMDB0302505	229.2537	229.253141	M3H	0.000559000000009746	2.43835263312596	Cyclododecane	C12H24	168.1878008	Organic compounds	Hydrocarbons	Saturated hydrocarbons	Cycloalkanes	Cycloalkanes
HMDB0295715	229.2733	229.275459	M3H	0.00215900000000602	9.41662055512892	DG(17:0/18:1(12Z)-2OH(9,10)/0:0)	C38H72O7	640.5278047	Organic compounds	Lipids and lipid-like molecules	Glycerolipids	Diradylglycerols	1,2-diacylglycerols
HMDB0001485	229.2874	229.288977	M3H	0.0015769999999975	6.8777837497068	Octane	C8H18	114.1408506	Organic compounds	Hydrocarbons	Saturated hydrocarbons	Alkanes	Alkanes
HMDB0304588	332.3059	332.306163	M3H	0.00026300000001811	0.79143882750712	p-coumaroyl pentose	C44H80O2	640.6158318	Organic compounds	Lipids and lipid-like molecules	Steroids and steroid derivatives	Bile acids, alcohols and derivatives	Bile acids, alcohols and derivatives
HMDB0304588	229.3054	229.304801	M3H	0.000598999999994021	2.61224360493883	p-coumaroyl pentose	C44H80O2	640.6158318	Organic compounds	Lipids and lipid-like molecules	Steroids and steroid derivatives	Bile acids, alcohols and derivatives	Bile acids, alcohols and derivatives
HMDB0304588	724.6662	724.670942	M3H	0.00474199999996472	6.5436596462353	p-coumaroyl pentose	C44H80O2	640.6158318	Organic compounds	Lipids and lipid-like molecules	Steroids and steroid derivatives	Bile acids, alcohols and derivatives	Bile acids, alcohols and derivatives
HMDB0001492	229.7034	229.703265	M3H	0.000135000000000218	0.587714763219488	gamma-Tocopherol	C28H48O2	416.3654308	Organic compounds	Lipids and lipid-like molecules	Prenol lipids	Quinone and hydroquinone lipids	Tocopherols
HMDB0303536	229.8824	229.882553	M3H	0.000153000000011616	0.665557250930722	Potassium bromate(V) (KBrO3)	BrKO3	165.8667884	Inorganic compounds	Mixed metal/non-metal compounds	Alkali metal oxoanionic compounds	Alkali metal bromates	Alkali metal bromates
HMDB0031258	229.9232	229.925477	M3H	0.00227699999999231	9.90320876877995	Lenthionine	C2H4S5	187.8916536	Organic compounds	Organosulfur compounds	Organic trisulfides	Organic trisulfides	Organic trisulfides
HMDB0245449	229.939	229.938216	M3H	0.000783999999981688	3.40961156270643	2,4-Dichloro-6-nitrophenol	C6H3Cl2NO3	206.9489984	Organic compounds	Benzenoids	Phenols	Nitrophenols	Nitrophenols
HMDB0303253	229.9514	229.951503	M3H	0.000102999999995745	0.447920533903818	Manganese chloride	Cl2H8MnO4	196.9180138	Inorganic compounds	Mixed metal/non-metal compounds	Transition metal salts	Transition metal chlorides	Transition metal chlorides
HMDB0001476	229.9613	229.961633	M3H	0.000333000000011907	1.44806764357908	3-Hydroxyanthranilic acid	C7H7NO3	153.0425931	Organic compounds	Benzenoids	Benzene and substituted derivatives	Benzoic acids and derivatives	Hydroxybenzoic acid derivatives
HMDB0256410	229.9752	229.974875	M3H	0.000325000000003683	1.41319785478167	Phenol, 4-[bis(2-iodoethyl)amino]-	C10H13I2NO	416.90865	Organic compounds	Organic nitrogen compounds	Organonitrogen compounds	Nitrogen mustard compounds	Nitrogen mustard compounds
HMDB0256410	897.8328	897.833065	M3H	0.00026500000001306	0.295155091011334	Phenol, 4-[bis(2-iodoethyl)amino]-	C10H13I2NO	416.90865	Organic compounds	Organic nitrogen compounds	Organonitrogen compounds	Nitrogen mustard compounds	Nitrogen mustard compounds
HMDB0006824	230.0786	230.078639	M3H	3.90000000152213e-05	0.169507261450818	Dihydroneopterin phosphate	C9H14N5O7P	335.0630843	Organic compounds	Organoheterocyclic compounds	Pteridines and derivatives	Pterins and derivatives	Biopterins and derivatives
HMDB0244250	230.1032	230.103123	M3H	7.69999999761239e-05	0.334632572440679	1,8-Naphthyridin-2(1H)-one	C8H6N2O	146.0480128	Organic compounds	Organoheterocyclic compounds	Diazanaphthalenes	Naphthyridines	Naphthyridines
HMDB0248243	230.1283	230.128275	M3H	2.49999999937245e-05	0.108635064481861	1-Tetralone	C10H10O	146.0731649	Organic compounds	Benzenoids	Tetralins	Tetralins	Tetralins
HMDB0011770	342.3524	342.354848	M3H	0.00244800000001533	7.15047563753304	Cer(d18:0/25:0)	C43H87NO3	665.6685957	Organic compounds	Lipids and lipid-like molecules	Sphingolipids	Ceramides	Ceramides
HMDB0011770	230.225	230.224122	M3H	0.000878000000000156	3.81367509352541	Cer(d18:0/25:0)	C43H87NO3	665.6685957	Organic compounds	Lipids and lipid-like molecules	Sphingolipids	Ceramides	Ceramides
HMDB0302457	230.2855	230.284224	M3H	0.00127600000001848	5.54097878636482	4-Methyltetradecane	C15H32	212.250401	Organic compounds	Hydrocarbons	Saturated hydrocarbons	Alkanes	Branched alkanes
HMDB0258545	230.8781	230.877875	M3H	0.000225000000000364	0.974541194128557	Succinyl chloride	C4H4Cl2O2	153.9588348	Organic compounds	Organohalogen compounds	Acyl halides	Acyl chlorides	Acyl chlorides
HMDB0062395	230.9051	230.902802	M3H	0.00229799999999614	9.95223955747465	4-Bromo-3,5-cyclohexadiene-1,2-dione	C6H3BrO2	185.931642	Organic compounds	Organic oxygen compounds	Organooxygen compounds	Carbonyl compounds	O-benzoquinones
HMDB0060364	230.9222	230.922232	M3H	3.20000000044729e-05	0.138574790860643	2,5-Dichloro-carboxymethylenebut-2-en-4-olide	C6H2Cl2O4	207.933014	Organic compounds	Organoheterocyclic compounds	Dihydrofurans	Furanones	Butenolides
HMDB0037173	230.9418	230.942509	M3H	0.000709000000000515	3.07002813414708	Di-2-thienyl disulfide	C8H6S4	229.935233	Organic compounds	Organoheterocyclic compounds	Heteroaromatic compounds	Heteroaromatic compounds	Heteroaromatic compounds
HMDB0037173	268.8963	268.898391	M3H	0.00209100000000717	7.7761714833287	Di-2-thienyl disulfide	C8H6S4	229.935233	Organic compounds	Organoheterocyclic compounds	Heteroaromatic compounds	Heteroaromatic compounds	Heteroaromatic compounds
HMDB0255775	230.9713	230.972259	M3H	0.000958999999994603	4.15201377060006	(Z)-6,7-Dichloro-3-(hydroxyimino)indolin-2-one	C8H4Cl2N2O2	229.9649828	Organic compounds	Organoheterocyclic compounds	Indoles and derivatives	Hydroxyindoles	Hydroxyindoles
HMDB0248582	231.0407	231.040947	M3H	0.000247000000001663	1.06907456539149	Arginine chloride	C6H13ClN4O	192.0777888	Organic compounds	Organic acids and derivatives	Carboxylic acids and derivatives	Amino acids, peptides, and analogues	Alpha amino acids and derivatives
HMDB0245424	231.0652	231.065185	M3H	1.49999999905504e-05	0.0649167462876346	2,3,4-Trihydroxybenzophenone	C13H10O4	230.0579088	Organic compounds	Benzenoids	Benzene and substituted derivatives	Benzophenones	Benzophenones
HMDB0245925	231.0854	231.085244	M3H	0.000156000000004042	0.675075557849301	3-Methyl-1-propylxanthine	C9H12N4O2	208.0960256	Organic compounds	Organoheterocyclic compounds	Imidazopyrimidines	Purines and purine derivatives	Xanthines
HMDB0253834	231.1004	231.100366	M3H	3.39999999994234e-05	0.147122224806097	Kurarinone	C26H30O6	438.2042387	Organic compounds	Phenylpropanoids and polyketides	Flavonoids	Flavans	8-prenylated flavanones
HMDB0245733	231.1162	231.116183	M3H	1.69999999855008e-05	0.0735560780073148	2-Isopropyl-6-methyl-4-pyrimidone	C8H12N2O	152.094963	Organic compounds	Organoheterocyclic compounds	Diazines	Pyrimidines and pyrimidine derivatives	Hydroxypyrimidines
HMDB0255000	232.0711	232.071089	M3H	1.10000000006494e-05	0.0473992691121012	n-(3-Chloro-2-hydroxypropyl)valine	C8H16ClNO3	209.0818711	Organic compounds	Organic acids and derivatives	Carboxylic acids and derivatives	Amino acids, peptides, and analogues	Valine and derivatives
HMDB0001180	232.0817	232.081563	M3H	0.00013700000002359	0.590309709451545	N2-Succinyl-L-glutamic acid 5-semialdehyde	C9H13NO6	231.0742872	Organic compounds	Organic acids and derivatives	Carboxylic acids and derivatives	Amino acids, peptides, and analogues	N-acyl-L-alpha-amino acids
HMDB0248633	232.0978	232.097734	M3H	6.60000000038963e-05	0.284362965835316	4-O-Carboxymethyl ascochlorin	C25H31ClO6	462.1809164	Organic compounds	Benzenoids	Benzene and substituted derivatives	Phenoxyacetic acid derivatives	Phenoxyacetic acid derivatives
HMDB0007005	232.1134	232.113431	M3H	3.09999999785759e-05	0.133555390763131	CPA(18:1(11Z)/0:0)	C21H39O6P	418.2484255	Organic compounds	Lipids and lipid-like molecules	Glycerophospholipids	Glycerophosphates	1-acyl-sn-glycerol-2,3-cyclic-phosphates
HMDB0255182	232.1316	232.131442	M3H	0.000157999999998992	0.680648854104789	N-Methyl-N'-nitrosoguanidine	C2H6N4O	102.0541608	Organic compounds	Organic nitrogen compounds	Organonitrogen compounds	Organic nitroso compounds	Organic N-nitroso compounds
HMDB0256509	233.061	233.060866	M3H	0.000134000000002743	0.574957101561371	Phtpp	C20H11F6N3O	423.080631	Organic compounds	Organoheterocyclic compounds	Azoles	Pyrazoles	Phenylpyrazoles
HMDB0244418	233.0737	233.073765	M3H	6.5000000006421e-05	0.278881666524849	N-(4-Acetyl-2-(2,4-difluorophenoxy)phenyl)methanesulfonamide	C15H13F2NO4S	341.0533354	Organic compounds	Benzenoids	Benzene and substituted derivatives	Diphenylethers	Diphenylethers
HMDB0258815	233.0951	233.095307	M3H	0.000206999999988966	0.888048767060617	Teneligliptin	C22H30N6OS	426.2201808	Organic compounds	Organic acids and derivatives	Carboxylic acids and derivatives	Amino acids, peptides, and analogues	Alpha amino acid amides
HMDB0257199	233.1109	233.111068	M3H	0.000168000000002166	0.720686501261135	RHODAMINE 6G	C28H30N2O3	442.2256428	Organic compounds	Organoheterocyclic compounds	Benzopyrans	1-benzopyrans	Xanthenes
HMDB0002099	233.1249	233.125255	M3H	0.000355000000013206	1.52278653813464	6-Methyladenine	C6H7N5	149.0701452	Organic compounds	Organoheterocyclic compounds	Imidazopyrimidines	Purines and purine derivatives	6-alkylaminopurines
HMDB0240627	234.0712	234.071268	M3H	6.79999999988468e-05	0.290509811733266	1-Carboxyethylvaline	C8H15NO4	189.100108	Organic compounds	Organic acids and derivatives	Carboxylic acids and derivatives	Amino acids, peptides, and analogues	Valine and derivatives
HMDB0245945	234.0872	234.087313	M3H	0.00011299999999892	0.482725862203901	3-Nitrobenzaldehyde	C7H5NO3	151.026943	Organic compounds	Benzenoids	Benzene and substituted derivatives	Nitrobenzenes	Nitrobenzaldehydes
HMDB0030471	234.11	234.110059	M3H	5.89999999931479e-05	0.252018218461719	1,4-Ipomeadiol	C9H14O3	170.0942943	Organic compounds	Organoheterocyclic compounds	Heteroaromatic compounds	Heteroaromatic compounds	Heteroaromatic compounds
HMDB0258446	234.1281	234.128254	M3H	0.000154000000009091	0.657759144306826	3-((((-Oxoheptyl)amino)acetyl)amino)methyl-7-oxobicyclo(2.2.1)hept-2-yl-5-heptenoic acid	C23H38N2O5	422.2780723	Organic compounds	Lipids and lipid-like molecules	Fatty Acyls	Fatty acids and conjugates	Medium-chain fatty acids
HMDB0035469	700.5817	700.582635	M3H	0.000935000000026776	1.33460344763866	N-(2R-Hydroxydocosanoyl)-2S-amino-1,3S,4R-octadecanetriol	C40H81NO5	655.6114747	Organic compounds	Lipids and lipid-like molecules	Sphingolipids	Ceramides	Phytoceramides
HMDB0035469	739.6723	739.666585	M3H	0.00571499999989555	7.72645421030552	N-(2R-Hydroxydocosanoyl)-2S-amino-1,3S,4R-octadecanetriol	C40H81NO5	655.6114747	Organic compounds	Lipids and lipid-like molecules	Sphingolipids	Ceramides	Phytoceramides
HMDB0247414	235.0757	235.075884	M3H	0.000183999999990192	0.782725972819024	8-Acetylneosolaniol	C21H28O9	424.1733325	Organic compounds	Lipids and lipid-like molecules	Prenol lipids	Sesquiterpenoids	Trichothecenes
HMDB0038449	235.0979	235.09764	M3H	0.000259999999997262	1.10592347927126	Vomifoliol 9-[glucosyl-(1->4)-xylosyl-(1->6)-glucoside]	C30H48O17	680.2891501	Organic compounds	Organic oxygen compounds	Organooxygen compounds	Carbohydrates and carbohydrate conjugates	Oligosaccharides
HMDB0004362	235.136	235.13625	M3H	0.000249999999994088	1.06321334968168	4-Hydroxynonenal	C9H16O2	156.1150298	Organic compounds	Lipids and lipid-like molecules	Fatty Acyls	Fatty alcohols	Fatty alcohols
HMDB0253398	236.0713	236.071164	M3H	0.000135999999997694	0.576097468633202	Ilepatril	C22H28N2O5S	432.1718932	Organic compounds	Organic acids and derivatives	Carboxylic acids and derivatives	Amino acids, peptides, and analogues	Dipeptides
HMDB0254500	236.0999	236.099812	M3H	8.8000000005195e-05	0.372723719090446	Metallibure	C7H14N4S2	218.0659888	Organic compounds	Organic nitrogen compounds	Organonitrogen compounds	Hydrazines and derivatives	Thiosemicarbazides
HMDB0301837	236.1207	236.120489	M3H	0.000211000000007289	0.893611566285079	12-Hydroxyjasmonic acid glucoside	C18H28O9	388.1733325	Organic compounds	Lipids and lipid-like molecules	Fatty Acyls	Fatty acyl glycosides	Fatty acyl glycosides of mono- and disaccharides
HMDB0254042	236.137	236.136945	M3H	5.50000000032469e-05	0.232915692219389	Leupeptin	C20H38N6O4	426.2954537	Organic compounds	Organic acids and derivatives	Carboxylic acids and derivatives	Amino acids, peptides, and analogues	Dipeptides
HMDB0304065	236.9788	236.980475	M3H	0.00167500000000587	7.0680928460704	2-chloro-trans-dienelactone	C6H2ClO4	172.9647098	Organic compounds	Organoheterocyclic compounds	Dihydrofurans	Furanones	Butenolides
HMDB0304065	257.0199	257.01982	M3H	8.00000000253931e-05	0.311260042223176	2-chloro-trans-dienelactone	C6H2ClO4	172.9647098	Organic compounds	Organoheterocyclic compounds	Dihydrofurans	Furanones	Butenolides
HMDB0303554	237.0106	237.01042	M3H	0.000180000000000291	0.759460280270762	Calcium acetate	C4H6CaO4	157.9891998	Organic compounds	Organic acids and derivatives	Carboxylic acids and derivatives	Carboxylic acids	Carboxylic acids
HMDB0246643	237.0805	237.080466	M3H	3.39999999994234e-05	0.143411224775572	5,6-Dimethyl-2,3-pyrazinedicarbonitrile	C8H6N4	158.0592462	Organic compounds	Organoheterocyclic compounds	Diazines	Pyrazines	Pyrazines
HMDB0251865	237.103	237.103162	M3H	0.000161999999988893	0.683246898195703	Epitalon	C14H22N4O9	390.1386783	Organic compounds	Organic acids and derivatives	Carboxylic acids and derivatives	Amino acids, peptides, and analogues	Oligopeptides
HMDB0036946	237.1192	237.119178	M3H	2.20000000012988e-05	0.092780348628312	Scillipheosidin 3-[glucosyl-(1->2)-rhamnoside]	C36H52O14	708.3357064	Organic compounds	Lipids and lipid-like molecules	Steroids and steroid derivatives	Steroid lactones	Bufanolides and derivatives
HMDB0248301	237.1336	237.133809	M3H	0.000209000000012338	0.881358929347515	Amiflamina	C12H20N2	192.1626487	Organic compounds	Benzenoids	Benzene and substituted derivatives	Phenethylamines	Amphetamines and derivatives
HMDB0013253	237.1453	237.145322	M3H	2.20000000012988e-05	0.0927701200924333	N-Acetylhistamine	C7H11N3O	153.090212	Organic compounds	Organic acids and derivatives	Carboxylic acids and derivatives	Carboxylic acid derivatives	N-acetyl-2-arylethylamines
HMDB0000359	237.155	237.155022	M3H	2.20000000012988e-05	0.0927663256538534	3alpha,7alpha-Dihydroxycoprostanic acid	C27H46O4	434.33961	Organic compounds	Lipids and lipid-like molecules	Steroids and steroid derivatives	Bile acids, alcohols and derivatives	Dihydroxy bile acids, alcohols and derivatives
HMDB0247419	238.0004	238.000347	M3H	5.30000000082964e-05	0.222688750988655	8-Aminopyrene-1,3,6-trisulfonic Acid	C16H11NO9S3	456.9595945	Organic compounds	Benzenoids	Pyrenes	Pyrenes	Pyrenes
HMDB0247419	977.941	977.934954	M3H	0.00604600000008304	6.18241527757381	8-Aminopyrene-1,3,6-trisulfonic Acid	C16H11NO9S3	456.9595945	Organic compounds	Benzenoids	Pyrenes	Pyrenes	Pyrenes
HMDB0244990	238.0928	238.092952	M3H	0.000151999999985719	0.638406129660315	2-Amino-4-nitrophenol	C6H6N2O3	154.0378421	Organic compounds	Benzenoids	Phenols	Nitrophenols	Nitrophenols
HMDB0000785	238.1053	238.10537	M3H	6.99999999937972e-05	0.293987489630315	N-Acetyl-7-O-acetylneuraminic acid	C13H21NO10	351.1165459	Organic compounds	Organic oxygen compounds	Organooxygen compounds	Carbohydrates and carbohydrate conjugates	N-acylneuraminic acids
HMDB0253467	238.1128	238.112604	M3H	0.000195999999988317	0.823139962756094	Indolapril	C24H34N2O5	430.2467722	Organic compounds	Organic acids and derivatives	Carboxylic acids and derivatives	Amino acids, peptides, and analogues	Dipeptides
HMDB0041990	238.1258	238.125849	M3H	4.89999999899737e-05	0.20577354451752	Piritramide	C27H34N4O	430.2732617	Organic compounds	Benzenoids	Benzene and substituted derivatives	Diphenylacetonitriles	Diphenylacetonitriles
HMDB0258951	238.141	238.141082	M3H	8.20000000203436e-05	0.344333700559669	N-[(2Z)-2-Methoxyiminopropyl]-7H-purin-6-amine	C9H12N6O	220.107259	Organic compounds	Organoheterocyclic compounds	Imidazopyrimidines	Purines and purine derivatives	6-alkylaminopurines
HMDB0035640	238.1508	238.151001	M3H	0.000201000000004115	0.844002331126521	Sintaxanthin	C31H42O	430.323566	Organic compounds	Lipids and lipid-like molecules	Prenol lipids	Triterpenoids	Triterpenoids
HMDB0254936	239.0051	239.003977	M3H	0.00112300000000687	4.69866658330488	2-Methyl-4-(pyridin-3-ylethynyl)thiazole	C11H8N2S	200.0408194	Organic compounds	Organoheterocyclic compounds	Azoles	Thiazoles	2,4-disubstituted thiazoles
HMDB0302391	239.0613	239.061335	M3H	3.50000000253203e-05	0.146405942329906	2-Methylquinoline	C10H9NS	175.04557	Organic compounds	Organoheterocyclic compounds	Quinolines and derivatives	Hydroquinolines	Hydroquinolines
HMDB0038562	239.0797	239.079708	M3H	8.00000000822365e-06	0.0334616437135001	8-Propanoylneosolaniol	C22H30O9	438.1889826	Organic compounds	Organoheterocyclic compounds	Isoquinolines and derivatives	Benzylisoquinolines	Benzylisoquinolines
HMDB0257679	239.0852	239.085248	M3H	4.80000000209202e-05	0.200765209992882	2-[(3S)-3-[[(2S)-1-(Carboxymethoxy)-1-oxo-4-phenylbutan-2-yl]amino]-2-oxo-4,5-dihydro-3H-1-benzazepin-1-yl]acetic acid	C24H26N2O7	454.1740012	Organic compounds	Organic acids and derivatives	Peptidomimetics	Depsipeptides	Depsipeptides
HMDB0035031	239.0981	239.097824	M3H	0.000275999999985288	1.15433923809063	Desoxylimonin	C26H30O7	454.1991533	Organic compounds	Organoheterocyclic compounds	Benzimidazoles	2-benzimidazolylcarbamic acid esters	2-benzimidazolylcarbamic acid esters
HMDB0031714	239.114	239.113947	M3H	5.30000000082964e-05	0.221651646310269	Methylthiomethyl 2-methylbutanethiolate	C7H14OS2	178.0486065	Organic compounds	Lipids and lipid-like molecules	Fatty Acyls	Fatty acyl thioesters	Fatty acyl thioesters
HMDB0000177	239.1247	239.124587	M3H	0.00011299999999892	0.472557010621913	L-Histidine	C6H9N3O2	155.0694765	Organic compounds	Organic acids and derivatives	Carboxylic acids and derivatives	Amino acids, peptides, and analogues	Histidine and derivatives
HMDB0266741	239.2507	239.251976	M3H	0.00127600000001848	5.3332892850109	PA(P-16:0/18:2(10E,12Z)+=O(9))	C37H67O8P	670.4573561	Organic compounds	Lipids and lipid-like molecules	Glycerophospholipids	Glycerophosphates	1,2-diacylglycerol-3-phosphates
HMDB0038445	239.9642	239.96461	M3H	0.000409999999988031	1.70858527842098	1-Isothiocyanato-2-phenylethane	C9H9NS	163.04557	Organic compounds	Benzenoids	Benzene and substituted derivatives	Benzene and substituted derivatives	Benzene and substituted derivatives
HMDB0247292	239.974	239.974363	M3H	0.00036300000002143	1.51266158386023	7,8-Dichloro-1,2,3,4-tetrahydroisoquinoline	C9H9Cl2N	201.0112047	Organic compounds	Organoheterocyclic compounds	Tetrahydroisoquinolines	Tetrahydroisoquinolines	Tetrahydroisoquinolines
HMDB0304214	239.9899	239.989701	M3H	0.000199000000009164	0.829202249846397	5-hydroxy-2-oxo-4-ureido-2,5-dihydro-1H imidazole-5-carboxylate	C5H5N4O5	201.0265429	Organic compounds	Organic acids and derivatives	Carboxylic acids and derivatives	Amino acids, peptides, and analogues	Alpha amino acids and derivatives
HMDB0304214	430.076	430.076206	M3H	0.000205999999991491	0.478984880162124	5-hydroxy-2-oxo-4-ureido-2,5-dihydro-1H imidazole-5-carboxylate	C5H5N4O5	201.0265429	Organic compounds	Organic acids and derivatives	Carboxylic acids and derivatives	Amino acids, peptides, and analogues	Alpha amino acids and derivatives
HMDB0252392	240.0667	240.06666	M3H	3.99999999842748e-05	0.166620387788437	Fluoroquinolone carboxylic	C10H6FNO3	207.0331712	Organic compounds	Organoheterocyclic compounds	Quinolines and derivatives	Quinoline carboxylic acids	Quinoline carboxylic acids
HMDB0245488	240.0778	240.077893	M3H	9.29999999925712e-05	0.387374276033701	2,4(1H,3H)-Pyrimidinedione, 1-(2,3-dihydro-2-furanyl)-5-fluoro-	C8H7FN2O3	198.0440703	Organic compounds	Organoheterocyclic compounds	Diazines	Pyrimidines and pyrimidine derivatives	Halopyrimidines
HMDB0256786	240.0882	240.088334	M3H	0.000134000000002743	0.558127909716525	Probenecid Glucuronide	C19H27NO10S	461.1355672	Organic compounds	Organic oxygen compounds	Organooxygen compounds	Carbohydrates and carbohydrate conjugates	O-glucuronides
HMDB0303392	240.1042	240.103597	M3H	0.000602999999983922	2.51141593677966	FIC	C9H6FNO2	179.0382566	Organic compounds	Organoheterocyclic compounds	Indoles and derivatives	Indolecarboxylic acids and derivatives	Indolecarboxylic acids and derivatives
HMDB0252894	240.1251	240.125045	M3H	5.50000000032469e-05	0.229047328250358	Glyvenol	C29H34O6	478.2355388	Organic compounds	Organic oxygen compounds	Organooxygen compounds	Carbohydrates and carbohydrate conjugates	O-glycosyl compounds
HMDB0007900	240.2546	240.255609	M3H	0.00100899999998205	4.19969383516891	PC(14:1(9Z)/14:1(9Z))	C36H68NO8P	673.4682547	Organic compounds	Lipids and lipid-like molecules	Glycerophospholipids	Glycerophosphocholines	Phosphatidylcholines
HMDB0302869	980.0769	980.084723	M3H	0.00782300000003033	7.981963004264	4-Methyltritriacontane	C34H70	478.5477523	Organic compounds	Hydrocarbons	Saturated hydrocarbons	Alkanes	Branched alkanes
HMDB0302869	240.2815	240.281152	M3H	0.000348000000002457	1.44830336089972	4-Methyltritriacontane	C34H70	478.5477523	Organic compounds	Hydrocarbons	Saturated hydrocarbons	Alkanes	Branched alkanes
HMDB0303641	240.9515	240.951049	M3H	0.000450999999998203	1.87174947720689	Disodium cyanodithioimidocarbamate	C2N2Na2S2	161.9298287	Organic compounds	Organic salts	Organic metal salts	Organic alkali metal salts	Organic alkali metal salts
HMDB0303289	241.0511	241.05105	M3H	4.9999999987449e-05	0.20742494167708	Sodium n-alkylbenzenesulfonate	C6H5NaO3S	179.9857095	Organic compounds	Benzenoids	Benzene and substituted derivatives	Benzenesulfonic acids and derivatives	Benzenesulfonic acids and derivatives
HMDB0247495	241.0811	241.081104	M3H	4.00000001832268e-06	0.0165919267497741	2-Propenoic acid, 2-methyl-, 7-oxabicyclo[4.1.0]hept-3-ylmethyl ester	C11H16O3	196.1099444	Organic compounds	Organoheterocyclic compounds	Oxepanes	Oxepanes	Oxepanes
HMDB0244101	241.0971	241.097149	M3H	4.89999999899737e-05	0.203237575364169	1,2-Naphthoquinone	C10H6O2	158.0367794	Organic compounds	Benzenoids	Naphthalenes	Naphthoquinones	Naphthoquinones
HMDB0251551	241.1109	241.110927	M3H	2.70000000170967e-05	0.111981652399755	DN-isobutylamide	C20H32N6O5	436.2434182	Organic compounds	Organic acids and derivatives	Carboxylic acids and derivatives	Amino acids, peptides, and analogues	Dipeptides
HMDB0244368	282.1499	282.149816	M3H	8.40000000152941e-05	0.297714176128664	11-Mercaptoundecanoic acid	C11H22O2S	218.1340506	Organic compounds	Lipids and lipid-like molecules	Fatty Acyls	Fatty acids and conjugates	Medium-chain fatty acids
HMDB0244368	241.1236	241.123269	M3H	0.000331000000016957	1.37274184026162	11-Mercaptoundecanoic acid	C11H22O2S	218.1340506	Organic compounds	Lipids and lipid-like molecules	Fatty Acyls	Fatty acids and conjugates	Medium-chain fatty acids
HMDB0249084	241.1384	241.138485	M3H	8.50000000127693e-05	0.352494542763546	beraprost	C24H30O5	398.2093241	Organic compounds	Lipids and lipid-like molecules	Fatty Acyls	Fatty alcohols	Fatty alcohols
HMDB0247862	242.1375	242.136945	M3H	0.000554999999991423	2.29209136173509	2-[[3-Cyclohexyl-1-[2-[3-(diaminomethylideneamino)propylcarbamoyl]piperidin-1-yl]-1-oxopropan-2-yl]amino]acetic acid	C21H38N6O4	438.2954537	Organic compounds	Organic acids and derivatives	Carboxylic acids and derivatives	Amino acids, peptides, and analogues	Dipeptides
HMDB0030532	766.1818	766.182067	M3H	0.000267000000008011	0.348481139807219	Agrocin 84	C22H36N6O16P2	702.1663022	Organic compounds	Organoheterocyclic compounds	Imidazopyrimidines	Purines and purine derivatives	Purines and purine derivatives
HMDB0254627	242.434	242.43628	M3H	0.00228000000001316	9.40453301796728	Methylcellulose	C29H54O16	658.3411857	Organic compounds	Organic oxygen compounds	Organooxygen compounds	Carbohydrates and carbohydrate conjugates	Oligosaccharides
HMDB0253441	242.7249	242.723687	M3H	0.00121299999997859	4.99745210272202	Inarigivir soproxil	C25H34N7O13PS	703.1672924	Organic compounds	Organic oxygen compounds	Organooxygen compounds	Carbohydrates and carbohydrate conjugates	Glycosylamines
HMDB0253441	787.2211	787.222402	M3H	0.00130200000000968	1.65391634778412	Inarigivir soproxil	C25H34N7O13PS	703.1672924	Organic compounds	Organic oxygen compounds	Organooxygen compounds	Carbohydrates and carbohydrate conjugates	Glycosylamines
HMDB0040384	242.8637	242.864118	M3H	0.000417999999996255	1.72112703777943	Neoacrimarine A	C40H43NO9	681.293782	Organic compounds	Organoheterocyclic compounds	Quinolines and derivatives	Benzoquinolines	Acridones
HMDB0041980	242.8968	242.896631	M3H	0.000168999999999642	0.695769222092017	Perchloroethylene	C2Cl4	163.8754108	Organic compounds	Organohalogen compounds	Vinyl halides	Vinyl chlorides	Vinyl chlorides
HMDB0250279	242.9263	242.927229	M3H	0.000929000000013502	3.82419049456783	cis-1,3-DICHLOROPROPENE	C3H4Cl2	109.9690055	Organic compounds	Organohalogen compounds	Vinyl halides	Vinyl chlorides	Vinyl chlorides
HMDB0303933	242.9517	242.9504	M3H	0.00129999999998631	5.35088643602279	Dysprosium	Dy	163.92918	Inorganic compounds	Homogeneous metal compounds	Homogeneous lanthanide compounds	Homogeneous lanthanide compounds	Homogeneous lanthanide compounds
HMDB0061032	243.0722	243.072077	M3H	0.000123000000002094	0.506022746504501	N-debutylhalofantrine	C22H22Cl2F3NO	443.1030544	Organic compounds	Benzenoids	Phenanthrenes and derivatives	Phenanthrenes and derivatives	Phenanthrenes and derivatives
HMDB0014420	243.0883	243.088536	M3H	0.000236000000001013	0.970839694394363	Olmesartan	C24H26N6O3	446.2066387	Organic compounds	Benzenoids	Benzene and substituted derivatives	Biphenyls and derivatives	Biphenyls and derivatives
HMDB0260034	243.1061	243.105842	M3H	0.000258000000002312	1.06126614597074	1-[(4-Aminophenyl)methyl]-3-(3-nitrophenyl)imidazo[4,5-b]pyridin-2-one	C19H15N5O3	361.1174894	Organic compounds	Organoheterocyclic compounds	Azoles	Imidazoles	Phenylimidazoles
HMDB0244824	243.1238	243.123939	M3H	0.000139000000018541	0.57172486012799	Benzyloxycarbonyl-Val-Ala-Asp(OMe)-fluoromethylketone	C22H30FN3O7	467.2067785	Organic compounds	Organoheterocyclic compounds	Azaspirodecane derivatives	Azaspirodecane derivatives	Azaspirodecane derivatives
HMDB0263000	243.2403	243.239847	M3H	0.000452999999993153	1.86235933618702	PA(14:0/20:4(6E,8Z,11Z,14Z)+=O(5))	C37H63O9P	682.4209706	Organic compounds	Lipids and lipid-like molecules	Glycerophospholipids	Glycerophosphates	1,2-diacylglycerol-3-phosphates
HMDB0295799	724.573	724.572192	M3H	0.000808000000006359	1.11514078090146	DG(17:0/PGF1alpha/0:0)	C40H74O8	682.5383693	Organic compounds	Lipids and lipid-like molecules	Glycerolipids	Diradylglycerols	1,2-diacylglycerols
HMDB0290228	724.6233	724.623834	M3H	0.000534000000016022	0.736934082154441	CE(18:1(12Z)-2OH(9,10))	C45H78O4	682.590011	Organic compounds	Lipids and lipid-like molecules	Steroids and steroid derivatives	Steroid esters	Cholesteryl esters
HMDB0251520	244.0855	244.085484	M3H	1.59999999880256e-05	0.0655508050942742	DL-Homocysteic acid	C4H9NO5S	183.0201436	Organic compounds	Organic acids and derivatives	Carboxylic acids and derivatives	Amino acids, peptides, and analogues	Alpha amino acids
HMDB0034888	244.1192	244.119282	M3H	8.19999999919219e-05	0.335901364775937	4-Acetylimidazo[4,5-c]pyridine	C8H7N3O	161.0589119	Organic compounds	Organoheterocyclic compounds	Imidazopyridines	Imidazo-[4,5-c]pyridines	Imidazo-[4,5-c]pyridines
HMDB0259848	244.1462	244.146263	M3H	6.30000000114705e-05	0.258042041018136	Vitamin D3 sulfate	C27H44O4S	464.2960311	Organic compounds	Lipids and lipid-like molecules	Steroids and steroid derivatives	Vitamin D and derivatives	Vitamin D and derivatives
HMDB0302220	509.4675	509.466877	M3H	0.000622999999961849	1.22284691721352	Dotriacontanal	C32H64O	464.4957167	Organic compounds	Lipids and lipid-like molecules	Fatty Acyls	Fatty aldehydes	Fatty aldehydes
HMDB0240549	489.0156	489.015594	M3H	5.99999998485146e-06	0.0122695473487323	O-Coumaric acid sulfate	C9H8O6S	244.0041592	Organic compounds	Phenylpropanoids and polyketides	Cinnamic acids and derivatives	Hydroxycinnamic acids and derivatives	Coumaric acids
HMDB0240549	245.0104	245.011435	M3H	0.00103500000000167	4.22429263353228	O-Coumaric acid sulfate	C9H8O6S	244.0041592	Organic compounds	Phenylpropanoids and polyketides	Cinnamic acids and derivatives	Hydroxycinnamic acids and derivatives	Coumaric acids
HMDB0245529	245.0613	245.061213	M3H	8.69999999792981e-05	0.355013341010836	2-Acetylacteoside	C31H38O16	666.2159851	Organic compounds	Phenylpropanoids and polyketides	Flavonoids	Flavonoid glycosides	Flavonoid C-glycosides
HMDB0258655	245.0822	245.082171	M3H	2.90000000120472e-05	0.118327660856436	Syrosingopine	C35H42N2O11	666.2788602	Organic compounds	Alkaloids and derivatives	Yohimbine alkaloids	Yohimbine alkaloids	Yohimbine alkaloids
HMDB0061013	245.1055	245.105488	M3H	1.19999999981246e-05	0.0489585120922491	desmethylastemizole	C27H29FN4O	444.2325398	Organic compounds	Organoheterocyclic compounds	Benzimidazoles	Benzimidazoles	Benzimidazoles
HMDB0039050	245.1337	245.133984	M3H	0.000283999999993512	1.15855009313401	Notoginsenoside T2	C37H62O10	666.4342982	Organic compounds	Lipids and lipid-like molecules	Prenol lipids	Triterpenoids	Triterpenoids
HMDB0263322	245.2562	245.255497	M3H	0.000703000000015663	2.86639854606669	PA(16:0/18:1(12Z)-O(9S,10R))	C37H69O9P	688.4679208	Organic compounds	Lipids and lipid-like molecules	Glycerophospholipids	Glycerophosphates	1,2-diacylglycerol-3-phosphates
HMDB0034426	246.1088	246.108802	M3H	1.99999999495049e-06	0.00812648706059073	(-)-1-Methylpropyl 1-propenyl disulfide	C7H14S2	162.0536918	Organic compounds	Organosulfur compounds	Organic disulfides	Organic disulfides	Organic disulfides
HMDB0255925	246.1313	246.131329	M3H	2.89999999836255e-05	0.117823277928286	Oil red O	C26H24N4O	408.1950114	Organic compounds	Organoheterocyclic compounds	Azobenzenes	Azobenzenes	Azobenzenes
HMDB0245774	247.0728	247.072948	M3H	0.000147999999995818	0.599013373150905	6-[(1Z,2Z)-3-Hydroxy-3-phenyl-2-propene-1-ylidene]-2,4-cyclohexadiene-1-one	C15H12O2	224.0837296	Organic compounds	Phenylpropanoids and polyketides	Linear 1,3-diarylpropanoids	Chalcones and dihydrochalcones	Retrochalcones
HMDB0257216	247.0993	247.098964	M3H	0.000336000000004333	1.35977907217908	ribostamycin	C17H34N4O10	454.2274933	Organic compounds	Organic oxygen compounds	Organooxygen compounds	Carbohydrates and carbohydrate conjugates	4,5-disubstituted 2-deoxystreptamines
HMDB0248135	247.1197	247.119898	M3H	0.000198000000011689	0.801230502335708	Algesterone acetophenide	C29H36O4	448.2613596	Organic compounds	Lipids and lipid-like molecules	Steroids and steroid derivatives	Pregnane steroids	Gluco/mineralocorticoids, progestogins and derivatives
HMDB0254219	556.2712	556.271663	M3H	0.000462999999967906	0.832327135757598	Lurasidone	C28H36N4O2S	492.2558976	Organic compounds	Organoheterocyclic compounds	Diazinanes	Piperazines	N-arylpiperazines
HMDB0254219	247.1353	247.135225	M3H	7.50000000095952e-05	0.303477579975073	Lurasidone	C28H36N4O2S	492.2558976	Organic compounds	Organoheterocyclic compounds	Diazinanes	Piperazines	N-arylpiperazines
HMDB0266737	247.2496	247.251976	M3H	0.00237600000002658	9.60962997531951	PA(P-16:0/20:4(6E,8Z,11Z,14Z)+=O(5))	C39H67O8P	694.4573561	Organic compounds	Lipids and lipid-like molecules	Glycerophospholipids	Glycerophosphates	1,2-diacylglycerol-3-phosphates
HMDB0304813	313.295	313.295675	M3H	0.000675000000001091	2.15451426197023	Xestoaminol C	C14H31NO	229.2405646	Organic compounds	Organic nitrogen compounds	Organonitrogen compounds	Amines	1,2-aminoalcohols
HMDB0059903	247.8456	247.847176	M3H	0.00157600000000002	6.35875713992409	Dibromochloromethane	CHBr2Cl	205.813353	Organic compounds	Organohalogen compounds	Alkyl halides	Halomethanes	Trihalomethanes
HMDB0266687	247.9232	247.923859	M3H	0.000658999999984644	2.65807414680748	PA(P-16:0/20:3(5Z,8Z,11Z)-O(14R,15S))	C39H69O8P	696.4730062	Organic compounds	Lipids and lipid-like molecules	Glycerophospholipids	Glycerophosphates	1,2-diacylglycerol-3-phosphates
HMDB0012260	247.9548	247.954726	M3H	7.40000000121199e-05	0.298441579258787	Molybdate	H2MoO4	163.899616	Inorganic compounds	Mixed metal/non-metal compounds	Miscellaneous mixed metal/non-metals	Miscellaneous metallic oxoanionic compounds	Miscellaneous molybdates
HMDB0259169	247.9746	247.974693	M3H	9.29999999925712e-05	0.375038270508399	trichlormethine	C6H12Cl3N	203.0035325	Organic compounds	Organic nitrogen compounds	Organonitrogen compounds	Nitrogen mustard compounds	Nitrogen mustard compounds
HMDB0250417	248.0843	248.083888	M3H	0.000412000000011403	1.6607285677956	3-({5-[(N-Acetyl-3-{4-[(carboxycarbonyl)(2-carboxyphenyl)amino]-1-naphthyl}-L-alanyl)amino]pentyl}oxy)-2-naphthoic acid	C40H37N3O10	719.2478944	Organic compounds	Benzenoids	Naphthalenes	Naphthalenecarboxylic acids and derivatives	Naphthalenecarboxylic acids
HMDB0242337	248.1134	248.113412	M3H	1.19999999981246e-05	0.0483649791496343	(1R,4R,5S,6R)-4-Amino-2-oxabicyclo[3.1.0]hexane-4,6-dicarboxylic acid	C7H9NO5	187.0480724	Organic compounds	Organic acids and derivatives	Carboxylic acids and derivatives	Amino acids, peptides, and analogues	Alpha amino acids
HMDB0302558	248.128	248.128117	M3H	0.000117000000017242	0.471530600529412	Valencic acid	C12H14O3	206.0942943	Organic compounds	Benzenoids	Benzene and substituted derivatives	Benzoic acids and derivatives	Benzoic acids
HMDB0034168	248.1406	248.140966	M3H	0.000365999999985434	1.47496806305426	Toluene	C7H8	92.06260026	Organic compounds	Benzenoids	Benzene and substituted derivatives	Toluenes	Toluenes
HMDB0259286	1027.9704	1027.975721	M3H	0.0053210000000945	5.17619228878121	tritriacontanoic acid	C33H66O2	494.5062814	Organic compounds	Lipids and lipid-like molecules	Fatty Acyls	Fatty acids and conjugates	Very long-chain fatty acids
HMDB0259286	248.261	248.260417	M3H	0.000583000000005995	2.34834053310236	tritriacontanoic acid	C33H66O2	494.5062814	Organic compounds	Lipids and lipid-like molecules	Fatty Acyls	Fatty acids and conjugates	Very long-chain fatty acids
HMDB0246694	248.4034	248.401458	M3H	0.00194200000001388	7.81798953858748	5-Hydroxy-2-(4-methoxyphenyl)-8-(3-methylbut-2-enyl)-7-[3,4,5-trihydroxy-6-(hydroxymethyl)oxan-2-yl]oxy-3-(3,4,5-trihydroxy-6-methyloxan-2-yl)oxychromen-4-one	C33H40O15	676.2367206	Organic compounds	Phenylpropanoids and polyketides	Flavonoids	Flavonoid glycosides	Flavonoid-7-O-glycosides
HMDB0036410	248.4276	248.430081	M3H	0.00248099999998885	9.98671332393461	Liriodendrin	C34H46O18	742.2684147	Organic compounds	Lignans, neolignans and related compounds	Lignan glycosides	Lignan glycosides	Lignan glycosides
HMDB0240625	249.0663	249.066148	M3H	0.000152000000014141	0.610279643519202	5alpha-Androstan-3beta,17alpha-diol disulfate	C19H32O8S2	452.1538603	Organic compounds	Lipids and lipid-like molecules	Steroids and steroid derivatives	Sulfated steroids	Sulfated steroids
HMDB0256958	249.0818	249.081707	M3H	9.29999999925712e-05	0.373371457553771	Pyrazosulfuron-ethyl	C14H18N6O7S	414.0957681	Organic compounds	Organoheterocyclic compounds	Azoles	Pyrazoles	Pyrazole carboxylic acids and derivatives
HMDB0252602	249.1031	249.10313	M3H	2.99999999811007e-05	0.120432047486118	Galnon	C40H46N4O6	678.3417352	Organic compounds	Organic acids and derivatives	Carboxylic acids and derivatives	Amino acids, peptides, and analogues	Dipeptides
HMDB0039429	249.2626	249.264886	M3H	0.00228599999999801	9.1709668244167	Canavalmine	C11H28N4	216.2313969	Organic compounds	Organic nitrogen compounds	Organonitrogen compounds	Amines	Dialkylamines
HMDB0039429	496.4788	496.478559	M3H	0.000240999999959968	0.485418746874762	Canavalmine	C11H28N4	216.2313969	Organic compounds	Organic nitrogen compounds	Organonitrogen compounds	Amines	Dialkylamines
HMDB0029215	316.0934	316.09316	M3H	0.000239999999962492	0.759269830332591	Thorium	Th	232.0380504	Inorganic compounds	Homogeneous metal compounds	Homogeneous actinide compounds	Homogeneous actinide compounds	Homogeneous actinide compounds
HMDB0029215	250.0724	250.071873	M3H	0.000526999999976852	2.10739414095104	Thorium	Th	232.0380504	Inorganic compounds	Homogeneous metal compounds	Homogeneous actinide compounds	Homogeneous actinide compounds	Homogeneous actinide compounds
HMDB0248897	250.0938	250.094126	M3H	0.000326000000001159	1.30350922356792	(R)-3-[3-(4-Fluorophenylsulphonylamino)-1,2,3,4-tetrahydrocarbazol-9-yl]propionic acid	C21H21FN2O4S	416.1206065	Organic compounds	Organoheterocyclic compounds	Indoles and derivatives	Carbazoles	Carbazoles
HMDB0248897	860.2643	860.264333	M3H	3.2999999916683e-05	0.0383603023521876	(R)-3-[3-(4-Fluorophenylsulphonylamino)-1,2,3,4-tetrahydrocarbazol-9-yl]propionic acid	C21H21FN2O4S	416.1206065	Organic compounds	Organoheterocyclic compounds	Indoles and derivatives	Carbazoles	Carbazoles
HMDB0248897	833.2459	833.248489	M3H	0.00258899999994355	3.10711634539016	(R)-3-[3-(4-Fluorophenylsulphonylamino)-1,2,3,4-tetrahydrocarbazol-9-yl]propionic acid	C21H21FN2O4S	416.1206065	Organic compounds	Organoheterocyclic compounds	Indoles and derivatives	Carbazoles	Carbazoles
HMDB0248915	250.1131	250.113	M3H	0.00010000000000332	0.399819281697951	(4S,4As,5aR,12aS)-4,7-bis(dimethylamino)-10,12a-dihydroxy-1,3,11,12-tetraoxo-4,4a,5,5a,6,11a-hexahydrotetracene-2-carboxamide	C23H27N3O7	457.1849002	Organic compounds	Phenylpropanoids and polyketides	Tetracyclines	Tetracyclines	Tetracyclines
HMDB0000590	250.1291	250.129063	M3H	3.69999999918491e-05	0.147923634095447	Glutarylglycine	C7H11NO5	189.0637225	Organic compounds	Organic acids and derivatives	Carboxylic acids and derivatives	Amino acids, peptides, and analogues	N-acyl-alpha amino acids
HMDB0036340	250.136	250.136139	M3H	0.000138999999990119	0.555697391611691	Ethyl 7-epi-12-hydroxyjasmonate glucoside	C20H32O9	416.2046326	Organic compounds	Lipids and lipid-like molecules	Fatty Acyls	Fatty acyl glycosides	Fatty acyl glycosides of mono- and disaccharides
HMDB0001925	251.1018	251.10184	M3H	4.00000000126965e-05	0.159297916784268	Ibuprofen	C13H18O2	206.1306798	Organic compounds	Phenylpropanoids and polyketides	Phenylpropanoic acids	Phenylpropanoic acids	Phenylpropanoic acids
HMDB0270574	251.1509	251.151252	M3H	0.000351999999992358	1.4015458700256	PG(a-13:0/5-iso PGF2VI)	C37H67O13P	750.4319292	Organic compounds	Lipids and lipid-like molecules	Glycerophospholipids	Glycerophosphoglycerols	Phosphatidylglycerols
HMDB0304417	251.1645	251.164719	M3H	0.000218999999987091	0.87193775009097	medicagenate	C30H44O6	500.3148863	Organic compounds	Lipids and lipid-like molecules	Prenol lipids	Triterpenoids	Triterpenoids
HMDB0303846	251.1756	251.175404	M3H	0.000196000000016738	0.780331182494041	2-acetyl-1,4,5,6-tetrahydropyridine	C7H11NO	125.084064	Organic compounds	Organoheterocyclic compounds	Pyridines and derivatives	Hydropyridines	Tetrahydropyridines
HMDB0003045	252.0777	252.077715	M3H	1.50000000189721e-05	0.0595054585407205	Ergothioneine	C9H15N3O2S	229.0884974	Organic compounds	Organic acids and derivatives	Carboxylic acids and derivatives	Amino acids, peptides, and analogues	Histidine and derivatives
HMDB0039501	252.0933	252.09315	M3H	0.000149999999990769	0.595018150992078	Na-Hexanoyl-Nb-inosityltryptophan	C23H32N2O8	464.215866	Organic compounds	Organic acids and derivatives	Carboxylic acids and derivatives	Amino acids, peptides, and analogues	N-acyl-alpha amino acids
HMDB0255880	252.1066	252.106395	M3H	0.000204999999994016	0.813148750129942	Obelin	C26H32N4O4	464.2423555	Organic compounds	Organoheterocyclic compounds	Quinolines and derivatives	Benzoquinolines	Benzoquinolines
HMDB0257443	252.1199	252.119772	M3H	0.00012799999998947	0.507695207615331	Safotibant	C25H34N4O5S	502.2249914	Organic compounds	Benzenoids	Benzene and substituted derivatives	Benzenesulfonamides	Benzenesulfonamides
HMDB0014593	252.1319	252.1319	M3H	0	0	Droperidol	C22H22FN3O2	379.1696052	Organic compounds	Organic oxygen compounds	Organooxygen compounds	Carbonyl compounds	Alkyl-phenylketones
HMDB0008829	252.1509	252.15052	M3H	0.00038000000000693	1.50703635275839	PE(14:0/18:2(9Z,12Z))	C37H70NO8P	687.4839047	Organic compounds	Lipids and lipid-like molecules	Glycerophospholipids	Glycerophosphoethanolamines	Phosphatidylethanolamines
HMDB0041478	252.2611	252.261755	M3H	0.000654999999994743	2.59650932815695	1-Tritriacontanol	C33H68O	480.5270168	Organic compounds	Lipids and lipid-like molecules	Fatty Acyls	Fatty alcohols	Fatty alcohols
HMDB0250900	252.9834	252.982392	M3H	0.00100799999998458	3.98446702956535	2',3'-Dideoxythymidine triphosphate	C10H17N2O13P3	465.9943496	Organic compounds	Nucleosides, nucleotides, and analogues	Pyrimidine nucleotides	Pyrimidine deoxyribonucleotides	Pyrimidine 2',3'-dideoxyribonucleoside triphosphates
HMDB0250900	255.9871	255.986393	M3H	0.000707000000005564	2.76186554964882	2',3'-Dideoxythymidine triphosphate	C10H17N2O13P3	465.9943496	Organic compounds	Nucleosides, nucleotides, and analogues	Pyrimidine nucleotides	Pyrimidine deoxyribonucleotides	Pyrimidine 2',3'-dideoxyribonucleoside triphosphates
HMDB0243914	253.1052	253.105154	M3H	4.5999999997548e-05	0.181742644393358	2-(Trifluoromethoxy)anisole	C8H7F3O2	192.039814	Organic compounds	Benzenoids	Phenol ethers	Anisoles	Anisoles
HMDB0000679	253.1271	253.127106	M3H	5.99999998485146e-06	0.0237035064306841	Homocitrulline	C7H15N3O3	189.1113414	Organic compounds	Organic acids and derivatives	Carboxylic acids and derivatives	Amino acids, peptides, and analogues	L-alpha-amino acids
HMDB0001104	253.1395	253.139411	M3H	8.90000000026703e-05	0.351584921727855	N-Acetyl-b-glucosaminylamine	C8H16N2O5	220.1059216	Organic compounds	Organic oxygen compounds	Organooxygen compounds	Carbohydrates and carbohydrate conjugates	Hexoses
HMDB0001004	253.1551	253.155218	M3H	0.000117999999986296	0.466117194496444	Oxoamide	C10H12N2O2	192.0898776	Organic compounds	Organic oxygen compounds	Organooxygen compounds	Carbonyl compounds	Aryl alkyl ketones
HMDB0255343	253.9817	253.980993	M3H	0.000706999999977143	2.78367287105277	1,3,5-Trinitrocyclohexa-1,3-diene	C6H5N3O6	215.0178349	Organic compounds	Organic 1,3-dipolar compounds	Allyl-type 1,3-dipolar organic compounds	Organic nitro compounds	C-nitro compounds
HMDB0033393	253.9968	253.996663	M3H	0.000136999999995169	0.539377164947906	C.I. Food Black 2	C26H19N5O13S4	736.9862185	Organic compounds	Benzenoids	Naphthalenes	Naphthalene sulfonic acids and derivatives	2-naphthalene sulfonates
HMDB0245267	254.0117	254.01177	M3H	7.0000000022219e-05	0.275577781384772	1-Naphthalenesulfonic acid, 4-hydroxy-3-nitroso-	C10H7NO5S	253.0044935	Organic compounds	Benzenoids	Naphthalenes	Naphthalene sulfonic acids and derivatives	1-naphthalene sulfonates
HMDB0247326	254.0272	254.02718	M3H	2.00000000063483e-05	0.0787317325899861	(3R,4S,5S,6S)-6-[4-Chloro-2-(furan-2-ylmethylamino)-5-sulfamoylbenzoyl]oxy-3,4,5-trihydroxyoxane-2-carboxylic acid	C18H19ClN2O11S	506.0398083	Organic compounds	Organic oxygen compounds	Organooxygen compounds	Carbohydrates and carbohydrate conjugates	O-glucuronides
HMDB0061147	254.0984	254.098266	M3H	0.000134000000002743	0.527355035168729	Hydroxyclomipramine glucuronide	C25H31ClN2O7	506.1819791	Organic compounds	Alkaloids and derivatives	Morphinans	Morphinans	Morphinans
HMDB0252971	254.1335	254.133591	M3H	9.09999999976208e-05	0.358079385096403	Guanidino arginine	C7H17N7O2	231.1443728	Organic compounds	Organic acids and derivatives	Carboxylic acids and derivatives	Amino acids, peptides, and analogues	Alpha amino acids and derivatives
HMDB0000078	254.9607	254.960253	M3H	0.000447000000008302	1.75321445107094	Cysteinylglycine	C5H10N2O3S	178.0412129	Organic compounds	Organic acids and derivatives	Carboxylic acids and derivatives	Amino acids, peptides, and analogues	Dipeptides
HMDB0244066	254.9691	254.969849	M3H	0.000749000000013211	2.93760224179766	3,4-Dichloronitrobenzene	C6H3Cl2NO2	190.9540837	Organic compounds	Benzenoids	Benzene and substituted derivatives	Nitrobenzenes	Nitrobenzenes
HMDB0059920	254.9843	254.984448	M3H	0.000147999999995818	0.580427556098708	Peroxydisulfuric acid	H2O8S2	193.9191084	Inorganic compounds	Homogeneous non-metal compounds	Non-metal oxoanionic compounds	Non-metal peroxodisulfates	Non-metal peroxodisulfates
HMDB0243615	255.0002	255.000035	M3H	0.000165000000009741	0.647058734755627	(4-Carbamimidoylphenyl)methanesulfonyl fluoride	C8H9FN2O2S	216.0368769	Organic compounds	Benzenoids	Benzene and substituted derivatives	Benzene and substituted derivatives	Benzene and substituted derivatives
HMDB0256261	255.0075	255.007511	M3H	1.10000000006494e-05	0.0431359843383177	Pentafluorobenzoyl acetate	C9H3F5O3	254.0002348	Organic compounds	Benzenoids	Benzene and substituted derivatives	Benzyloxycarbonyls	Benzyloxycarbonyls
HMDB0244054	255.0147	255.014087	M3H	0.000613000000015518	2.40378877585503	1,10-Phenanthroline-5,6-dione	C12H6N2O2	210.0429274	Organic compounds	Organoheterocyclic compounds	Phenanthrolines	Phenanthrolines	Phenanthrolines
HMDB0258488	255.9649	255.965089	M3H	0.00018900000000599	0.738381943976704	Stattic	C8H5NO4S	210.9939288	Organic compounds	Organic 1,3-dipolar compounds	Allyl-type 1,3-dipolar organic compounds	Organic nitro compounds	Nitroaromatic compounds
HMDB0042068	255.9753	255.975121	M3H	0.000179000000002816	0.699286709206462	TG(14:0/14:0/14:1(9Z))	C45H84O6	720.6267904	Organic compounds	Lipids and lipid-like molecules	Glycerolipids	Triradylcglycerols	Triacylglycerols
HMDB0304286	256.0227	256.023507	M3H	0.000807000000008884	3.15205431510976	CDP-N-dimethylethanolamine	C13H22N4O11P2	472.0765801	Organic compounds	Nucleosides, nucleotides, and analogues	Pyrimidine nucleotides	Pyrimidine ribonucleotides	Pyrimidine ribonucleoside diphosphates
HMDB0038363	256.0355	256.035498	M3H	1.99999999495049e-06	0.00781141681748554	(-)-Epigallocatechin 3-(3-methyl-gallate)	C23H20O11	472.1005615	Organic compounds	Phenylpropanoids and polyketides	Flavonoids	Flavans	Catechin gallates
HMDB0257765	256.2043	256.203962	M3H	0.000337999999999283	1.31926140938946	(8R,9R,10R,13S,14S)-3-[2-(Diethylamino)ethoxy]-10,13-dimethyl-1,2,3,4,7,8,9,11,12,14,15,16-dodecahydrocyclopenta[a]phenanthren-17-one	C25H41NO2	387.3137296	Organic compounds	Lipids and lipid-like molecules	Steroids and steroid derivatives	Androstane steroids	Androstane steroids
HMDB0250623	256.2249	256.223907	M3H	0.000992999999994026	3.87551658087091	Cyclen	C8H20N4	172.1687967	Organic compounds	Organic nitrogen compounds	Organonitrogen compounds	Amines	Dialkylamines
HMDB0253128	256.2454	256.244901	M3H	0.000498999999990701	1.94735582266553	Dihexadecyl ether	C32H66O	466.5113667	Organic compounds	Organic oxygen compounds	Organooxygen compounds	Ethers	Dialkyl ethers
HMDB0304908	256.9891	256.988053	M3H	0.00104700000002822	4.07411935226506	2-(2-Hydroxyethyl)phenyl hydrogen sulfate	C8H10O5S	218.0248946	Organic compounds	Organic acids and derivatives	Organic sulfuric acids and derivatives	Arylsulfates	Phenylsulfates
HMDB0033061	257.008	257.007487	M3H	0.000512999999955355	1.99605079970046	1-(Methylsulfinyl)propyl propyl disulfide	C7H16OS3	212.0363272	Organic compounds	Organosulfur compounds	Sulfoxides	Sulfoxides	Sulfoxides
HMDB0000842	257.1028	257.102789	M3H	1.10000000290711e-05	0.0427844445867567	Quinaldic acid	C10H7NO2	173.0476785	Organic compounds	Organoheterocyclic compounds	Quinolines and derivatives	Quinoline carboxylic acids	Quinoline carboxylic acids
HMDB0249707	257.1453	257.144774	M3H	0.00052600000003622	2.04554030732983	Caudatin	C28H42O7	490.2930537	Organic compounds	Lipids and lipid-like molecules	Steroids and steroid derivatives	Pregnane steroids	Gluco/mineralocorticoids, progestogins and derivatives
HMDB0250273	257.2075	257.208435	M3H	0.000935000000026776	3.63518404840329	Ciraparantag	C22H48N12O2	512.4023188	Organic compounds	Organic acids and derivatives	Carboxylic acids and derivatives	Amino acids, peptides, and analogues	Alpha amino acid amides
HMDB0001893	924.7817	924.777927	M3H	0.00377300000002379	4.07989841654578	alpha-Tocopherol	C29H50O2	430.3810808	Organic compounds	Lipids and lipid-like molecules	Prenol lipids	Quinone and hydroquinone lipids	Tocopherols
HMDB0001893	257.2259	257.224363	M3H	0.00153700000004164	5.97532823919033	alpha-Tocopherol	C29H50O2	430.3810808	Organic compounds	Lipids and lipid-like molecules	Prenol lipids	Quinone and hydroquinone lipids	Tocopherols
HMDB0251147	530.5339	530.53675	M3H	0.00284999999996671	5.37191815640804	Diazeniumdiolate	C30H64N4O2	512.5029273	Organic compounds	Organic nitrogen compounds	Organonitrogen compounds	Quaternary ammonium salts	Quaternary ammonium salts
HMDB0251147	1043.0364	1043.039678	M3H	0.00327800000013667	3.14273758638036	Diazeniumdiolate	C30H64N4O2	512.5029273	Organic compounds	Organic nitrogen compounds	Organonitrogen compounds	Quaternary ammonium salts	Quaternary ammonium salts
HMDB0251147	257.2603	257.25874	M3H	0.00155999999998357	6.06393392109273	Diazeniumdiolate	C30H64N4O2	512.5029273	Organic compounds	Organic nitrogen compounds	Organonitrogen compounds	Quaternary ammonium salts	Quaternary ammonium salts
HMDB0007587	808.6578	808.655686	M3H	0.00211400000000594	2.61421521743426	DG(20:5(5Z,8Z,11Z,14Z,17Z)/24:1(15Z)/0:0)	C47H80O5	724.6005757	Organic compounds	Lipids and lipid-like molecules	Glycerolipids	Diradylglycerols	1,2-diacylglycerols
HMDB0255968	257.9996	257.998558	M3H	0.001041999999984	4.03878226320939	Oxathiin carboxanilide	C11H9NO2S	219.0353997	Organic compounds	Benzenoids	Benzene and substituted derivatives	Anilides	Anilides
HMDB0259039	258.0219	258.022154	M3H	0.000253999999983989	0.9844115943005	thiram	C6H12N2S4	239.9883312	Organic compounds	Organic nitrogen compounds	Organonitrogen compounds	Amines	Thiuram disulfides
HMDB0259039	323.0489	323.048701	M3H	0.000199000000009164	0.616006191614942	thiram	C6H12N2S4	239.9883312	Organic compounds	Organic nitrogen compounds	Organonitrogen compounds	Amines	Thiuram disulfides
HMDB0031317	258.0472	258.047306	M3H	0.000106000000016593	0.410777394500653	Bis(methylthio)methane	C3H8S2	108.0067416	Organic compounds	Organosulfur compounds	Thioacetals	Dithioacetals	Dithioacetals
HMDB0061939	258.0653	258.065075	M3H	0.000225000000000364	0.871873111851202	Methyl-N,N-diethylthiocarbamate	C6H13NOS2	179.0438554	Organic compounds	Organosulfur compounds	Sulfoxides	Sulfoxides	Sulfoxides
HMDB0035684	259.094	259.094077	M3H	7.70000000329674e-05	0.297189348844001	Deacetylnomilin	C26H32O8	472.209718	Organic compounds	Lipids and lipid-like molecules	Prenol lipids	Triterpenoids	Limonoids
HMDB0015188	259.1293	259.129397	M3H	9.69999999824722e-05	0.374330358135601	Mimosine	C8H10N2O4	198.0640568	Organic compounds	Organic acids and derivatives	Carboxylic acids and derivatives	Amino acids, peptides, and analogues	L-alpha-amino acids
HMDB0254662	260.1013	260.101902	M3H	0.000602000000014868	2.31447750049467	Methylprednisolone hemisuccinate	C26H34O8	474.2253681	Organic compounds	Lipids and lipid-like molecules	Steroids and steroid derivatives	Pregnane steroids	Gluco/mineralocorticoids, progestogins and derivatives
HMDB0247091	260.1252	260.12543	M3H	0.00022999999998774	0.884188831471571	4(1H)-Pteridinone, 2-amino-6-methyl-	C7H7N5O	177.0650599	Organic compounds	Organoheterocyclic compounds	Pteridines and derivatives	Pterins and derivatives	Pterins and derivatives
HMDB0245773	260.1608	260.161031	M3H	0.000230999999985215	0.887911610348805	3-(2-Hydroxyethyl)histidine	C8H13N3O3	199.0956913	Organic compounds	Organic acids and derivatives	Carboxylic acids and derivatives	Amino acids, peptides, and analogues	Histidine and derivatives
HMDB0253147	261.0452	261.04523	M3H	2.99999999811007e-05	0.114922613146774	Hexanitrohexaazaisowurtzitane	C6H6N12O12	438.0228137	Organic compounds	Organoheterocyclic compounds	Diazinanes	Piperazines	Piperazines
HMDB0004482	261.0916	261.091534	M3H	6.60000000038963e-05	0.252784910306193	2-Methoxyestrone 3-glucuronide	C25H32O9	476.2046326	Organic compounds	Lipids and lipid-like molecules	Steroids and steroid derivatives	Steroidal glycosides	Steroid glucuronide conjugates
HMDB0255438	261.1102	261.110123	M3H	7.70000000329674e-05	0.294894733104497	Naloxone-3-glucuronide	C25H29NO10	503.1791461	Organic compounds	Organic oxygen compounds	Organooxygen compounds	Carbohydrates and carbohydrate conjugates	Phenolic glycosides
HMDB0030116	261.1409	261.140892	M3H	7.99999997980194e-06	0.0306348037587386	Withaperuvin D	C28H40O9	520.2672329	Organic compounds	Lipids and lipid-like molecules	Steroids and steroid derivatives	Steroid lactones	Withanolides and derivatives
HMDB0244487	262.144	262.144008	M3H	7.99999997980194e-06	0.030517577116628	4-(5-Chloro-3-isopropyl-1H-pyrazol-4-yl)-N-(5-(4-(dimethylamino)piperidin-1-yl)pyridin-2-yl)pyrimidin-2-amine	C22H29ClN8	440.2203707	Organic compounds	Organic nitrogen compounds	Organonitrogen compounds	Amines	Dialkylarylamines
HMDB0253202	262.1704	262.17213	M3H	0.00173000000000911	6.5987181780501	Homocastasterone	C29H50O5	478.3658247	Organic compounds	Lipids and lipid-like molecules	Steroids and steroid derivatives	Stigmastanes and derivatives	Stigmastanes and derivatives
HMDB0260074	262.1981	262.198346	M3H	0.000246000000004187	0.93822102144072	(1R,3S,5E)-5-[(2E)-2-[(1R,3As,7aR)-1-[(2R,3E,5E)-7-hydroxy-5,7-dimethylocta-3,5-dien-2-yl]-7a-methyl-2,3,3a,5,6,7-hexahydro-1H-inden-4-ylidene]ethylidene]-4-methylidenecyclohexane-1,3-diol	C29H44O3	440.3290453	Organic compounds	Lipids and lipid-like molecules	Steroids and steroid derivatives	Vitamin D and derivatives	Vitamin D and derivatives
HMDB0001421	922.7681	922.764685	M3H	0.00341500000001815	3.70083517014758	4,4-Dimethyl-14a-formyl-5a-cholesta-8,24-dien-3b-ol	C30H48O2	440.3654308	Organic compounds	Lipids and lipid-like molecules	Prenol lipids	Triterpenoids	Triterpenoids
HMDB0001421	262.2169	262.216538	M3H	0.000361999999995533	1.38053840065394	4,4-Dimethyl-14a-formyl-5a-cholesta-8,24-dien-3b-ol	C30H48O2	440.3654308	Organic compounds	Lipids and lipid-like molecules	Prenol lipids	Triterpenoids	Triterpenoids
HMDB0030612	262.2653	262.263489	M3H	0.00181100000003198	6.90526922728456	1,10-Nonacosanediol	C29H60O2	440.4593312	Organic compounds	Lipids and lipid-like molecules	Fatty Acyls	Fatty alcohols	Fatty alcohols
HMDB0008192	262.2837	262.283387	M3H	0.000313000000005559	1.19336570869263	PC(18:3(6Z,9Z,12Z)/P-16:0)	C42H78NO7P	739.5515904	Organic compounds	Lipids and lipid-like molecules	Glycerophospholipids	Glycerophosphocholines	1-acyl,2-(1Z-alkenyl)-glycerophosphocholines
HMDB0012494	262.3758	262.375425	M3H	0.000375000000019554	1.42924970972245	1-Diphosinositol pentakisphosphate	C6H19O27P7	739.8277043	Organic compounds	Organic oxygen compounds	Organooxygen compounds	Alcohols and polyols	Inositol phosphates
HMDB0259842	262.4227	262.422639	M3H	6.10000000165201e-05	0.232449457291374	Visudyne	C41H42N4O8	718.3002643	Unclassified	Unclassified	Unclassified	Unclassified	Unclassified
HMDB0116512	262.4475	262.449957	M3H	0.0024569999999926	9.36178473061287	PGP(a-13:0/a-13:0)	C32H64O13P2	718.3822161	Organic compounds	Lipids and lipid-like molecules	Glycerophospholipids	Glycerophosphoglycerophosphates	Phosphatidylglycerophosphates
HMDB0271073	262.4791	262.478566	M3H	0.000534000000016022	2.03445183412051	PG(i-12:0/PGE2)	C38H67O13P	762.4319292	Organic compounds	Lipids and lipid-like molecules	Glycerophospholipids	Glycerophosphoglycerols	Phosphatidylglycerols
HMDB0041381	263.0432	263.043245	M3H	4.50000000000728e-05	0.171074531870502	Garciduol B	C27H18O10	502.0899968	Organic compounds	Organoheterocyclic compounds	Benzopyrans	1-benzopyrans	Xanthones
HMDB0259770	263.1394	263.139568	M3H	0.000167999999973745	0.638444462194088	VASICINONE	C11H10N2O2	202.0742276	Organic compounds	Organoheterocyclic compounds	Diazanaphthalenes	Benzodiazines	Quinazolines
HMDB0040219	263.1576	263.159355	M3H	0.00175500000000284	6.66896299393513	8,8-Dimethoxy-2,6-dimethyl-2-octanol	C12H26O3	218.1881947	Organic compounds	Organic oxygen compounds	Organooxygen compounds	Alcohols and polyols	Tertiary alcohols
HMDB0242402	263.1805	263.180351	M3H	0.000149000000021715	0.566151688207586	Chenodeoxycholylaspartic acid	C28H45NO7	507.3196028	Organic compounds	Lipids and lipid-like molecules	Steroids and steroid derivatives	Bile acids, alcohols and derivatives	Glycinated bile acids and derivatives
HMDB0244942	263.2571	263.258069	M3H	0.000968999999997777	3.68079885900013	2-(Dodecyloxy)ethanol	C14H30O2	230.2245802	Organic compounds	Organic oxygen compounds	Organooxygen compounds	Ethers	Dialkyl ethers
HMDB0255297	263.2791	263.280536	M3H	0.00143599999995558	5.45425811483301	N4,N9-Dimethylspermine	C12H30N4	230.247047	Organic compounds	Organic nitrogen compounds	Organonitrogen compounds	Amines	Trialkylamines
HMDB0245825	264.0983	264.098431	M3H	0.000131000000010317	0.496027180147531	3-Azido-7-hydroxycoumarin	C9H5N3O3	203.033091	Organic compounds	Phenylpropanoids and polyketides	Coumarins and derivatives	Hydroxycoumarins	7-hydroxycoumarins
HMDB0248295	264.1247	264.124615	M3H	8.50000000127693e-05	0.321817790487908	Amibegron	C22H26ClNO4	403.155036	Organic compounds	Benzenoids	Benzene and substituted derivatives	Phenoxyacetic acid derivatives	Phenoxyacetic acid derivatives
HMDB0248754	264.1479	264.147512	M3H	0.000387999999986732	1.46887622392874	N-(5-((4-(1H-Indol-3-yl)pyrimidin-2-yl)amino)-2-((2-(dimethylamino)ethyl)(methyl)amino)-4-methoxyphenyl)acrylamide	C27H31N7O2	485.2539233	Organic compounds	Benzenoids	Benzene and substituted derivatives	Anilides	2'-Aminoanilides
HMDB0246034	264.1705	264.170649	M3H	0.000149000000021715	0.564029352184826	3,4-Dihydroxymethamphetamine	C10H15NO2	181.1102787	Organic compounds	Benzenoids	Benzene and substituted derivatives	Phenethylamines	Amphetamines and derivatives
HMDB0285640	264.2742	264.27478	M3H	0.00058000000001357	2.19468539530548	PC(14:0/18:1(12Z)-O(9S,10R))	C40H76NO9P	745.52577	Organic compounds	Lipids and lipid-like molecules	Glycerophospholipids	Glycerophosphocholines	Phosphatidylcholines
HMDB0248355	265.0042	265.004113	M3H	8.70000000077198e-05	0.32829679140761	Phosphoaminophosphonic acid-adenylate ester	C10H17N6O12P3	506.011731	Organic compounds	Nucleosides, nucleotides, and analogues	Purine nucleotides	Purine ribonucleotides	Purine ribonucleoside monophosphates
HMDB0032280	265.1524	265.152288	M3H	0.000112000000001444	0.422398768821653	Fd&c blue no. 1, aluminum lake	C37H36N2O9S3	748.1582928	Organic compounds	Benzenoids	Benzene and substituted derivatives	Phenylmethylamines	Phenylbenzamines
HMDB0115425	265.1649	265.164945	M3H	4.50000000000728e-05	0.16970569016984	PA(22:6(4Z,7Z,10Z,13Z,16Z,19Z)/22:6(4Z,7Z,10Z,13Z,16Z,19Z))	C47H69O8P	792.4730062	Organic compounds	Lipids and lipid-like molecules	Glycerophospholipids	Glycerophosphates	1,2-diacylglycerol-3-phosphates
HMDB0247678	265.1804	265.18037	M3H	3.00000000379441e-05	0.113130545967426	1-Hydroxycyclohexyl phenyl ketone	C13H16O2	204.1150298	Organic compounds	Organic oxygen compounds	Organooxygen compounds	Carbonyl compounds	Alkyl-phenylketones
HMDB0247651	265.1941	265.194433	M3H	0.000333000000011907	1.25568246755733	1-[1-(2-Methoxyethyl)piperidin-3-YL]-N-methylmethanamine	C10H22N2O	186.1732133	Organic compounds	Organoheterocyclic compounds	Piperidines	Piperidines	Piperidines
HMDB0032303	265.2019	265.201818	M3H	8.20000000203436e-05	0.309198483776395	2-Heptanethiol	C7H16S	132.0972712	Organic compounds	Organosulfur compounds	Thiols	Alkylthiols	Alkylthiols
HMDB0042085	265.2148	265.215404	M3H	0.000603999999952975	2.27739411377846	TG(14:0/14:0/18:4(6Z,9Z,12Z,15Z))	C49H86O6	770.6424405	Organic compounds	Lipids and lipid-like molecules	Glycerolipids	Triradylcglycerols	Triacylglycerols
HMDB0042085	812.6763	812.676264	M3H	3.60000000227956e-05	0.0442980822961449	TG(14:0/14:0/18:4(6Z,9Z,12Z,15Z))	C49H86O6	770.6424405	Organic compounds	Lipids and lipid-like molecules	Glycerolipids	Triradylcglycerols	Triacylglycerols
HMDB0249345	266.1181	266.118479	M3H	0.000378999999952612	1.42417768723461	Bopta	C22H31N3O11	513.1958588	Organic compounds	Organic acids and derivatives	Carboxylic acids and derivatives	Pentacarboxylic acids and derivatives	Pentacarboxylic acids and derivatives
HMDB0250778	266.1457	266.145893	M3H	0.000193000000024313	0.725166178026698	D-Name	C7H15N5O4	233.112404	Organic compounds	Organic acids and derivatives	Carboxylic acids and derivatives	Amino acids, peptides, and analogues	Alpha amino acid esters
HMDB0015520	266.1751	266.17507	M3H	2.99999999811007e-05	0.112707775304053	Oxprenolol	C15H23NO3	265.1677936	Organic compounds	Benzenoids	Phenol ethers	Phenol ethers	Phenol ethers
HMDB0001276	266.1899	266.189682	M3H	0.000218000000018037	0.818964876399819	N1-Acetylspermidine	C9H21N3O	187.1684623	Organic compounds	Organic acids and derivatives	Carboximidic acids and derivatives	Carboximidic acids	Carboximidic acids
HMDB0001276	416.3699	416.370748	M3H	0.000848000000019056	2.03664643612057	N1-Acetylspermidine	C9H21N3O	187.1684623	Organic compounds	Organic acids and derivatives	Carboximidic acids and derivatives	Carboximidic acids	Carboximidic acids
HMDB0259166	266.2024	266.200803	M3H	0.00159700000000385	5.99923058836094	Tributylphosphine	C12H27P	202.1850379	Organic compounds	Organophosphorus compounds	Organic phosphines and derivatives	Organic phosphines and derivatives	Organic phosphines and derivatives
HMDB0255265	266.2122	266.212377	M3H	0.000177000000007865	0.664882685029574	N,N-Dimethylformamide dimethyl acetal	C5H13NO2	119.0946287	Organic compounds	Organic acids and derivatives	Orthocarboxylic acid derivatives	Carboxylic acid amide acetals	Carboxylic acid amide acetals
HMDB0004095	267.029	267.029653	M3H	0.000652999999999793	2.44542129558844	5-Methoxytryptamine	C11H14N2O	190.1106131	Organic compounds	Organoheterocyclic compounds	Indoles and derivatives	Tryptamines and derivatives	Tryptamines and derivatives
HMDB0035062	267.1244	267.124281	M3H	0.000118999999983771	0.445485522837106	Arnamiol	C24H31ClO6	450.1809164	Organic compounds	Lipids and lipid-like molecules	Prenol lipids	Sesquiterpenoids	Melleolides and analogues
HMDB0270554	267.1508	267.15045	M3H	0.00035000000002583	1.31012319098032	PG(a-13:0/PGE2)	C39H69O13P	776.4475793	Organic compounds	Lipids and lipid-like molecules	Glycerophospholipids	Glycerophosphoglycerols	Phosphatidylglycerols
HMDB0001325	267.1734	267.173698	M3H	0.000297999999986587	1.11537925408581	N6,N6,N6-Trimethyl-L-lysine	C9H20N2O2	188.1524779	Organic compounds	Organic acids and derivatives	Carboxylic acids and derivatives	Amino acids, peptides, and analogues	L-alpha-amino acids
HMDB0250872	268.1043	268.104121	M3H	0.000179000000002816	0.667651057862015	Dasabuvir	C26H27N3O5S	493.1671422	Organic compounds	Benzenoids	Naphthalenes	Phenylnaphthalenes	Phenylnaphthalenes
HMDB0008847	268.1508	268.15052	M3H	0.000280000000032032	1.04418965897225	PE(14:0/22:6(4Z,7Z,10Z,13Z,16Z,19Z))	C41H70NO8P	735.4839047	Organic compounds	Lipids and lipid-like molecules	Glycerophospholipids	Glycerophosphoethanolamines	Phosphatidylethanolamines
HMDB0258612	268.8079	268.806488	M3H	0.00141200000001618	5.25284940301061	Sulfuryl chloride	Cl2O2S	133.8996058	Inorganic compounds	Homogeneous non-metal compounds	Halogen organides	Halogen oxides	Halogen oxides
HMDB0303937	268.8782	268.88052	M3H	0.00231999999999744	8.62836772257594	Osmium	Os	191.96148	Inorganic compounds	Homogeneous metal compounds	Homogeneous transition metal compounds	Homogeneous transition metal compounds	Homogeneous transition metal compounds
HMDB0256262	268.9186	268.918941	M3H	0.000340999999991709	1.26804009685472	Pentafluorobenzoyl chloride	C7ClF5O	229.9557831	Organic compounds	Benzenoids	Benzene and substituted derivatives	Benzoic acids and derivatives	4-halobenzoic acids and derivatives
HMDB0000094	268.9463	268.946043	M3H	0.000257000000033258	0.955582008816759	Citric acid	C6H8O7	192.0270026	Organic compounds	Organic acids and derivatives	Carboxylic acids and derivatives	Tricarboxylic acids and derivatives	Tricarboxylic acids and derivatives
HMDB0009247	268.9716	268.970921	M3H	0.000679000000047836	2.524436461471	PE(20:0/P-18:0)	C43H86NO7P	759.6141906	Organic compounds	Lipids and lipid-like molecules	Glycerophospholipids	Glycerophosphoethanolamines	Glycerophosphoethanolamines
HMDB0259715	269.0023	269.001633	M3H	0.000666999999964446	2.47953885084573	urea citrate	C7H6N2O8	246.0124152	Organic compounds	Organic acids and derivatives	Carboxylic acids and derivatives	Tricarboxylic acids and derivatives	Tricarboxylic acids and derivatives
HMDB0259715	493.0318	493.032106	M3H	0.000306000000023232	0.620649236224856	urea citrate	C7H6N2O8	246.0124152	Organic compounds	Organic acids and derivatives	Carboxylic acids and derivatives	Tricarboxylic acids and derivatives	Tricarboxylic acids and derivatives
HMDB0030582	269.1018	269.101963	M3H	0.000162999999986368	0.605718361059925	Dillapional	C12H12O5	236.0684735	Organic compounds	Organoheterocyclic compounds	Benzodioxoles	Benzodioxoles	Benzodioxoles
HMDB0255829	269.1294	269.129595	M3H	0.000195000000019263	0.724557996006582	o-(2-fluoroethyl)-l-tyrosine	C11H14FNO3	227.0957715	Organic compounds	Organic acids and derivatives	Carboxylic acids and derivatives	Amino acids, peptides, and analogues	Tyrosine and derivatives
HMDB0011620	269.8943	269.893454	M3H	0.000845999999967262	3.13457028108307	Arsenite	AsH3O3	125.9298154	Inorganic compounds	Mixed metal/non-metal compounds	Miscellaneous mixed metal/non-metals	Miscellaneous metallic oxoanionic compounds	Miscellaneous arsenites
HMDB0005356	848.7623	848.770164	M3H	0.00786400000004051	9.26517016453527	TG(16:0/16:0/16:0)	C51H98O6	806.7363409	Organic compounds	Lipids and lipid-like molecules	Glycerolipids	Triradylcglycerols	Triacylglycerols
HMDB0005356	269.9203	269.91939	M3H	0.000909999999976208	3.37137691358967	TG(16:0/16:0/16:0)	C51H98O6	806.7363409	Organic compounds	Lipids and lipid-like molecules	Glycerolipids	Triradylcglycerols	Triacylglycerols
HMDB0005356	890.7897	890.791451	M3H	0.00175100000001294	1.96566771947269	TG(16:0/16:0/16:0)	C51H98O6	806.7363409	Organic compounds	Lipids and lipid-like molecules	Glycerolipids	Triradylcglycerols	Triacylglycerols
HMDB0303646	269.9543	269.95427	M3H	2.99999999811007e-05	0.111129933159052	Manganese citrate	C6H8MnO7	246.9650522	Organic compounds	Organic acids and derivatives	Carboxylic acids and derivatives	Tricarboxylic acids and derivatives	Tricarboxylic acids and derivatives
HMDB0040332	270.1015	270.101461	M3H	3.90000000152213e-05	0.14439018534306	Dihydro-6-isopropyl-2,4-dimethyl-4H-1,3,5-dithiazine	C8H17NS2	191.0802409	Organic compounds	Organoheterocyclic compounds	Azacyclic compounds	Dithiazinanes	1,3,5-dithiazinanes
HMDB0004461	270.1287	270.128648	M3H	5.19999999823995e-05	0.192500870853207	Benzamide	C7H7NO	121.0527639	Organic compounds	Benzenoids	Benzene and substituted derivatives	Benzoic acids and derivatives	Benzamides
HMDB0285638	270.2761	270.278302	M3H	0.00220200000001114	8.1471578876914	PC(14:0/18:1(12Z)-2OH(9,10))	C40H78NO10P	763.5363347	Organic compounds	Lipids and lipid-like molecules	Glycerophospholipids	Glycerophosphocholines	Phosphatidylcholines
HMDB0255371	270.4043	270.403758	M3H	0.000541999999995824	2.00441001265901	2-Amino-3-[[(2R)-2-amino-3-(dinaphthalen-2-ylamino)-3-oxopropyl]disulfanyl]-N,N-dinaphthalen-2-ylpropanamide	C46H38N4O2S2	742.2436188	Organic compounds	Organic acids and derivatives	Carboxylic acids and derivatives	Amino acids, peptides, and analogues	Alpha amino acid amides
HMDB0035942	270.7626	270.764549	M3H	0.00194899999996778	7.19813582378461	Phyllanthusol A	C35H49NO19	787.2898784	Organic compounds	Lipids and lipid-like molecules	Prenol lipids	Terpene lactones	Eudesmanolides, secoeudesmanolides, and derivatives
HMDB0258934	270.8445	270.844583	M3H	8.30000000178188e-05	0.306448809492412	TETRATHIONIC ACID	H2O6S4	225.8734225	Inorganic compounds	Homogeneous non-metal compounds	Non-metal oxoanionic compounds	Non-metal tetrathionates	Non-metal tetrathionates
HMDB0012931	270.9639	270.964373	M3H	0.000472999999999502	1.74561694130727	Dopachrome o-semiquinone	C9H8NO4	194.0453327	Organic compounds	Organoheterocyclic compounds	Indoles and derivatives	Indolecarboxylic acids and derivatives	Indolecarboxylic acids
HMDB0244955	270.9955	270.9954	M3H	9.99999999748979e-05	0.369009953581861	2-(Phosphonomethyl)pentanedioic acid	C6H11O7P	226.0242397	Organic compounds	Organic acids and derivatives	Carboxylic acids and derivatives	Dicarboxylic acids and derivatives	Dicarboxylic acids and derivatives
HMDB0244955	475.039	475.037697	M3H	0.00130300000000716	2.7429402092423	2-(Phosphonomethyl)pentanedioic acid	C6H11O7P	226.0242397	Organic compounds	Organic acids and derivatives	Carboxylic acids and derivatives	Dicarboxylic acids and derivatives	Dicarboxylic acids and derivatives
HMDB0254935	271.0752	271.075512	M3H	0.000312000000008084	1.15097080406172	6,6'-Methylenebis(2,2-dimethyl-4-methanesulfonic acid-1,2-dihydroquinoline)	C25H30N2O6S2	518.154529	Organic compounds	Organoheterocyclic compounds	Quinolines and derivatives	Quinolones and derivatives	Hydroquinolones
HMDB0004135	271.0911	271.091258	M3H	0.000157999999998992	0.582829565086869	Poly-g-D-glutamate	C20H30N4O12	518.1860224	Organic compounds	Organic acids and derivatives	Carboxylic acids and derivatives	Amino acids, peptides, and analogues	Oligopeptides
HMDB0251458	271.1078	271.107718	M3H	8.20000000203436e-05	0.302462801963991	Diphenylhydantoic acid	C15H14N2O3	270.1004423	Organic compounds	Benzenoids	Benzene and substituted derivatives	Diphenylmethanes	Diphenylmethanes
HMDB0244416	271.1369	271.136603	M3H	0.000297000000045955	1.09538880682205	2-[(Z)-[(4Z)-4-(Diaminomethylidenehydrazinylidene)hexan-3-ylidene]amino]guanidine	C8H18N8	226.1654426	Organic compounds	Organic nitrogen compounds	Organonitrogen compounds	Guanidines	Guanidines
HMDB0256396	271.1557	271.155886	M3H	0.000185999999985142	0.685952286446559	Phenazine-2,3-diamine	C12H10N4	210.0905463	Organic compounds	Organoheterocyclic compounds	Diazanaphthalenes	Benzodiazines	Phenazines and derivatives
HMDB0271145	271.2555	271.253934	M3H	0.00156599999996843	5.77318815943302	PG(i-12:0/PGF1alpha)	C38H71O13P	766.4632293	Organic compounds	Lipids and lipid-like molecules	Glycerophospholipids	Glycerophosphoglycerols	Phosphatidylglycerols
HMDB0302178	272.0984	272.098484	M3H	8.39999999584506e-05	0.308711752905065	S-Butylcysteine sulfoxide	C7H15NO3S	193.077264	Organic compounds	Organic acids and derivatives	Carboxylic acids and derivatives	Amino acids, peptides, and analogues	L-alpha-amino acids
HMDB0259987	272.1143	272.114201	M3H	9.90000000342661e-05	0.363817837034775	zaprinast	C13H13N5O2	271.1069247	Organic compounds	Organoheterocyclic compounds	Triazolopyrimidines	Triazolopyrimidines	Triazolopyrimidines
HMDB0003626	272.1314	272.131499	M3H	9.90000000342661e-05	0.363794711005748	(R)-N-Methylsalsolinol	C11H15NO2	193.1102787	Organic compounds	Organoheterocyclic compounds	Tetrahydroisoquinolines	Tetrahydroisoquinolines	Tetrahydroisoquinolines
HMDB0260914	272.2638	272.262652	M3H	0.00114800000000059	4.21651663042125	PE(16:0/PGJ2)	C41H72NO10P	769.4893845	Organic compounds	Lipids and lipid-like molecules	Glycerophospholipids	Glycerophosphoethanolamines	Phosphatidylethanolamines
HMDB0304464	272.9991	272.999112	M3H	1.20000000265463e-05	0.0439561870316499	phosphoadenosine-5'-phosphosulfate	C10H11N5O13P2S	502.9571249	Organic compounds	Lipids and lipid-like molecules	Prenol lipids	Diterpenoids	Acyclic diterpenoids
HMDB0010356	273.088	273.088	M3H	0	0	Estriol 3-sulfate 16-glucuronide	C24H32O12S	544.1614472	Organic compounds	Lipids and lipid-like molecules	Steroids and steroid derivatives	Steroidal glycosides	Steroidal glycosides
HMDB0245017	273.1148	273.114613	M3H	0.000186999999982618	0.684694231218663	2-Aminoflubendazole	C14H10FN3O	255.0807901	Organic compounds	Benzenoids	Benzene and substituted derivatives	Benzophenones	Benzophenones
HMDB0260047	273.1398	273.139767	M3H	3.29999999735264e-05	0.120817266324777	Zosuquidar	C32H31F2N3O2	527.2384336	Organic compounds	Benzenoids	Dibenzocycloheptenes	Dibenzocycloheptenes	Dibenzocycloheptenes
HMDB0247621	273.2539	273.255269	M3H	0.00136900000001106	5.00996743821637	9,12-Octadecadiene, (E,E)-	C18H34	250.2660511	Organic compounds	Hydrocarbons	Unsaturated hydrocarbons	Olefins	Alkadienes
HMDB0034352	274.1378	274.138153	M3H	0.000352999999961412	1.28767191322476	Morellinol	C33H38O7	546.2617536	Organic compounds	Lipids and lipid-like molecules	Prenol lipids	Quinone and hydroquinone lipids	Vitamin E compounds
HMDB0254994	274.176	274.176128	M3H	0.000128000000017892	0.466853190143132	N-(2,3-Dihydroxypropyl)valine	C8H17NO4	191.115758	Organic compounds	Organic acids and derivatives	Carboxylic acids and derivatives	Amino acids, peptides, and analogues	Valine and derivatives
HMDB0007925	274.2708	274.271259	M3H	0.000458999999978005	1.67352569733894	PC(14:1(9Z)/22:6(4Z,7Z,10Z,13Z,16Z,19Z))	C44H74NO8P	775.5152049	Organic compounds	Lipids and lipid-like molecules	Glycerophospholipids	Glycerophosphocholines	Phosphatidylcholines
HMDB0289479	274.2912	274.29043	M3H	0.000769999999988613	2.80724340250811	PC(P-16:0/18:1(12Z)-2OH(9,10))	C42H82NO9P	775.5727202	Organic compounds	Lipids and lipid-like molecules	Glycerophospholipids	Glycerophosphocholines	Phosphatidylcholines
HMDB0249260	275.0106	275.010584	M3H	1.60000000164473e-05	0.0581795790682998	Bis(trifluoroethyl)carbamodithioic acid	C5H5F6NS2	256.9767605	Organic compounds	Organic nitrogen compounds	Organonitrogen compounds	Nitrogen mustard compounds	Nitrogen mustard compounds
HMDB0062720	275.0329	275.03244	M3H	0.00045999999997548	1.67252997492034	Thymol Sulfate	C10H14O4S	230.0612801	Organic compounds	Organic acids and derivatives	Organic sulfuric acids and derivatives	Arylsulfates	Phenylsulfates
HMDB0040434	275.049	275.049126	M3H	0.000126000000022941	0.458099983284226	Theogallinin	C36H32O21	800.1436081	Organic compounds	Phenylpropanoids and polyketides	Tannins	Complex tannins	Complex tannins
HMDB0040434	462.6168	462.618901	M3H	0.00210099999998192	4.54153515007793	Theogallinin	C36H32O21	800.1436081	Organic compounds	Phenylpropanoids and polyketides	Tannins	Complex tannins	Complex tannins
HMDB0036121	275.0828	275.082568	M3H	0.000232000000039534	0.843383140292386	Demethyloleuropein	C24H30O13	526.168641	Organic compounds	Lipids and lipid-like molecules	Prenol lipids	Terpene glycosides	Terpene glycosides
HMDB0303562	275.1023	275.102629	M3H	0.000328999999965163	1.19591732424034	Noreugenin	C10H8O4	192.0422587	Organic compounds	Organoheterocyclic compounds	Benzopyrans	1-benzopyrans	Chromones
HMDB0029766	275.1176	275.117749	M3H	0.000149000000021715	0.541586286465709	(3S,7E,9R)-4,7-Megastigmadiene-3,9-diol 9-[apiosyl-(1->6)-glucoside]	C24H40O11	504.2570621	Organic compounds	Lipids and lipid-like molecules	Fatty Acyls	Fatty acyl glycosides	Fatty acyl glycosides of mono- and disaccharides
HMDB0240602	275.1328	275.133102	M3H	0.000302000000033331	1.09765054745514	LysoPG(18:1(9Z)/0:0)	C24H47O9P	510.2957701	Organic compounds	Lipids and lipid-like molecules	Glycerophospholipids	Glycerophosphoglycerols	Lysophosphatidylglycerols
HMDB0303984	275.1497	275.149733	M3H	3.30000000303698e-05	0.119934697630144	(9Z)-12-oxo-dodec-9-enoate	C12H19O3	211.1339681	Organic compounds	Lipids and lipid-like molecules	Fatty Acyls	Fatty acids and conjugates	Medium-chain fatty acids
HMDB0255129	275.2686	275.269302	M3H	0.000701999999989766	2.55022988356968	N-Dodecylsarcosinate	C15H31NO2	257.2354792	Organic compounds	Organic acids and derivatives	Carboxylic acids and derivatives	Amino acids, peptides, and analogues	Alpha amino acids
HMDB0255129	578.4876	578.486723	M3H	0.000877000000059525	1.51602442232633	N-Dodecylsarcosinate	C15H31NO2	257.2354792	Organic compounds	Organic acids and derivatives	Carboxylic acids and derivatives	Amino acids, peptides, and analogues	Alpha amino acids
HMDB0248279	276.0433	276.042823	M3H	0.000476999999989403	1.72799276143254	Ambazone	C8H11N7S	237.0796646	Organic compounds	Benzenoids	Benzene and substituted derivatives	Phenylhydrazines	Phenylhydrazines
HMDB0000821	276.1342	276.134263	M3H	6.29999999546271e-05	0.228149883575394	Phenylacetylglycine	C10H11NO3	193.0738932	Organic compounds	Organic acids and derivatives	Carboxylic acids and derivatives	Amino acids, peptides, and analogues	N-acyl-alpha amino acids
HMDB0242348	276.1619	276.161916	M3H	1.60000000164473e-05	0.0579370256702858	(1R,9S,14S,18E,21S,23S,24R)-1,14-Dihydroxy-12-[(E)-1-[(3R)-4-hydroxy-3-methoxycyclohexyl]prop-1-en-2-yl]-23,25-dimethoxy-13,19,21,27-tetramethyl-17-prop-2-enyl-11,28-dioxa-4-azatricyclo[22.3.1.04,9]octacos-18-ene-2,3,10,16-tetrone	C44H69NO12	803.4819767	Organic compounds	Phenylpropanoids and polyketides	Macrolide lactams	Macrolide lactams	Macrolide lactams
HMDB0031277	276.279	276.279139	M3H	0.000138999999990119	0.503114352003679	erythro-8,10-Hentriacontanediol	C31H64O2	468.4906313	Organic compounds	Lipids and lipid-like molecules	Fatty Acyls	Fatty alcohols	Fatty alcohols
HMDB0031202	276.3029	276.301488	M3H	0.00141200000001618	5.11035973869304	Solamine	C12H29N3	215.2361479	Organic compounds	Organic nitrogen compounds	Organonitrogen compounds	Amines	Trialkylamines
HMDB0249913	277.006	277.005964	M3H	3.59999999659522e-05	0.129961100642411	Polyribosylribitolphosphate	C5H13O8P	232.0348044	Organic compounds	Organic oxygen compounds	Organooxygen compounds	Carbohydrates and carbohydrate conjugates	Monosaccharide phosphates
HMDB0015101	277.1039	277.103655	M3H	0.000245000000006712	0.884145681899115	Telmisartan	C33H30N4O2	514.2368762	Organic compounds	Benzenoids	Benzene and substituted derivatives	Biphenyls and derivatives	Biphenyls and derivatives
HMDB0248707	277.1174	277.11749	M3H	9.00000000001455e-05	0.324771994723774	Atractylenolide II	C15H20O2	232.1463299	Organic compounds	Lipids and lipid-like molecules	Prenol lipids	Terpene lactones	Eudesmanolides, secoeudesmanolides, and derivatives
HMDB0243834	277.1353	277.135918	M3H	0.000618000000031316	2.22995274120807	1-Benzyl-4-(chloromethyl)benzene	C14H13Cl	216.0705781	Organic compounds	Benzenoids	Benzene and substituted derivatives	Diphenylmethanes	Diphenylmethanes
HMDB0250424	277.1565	277.156438	M3H	6.20000000139953e-05	0.223700378246293	(1S,4Ar,5R,8S,8aS)-2,5-dimethyl-8-propan-2-yl-4,4a,6,7,8,8a-hexahydro-1H-naphthalene-1,5-diol	C15H26O2	238.1932801	Organic compounds	Lipids and lipid-like molecules	Prenol lipids	Sesquiterpenoids	Sesquiterpenoids
HMDB0060612	277.1724	277.172592	M3H	0.000192000000026837	0.692709183983232	N-di-Demethyl roxithromycin	C40H74N2O14	806.5140051	Organic compounds	Organic oxygen compounds	Organooxygen compounds	Carbohydrates and carbohydrate conjugates	Aminoglycosides
HMDB0251051	278.1049	278.104652	M3H	0.000247999999999138	0.891750634934139	Desmethyl Bosentan	C26H27N5O6S	537.1682043	Organic compounds	Organoheterocyclic compounds	Diazines	Pyrimidines and pyrimidine derivatives	Bipyrimidines and oligopyrimidines
HMDB0252814	278.1239	278.123977	M3H	7.70000000329674e-05	0.276854951031307	Glutamyl pyruvate	C8H11NO6	217.0586371	Organic compounds	Organic acids and derivatives	Carboxylic acids and derivatives	Amino acids, peptides, and analogues	Glutamic acid and derivatives
HMDB0249111	278.1552	278.155083	M3H	0.00011699999998882	0.420628660554877	beta-Cft	C16H20FNO2	277.1478071	Organic compounds	Alkaloids and derivatives	Tropane alkaloids	Phenyltropanes	Phenyltropanes
HMDB0244261	278.1752	278.17507	M3H	0.000130000000012842	0.467331598093395	1'-Hydroxybufuralol	C16H23NO3	277.1677936	Organic compounds	Organoheterocyclic compounds	Benzofurans	Benzofurans	Benzofurans
HMDB0248061	278.1886	278.188312	M3H	0.000288000000011834	1.0352699505644	Aglepristone	C29H37NO2	431.2824294	Organic compounds	Lipids and lipid-like molecules	Steroids and steroid derivatives	Oxosteroids	Oxosteroids
HMDB0255760	279.0346	279.034626	M3H	2.59999999911997e-05	0.0931783999853829	Noxytiolin	C3H8N2OS	120.0357341	Organic compounds	Organosulfur compounds	Thioureas	Thioureas	Thioureas
HMDB0005039	279.1364	279.136285	M3H	0.00011499999999387	0.411985134766231	Sildenafil	C22H30N6O4S	474.2049242	Organic compounds	Benzenoids	Benzene and substituted derivatives	Benzenesulfonamides	Benzenesulfonamides
HMDB0246364	279.1601	279.159909	M3H	0.000190999999972519	0.684195666407524	4-Aminostilbene	C14H13N	195.1047994	Organic compounds	Phenylpropanoids and polyketides	Stilbenes	Stilbenes	Stilbenes
HMDB0242076	279.1795	279.17963	M3H	0.000129999999955999	0.465650018792555	N-Eicosapentaenoyl Methionine	C25H39NO3S	433.2650653	Organic compounds	Organic acids and derivatives	Carboxylic acids and derivatives	Amino acids, peptides, and analogues	N-acyl-alpha amino acids
HMDB0042295	801.6556	801.660279	M3H	0.0046789999998964	5.8366369426873	TG(14:0/14:1(9Z)/18:4(6Z,9Z,12Z,15Z))	C49H84O6	768.6267904	Organic compounds	Lipids and lipid-like molecules	Glycerolipids	Triradylcglycerols	Triacylglycerols
HMDB0042295	279.1975	279.198148	M3H	0.000648000000012416	2.32093230078452	TG(14:0/14:1(9Z)/18:4(6Z,9Z,12Z,15Z))	C49H84O6	768.6267904	Organic compounds	Lipids and lipid-like molecules	Glycerolipids	Triradylcglycerols	Triacylglycerols
HMDB0253780	280.1466	280.146392	M3H	0.000207999999986441	0.742468958823647	Kemptide	C32H61N13O9	771.4715206	Organic compounds	Organic acids and derivatives	Carboxylic acids and derivatives	Amino acids, peptides, and analogues	Oligopeptides
HMDB0285682	280.1697	280.169691	M3H	8.99999997727718e-06	0.0321233890259642	PC(14:0/20:3(6,8,11)-OH(5))	C42H78NO9P	771.5414201	Organic compounds	Lipids and lipid-like molecules	Glycerophospholipids	Glycerophosphocholines	Phosphatidylcholines
HMDB0009639	280.1846	280.184228	M3H	0.000371999999970285	1.32769786017465	PE(22:5(4Z,7Z,10Z,13Z,16Z)/22:6(4Z,7Z,10Z,13Z,16Z,19Z))	C49H76NO8P	837.5308549	Organic compounds	Lipids and lipid-like molecules	Glycerophospholipids	Glycerophosphoethanolamines	Phosphatidylethanolamines
HMDB0256273	280.1981	280.198755	M3H	0.000654999999994743	2.33762637523048	Pentamethylmelamine	C8H16N6	196.1436445	Organic compounds	Organic nitrogen compounds	Organonitrogen compounds	Amines	Dialkylarylamines
HMDB0258388	281.0309	281.03088	M3H	1.99999999495049e-05	0.0711665563211589	Sorbinil	C11H9FN2O3	236.0597203	Organic compounds	Organoheterocyclic compounds	Azolidines	Imidazolidines	Hydantoins
HMDB0255497	281.0452	281.045303	M3H	0.000102999999967324	0.366488957003931	Nebracetam	C12H16N2O	204.1262631	Organic compounds	Benzenoids	Benzene and substituted derivatives	Benzene and substituted derivatives	Benzene and substituted derivatives
HMDB0242227	281.0709	281.070799	M3H	0.000100999999972373	0.359340067811076	((2R,3S,4S,5R,6S)-6-(2-(3-(Benzofuran-5-yl)propanoyl)-3-hydroxy-5-methylphenoxy)-3,4,5-trihydroxytetrahydro-2H-pyran-2-yl)methyl methyl carbonate	C26H28O11	516.1631617	Organic compounds	Organic acids and derivatives	Carboxylic acids and derivatives	Amino acids, peptides, and analogues	Peptides
HMDB0250645	281.102	281.101964	M3H	3.59999999659522e-05	0.1280674081877	Cyclohepta-1,3,5-trione	C7H8O3	140.0473441	Organic compounds	Organic oxygen compounds	Organooxygen compounds	Carbonyl compounds	Beta-diketones
HMDB0251980	281.1232	281.123322	M3H	0.000121999999976197	0.433973243871231	Estromustine	C23H29Cl2NO3	437.1524492	Organic compounds	Lipids and lipid-like molecules	Steroids and steroid derivatives	Estrane steroids	Estrane steroids
HMDB0302288	281.1464	281.146385	M3H	1.50000000189721e-05	0.0533529891162288	Stizolamine	C7H11N5O2	197.0912746	Organic compounds	Organoheterocyclic compounds	Diazines	Pyrazines	Pyrazines
HMDB0304344	282.0363	282.037329	M3H	0.00102900000001682	3.64845321598129	dTDP-alpha-D-glucose	C16H24N2O16P2	562.0601058	Organic compounds	Nucleosides, nucleotides, and analogues	Pyrimidine nucleotides	Pyrimidine nucleotide sugars	Pyrimidine nucleotide sugars
HMDB0240731	282.1006	282.100593	M3H	6.9999999823267e-06	0.0248138435580201	Adipoylglycine	C8H13NO5	203.0793725	Organic compounds	Organic acids and derivatives	Carboxylic acids and derivatives	Amino acids, peptides, and analogues	N-acyl-alpha amino acids
HMDB0248926	282.129	282.129564	M3H	0.000563999999997122	1.99908152836164	beclomethasone propionate	C25H33ClO7	480.1914811	Organic compounds	Lipids and lipid-like molecules	Steroids and steroid derivatives	Hydroxysteroids	21-hydroxysteroids
HMDB0244930	283.0127	283.012479	M3H	0.000221000000010463	0.780884294541877	Arginine chloromethyl ketone	C7H15ClN4O	206.0934388	Organic compounds	Organic oxygen compounds	Organooxygen compounds	Carbonyl compounds	Alpha-amino ketones
HMDB0247249	283.1077	283.107716	M3H	1.59999999596039e-05	0.056515591258572	7-Ethoxyresorufin	C14H11NO3	241.0738932	Organic compounds	Organoheterocyclic compounds	Benzoxazines	Phenoxazines	Phenoxazines
HMDB0250887	283.1361	283.135957	M3H	0.00014299999998002	0.505057716777457	Db-cAMP	C18H28N5O6P	441.1777206	Organic compounds	Nucleosides, nucleotides, and analogues	Purine nucleotides	Cyclic purine nucleotides	3',5'-cyclic purine nucleotides
HMDB0244226	283.1573	283.157379	M3H	7.89999999710744e-05	0.278996790583637	1,4,8,11-Tetraoxacyclotetradecane	C10H20O4	204.1361591	Organic compounds	Organic oxygen compounds	Organooxygen compounds	Ethers	Dialkyl ethers
HMDB0031282	283.2869	283.286964	M3H	6.40000000089458e-05	0.225919326132302	erythro-7,9-Dotriacontanediol	C32H66O2	482.5062814	Organic compounds	Lipids and lipid-like molecules	Fatty Acyls	Fatty alcohols	Fatty alcohols
HMDB0259806	284.0834	284.083583	M3H	0.000182999999992717	0.644176611897762	Vilaprisan	C27H29F5O4S	544.1706714	Organic compounds	Lipids and lipid-like molecules	Steroids and steroid derivatives	Oxosteroids	Oxosteroids
HMDB0257168	284.1093	284.109627	M3H	0.000326999999970212	1.15096416627309	Ret-P-man	C26H41O9P	528.2488199	Organic compounds	Lipids and lipid-like molecules	Prenol lipids	Retinoids	Retinoids
HMDB0244008	284.1182	284.118221	M3H	2.10000000038235e-05	0.073912894181551	1-Pyrenyldiazomethane	C17H10N2	242.0843983	Organic compounds	Benzenoids	Pyrenes	Pyrenes	Pyrenes
HMDB0248053	284.1326	284.132532	M3H	6.79999999988468e-05	0.239324935867769	2-[(3R)-1-(2,2-Diethoxyethyl)-3-[(4-methylphenyl)carbamoylamino]-2-oxoindol-3-yl]-N-(4-methylphenyl)acetamide	C31H36N4O5	544.2685703	Organic compounds	Benzenoids	Benzene and substituted derivatives	N-phenylureas	N-phenylureas
HMDB0248822	284.1486	284.148321	M3H	0.000278999999977714	0.981881571553308	Azulene	C10H8	128.0626003	Organic compounds	Hydrocarbons	Unsaturated hydrocarbons	Olefins	Azulenes
HMDB0112509	284.1585	284.159168	M3H	0.000668000000018765	2.35079517131316	PS(18:4(6Z,9Z,12Z,15Z)/22:6(4Z,7Z,10Z,13Z,16Z,19Z))	C46H70NO10P	827.4737345	Organic compounds	Lipids and lipid-like molecules	Glycerophospholipids	Glycerophosphoserines	Phosphatidylserines
HMDB0244967	284.165	284.165054	M3H	5.39999999773499e-05	0.190030403869963	2-Acetylaminofluorene	C15H13NO	223.099714	Organic compounds	Benzenoids	Fluorenes	Fluorenes	Fluorenes
HMDB0281314	284.1782	284.17834	M3H	0.000139999999987594	0.492648384066127	PS(18:0/20:3(5Z,8Z,11Z)-O(14R,15S))	C44H78NO11P	827.5312493	Organic compounds	Lipids and lipid-like molecules	Glycerophospholipids	Glycerophosphoserines	Phosphatidylserines
HMDB0261270	284.2759	284.27478	M3H	0.0011199999999576	3.93985002805243	PE(18:1(11Z)/22:6(5Z,7Z,10Z,13Z,16Z,19Z)-OH(4))	C45H76NO9P	805.52577	Organic compounds	Lipids and lipid-like molecules	Glycerophospholipids	Glycerophosphoethanolamines	Phosphatidylethanolamines
HMDB0259276	284.9622	284.961155	M3H	0.00104499999997643	3.66716649494359	Tris(2-chloroethyl) phosphate	C6H12Cl3O4P	283.9538785	Organic compounds	Organic acids and derivatives	Organic phosphoric acids and derivatives	Phosphate esters	Trialkyl phosphates
HMDB0303545	284.974	284.973882	M3H	0.000117999999986296	0.414073034195799	Magnesium sulfate heptahydrate	H14MgO11S	246.0107239	Inorganic compounds	Mixed metal/non-metal compounds	Alkaline earth metal oxoanionic compounds	Alkaline earth metal sulfates	Alkaline earth metal sulfates
HMDB0253680	284.9969	284.997717	M3H	0.00081700000004048	2.86668963050143	Isopropyldichloromethyl ether	C4H8Cl2O	141.9952203	Organic compounds	Organic oxygen compounds	Organooxygen compounds	Ethers	Dialkyl ethers
HMDB0032077	330.1088	330.108802	M3H	2.0000000517939e-06	0.00605860867591741	Dibenzyl disulfide	C14H14S2	246.0536918	Organic compounds	Benzenoids	Benzene and substituted derivatives	Benzene and substituted derivatives	Benzene and substituted derivatives
HMDB0032077	285.0166	285.01685	M3H	0.000249999999994088	0.877141123390032	Dibenzyl disulfide	C14H14S2	246.0536918	Organic compounds	Benzenoids	Benzene and substituted derivatives	Benzene and substituted derivatives	Benzene and substituted derivatives
HMDB0257848	285.1016	285.101586	M3H	1.40000000214968e-05	0.0491053038950713	4-Amino-1-[(2R,5R)-5-(hydroxymethyl)-4-sulfanyloxolan-2-yl]pyrimidin-2-one	C9H13N3O3S	243.0677625	Organic compounds	Nucleosides, nucleotides, and analogues	Pyrimidine nucleosides	Pyrimidine 2',3'-dideoxyribonucleosides	Pyrimidine 2',3'-dideoxyribonucleosides
HMDB0246005	285.1225	285.122453	M3H	4.69999999950232e-05	0.164841454962592	3,3'-Iminodipropionitrile	C6H9N3	123.0796473	Organic compounds	Organic nitrogen compounds	Organonitrogen compounds	Organic cyanides	Nitriles
HMDB0263917	285.1454	285.145323	M3H	7.69999999761239e-05	0.270037744845368	PA(18:2(9Z,11Z)/6 keto-PGF1alpha)	C41H71O12P	786.4683147	Organic compounds	Lipids and lipid-like molecules	Glycerophospholipids	Glycerophosphates	1,2-diacylglycerol-3-phosphates
HMDB0032860	285.1635	285.163777	M3H	0.000276999999982763	0.971371619835023	1-Methylnaphthalene	C11H10	142.0782503	Organic compounds	Benzenoids	Naphthalenes	Naphthalenes	Naphthalenes
HMDB0296911	285.1752	285.175264	M3H	6.40000000089458e-05	0.224423391816149	DG(2:0/6 keto-PGF1alpha/0:0)	C25H42O9	486.2828829	Organic compounds	Lipids and lipid-like molecules	Glycerolipids	Diradylglycerols	1,2-diacylglycerols
HMDB0243867	285.2344	285.235892	M3H	0.00149199999998473	5.23075826651131	1-Dodecanethiol	C12H26S	202.175522	Organic compounds	Organosulfur compounds	Thiols	Alkylthiols	Alkylthiols
HMDB0240380	285.9778	285.978216	M3H	0.000415999999972883	1.45465625246394	HHPAA sulfate	C8H9NO6S	247.0150582	Organic compounds	Organic acids and derivatives	Organic sulfuric acids and derivatives	Arylsulfates	Phenylsulfates
HMDB0244748	285.9982	285.999081	M3H	0.000880999999992582	3.08042947869676	L-Alanine-4-nitroanilide	C9H11N3O3	209.0800412	Organic compounds	Organic acids and derivatives	Carboxylic acids and derivatives	Amino acids, peptides, and analogues	Alpha amino acid amides
HMDB0247183	286.104	286.10391	M3H	9.00000000001455e-05	0.314571024213355	2-Oxazolidinone, 3-[[(5-nitro-2-furanyl)methylene]amino]-	C8H7N3O5	225.0385703	Organic compounds	Organoheterocyclic compounds	Furans	Nitrofurans	Nitrofurans
HMDB0014850	286.1238	286.123781	M3H	1.9000000008873e-05	0.0664048264092841	Flurbiprofen	C15H13FO2	244.0899579	Organic compounds	Benzenoids	Benzene and substituted derivatives	Biphenyls and derivatives	Biphenyls and derivatives
HMDB0014850	305.1548	305.155298	M3H	0.000497999999993226	1.63195593606645	Flurbiprofen	C15H13FO2	244.0899579	Organic compounds	Benzenoids	Benzene and substituted derivatives	Biphenyls and derivatives	Biphenyls and derivatives
HMDB0061144	286.1417	286.141755	M3H	5.49999999748252e-05	0.192212422737203	Hydromorphone-3-glucoside	C23H29NO8	447.1893169	Organic compounds	Alkaloids and derivatives	Morphinans	Morphinans	Morphinans
HMDB0032855	286.1571	286.157382	M3H	0.000281999999970139	0.985471693930089	N-Chloroacetyl-2,6-diethylaniline	C12H16ClNO	225.0920418	Organic compounds	Benzenoids	Benzene and substituted derivatives	Anilides	Anilides
HMDB0009045	286.1661	286.16617	M3H	7.00000000506407e-05	0.244613121287679	PE(18:1(11Z)/22:6(4Z,7Z,10Z,13Z,16Z,19Z))	C45H76NO8P	789.5308549	Organic compounds	Lipids and lipid-like molecules	Glycerophospholipids	Glycerophosphoethanolamines	Phosphatidylethanolamines
HMDB0258933	286.9796	286.979955	M3H	0.000355000000013206	1.23702019541123	Tetrathiafulvalene	C6H4S4	203.9195848	Organic compounds	Organoheterocyclic compounds	Dithioles	1,3-dithioles	1,3-dithioles
HMDB0258933	287.9734	287.974695	M3H	0.00129499999997051	4.49692289793211	Tetrathiafulvalene	C6H4S4	203.9195848	Organic compounds	Organoheterocyclic compounds	Dithioles	1,3-dithioles	1,3-dithioles
HMDB0304529	286.9997	287.000169	M3H	0.000469000000009601	1.63414537923007	UDP-alpha-D-xylose	C14H20N2O16P2	534.0299037	Organic compounds	Nucleosides, nucleotides, and analogues	Pyrimidine nucleotides	Pyrimidine nucleotide sugars	Pyrimidine nucleotide sugars
HMDB0245266	287.0176	287.017713	M3H	0.00011299999999892	0.393703924464479	2-Nitropyridine	C5H4N2O2	124.0272774	Organic compounds	Organic 1,3-dipolar compounds	Allyl-type 1,3-dipolar organic compounds	Organic nitro compounds	Nitroaromatic compounds
HMDB0003312	287.0911	287.091398	M3H	0.00029800000004343	1.03799696584232	Daidzein	C15H10O4	254.0579088	Organic compounds	Phenylpropanoids and polyketides	Isoflavonoids	Isoflav-2-enes	Isoflavones
HMDB0060484	287.1133	287.113353	M3H	5.30000000367181e-05	0.184596081940912	Indolepyruvate	C11H9NO3	203.0582432	Organic compounds	Organoheterocyclic compounds	Indoles and derivatives	Indolyl carboxylic acids and derivatives	Indolyl carboxylic acids and derivatives
HMDB0242678	287.1322	287.132198	M3H	1.99999999495049e-06	0.00696543267833197	Manumycin A	C31H38N2O7	550.2679016	Organic compounds	Organic oxygen compounds	Organooxygen compounds	Carbonyl compounds	Cyclohexenones
HMDB0014367	287.1463	287.146318	M3H	1.80000000113978e-05	0.0626858116683139	Glimepiride	C24H34N4O5S	490.2249909	Organic compounds	Benzenoids	Benzene and substituted derivatives	Benzenesulfonamides	Benzenesulfonamides
HMDB0301962	287.1717	287.171781	M3H	8.10000000228683e-05	0.282061140341879	Kaempferol 3-glucosyl-(1->2)-(6''-acetylgalactoside)-7-glucoside	C35H42O22	814.216773	Organic compounds	Phenylpropanoids and polyketides	Flavonoids	Flavonoid glycosides	Flavonoid-7-O-glycosides
HMDB0241642	287.7158	287.715247	M3H	0.000553000000024895	1.92203925857601	(13Z,16Z)-Hexacosa-13,16-dienoylcarnitine	C33H61NO4	535.4600594	Organic compounds	Lipids and lipid-like molecules	Fatty Acyls	Fatty acid esters	Acyl carnitines
HMDB0254494	287.7902	287.792175	M3H	0.00197499999995898	6.86259103451642	Metabolite A	C41H62O15	794.4088713	Organic compounds	Lipids and lipid-like molecules	Prenol lipids	Terpene glycosides	Triterpene saponins
HMDB0251495	287.8843	287.885537	M3H	0.00123700000000326	4.29684663180305	Dithiophosphoric acid	H3O2PS2	129.9312087	Inorganic compounds	Homogeneous non-metal compounds	Non-metal oxoanionic compounds	Non-metal dithiophosphates	Non-metal dithiophosphates
HMDB0252123	287.9524	287.95264	M3H	0.000239999999962492	0.8334703927788	Etridiazole	C5H5Cl3N2OS	245.9188166	Organic compounds	Organic oxygen compounds	Organooxygen compounds	Ethers	Alkyl aryl ethers
HMDB0060704	287.9954	287.995432	M3H	3.19999999760512e-05	0.111112873401586	1-Hydroxylorcaserin	C11H14ClNO	211.0763918	Organic compounds	Organoheterocyclic compounds	Benzazepines	Benzazepines	Benzazepines
HMDB0240340	288.0155	288.014731	M3H	0.000768999999991138	2.67000232009361	N-Acetyl-1-methylhistidine	C9H13N3O3	211.0956913	Organic compounds	Organic acids and derivatives	Carboxylic acids and derivatives	Amino acids, peptides, and analogues	Histidine and derivatives
HMDB0004328	288.1067	288.106705	M3H	4.99999998737621e-06	0.0173546810976725	Temurin	C9H12N4O3	224.0909403	Organic compounds	Organoheterocyclic compounds	Imidazopyrimidines	Purines and purine derivatives	Xanthines
HMDB0028959	288.1295	288.129452	M3H	4.79999999924985e-05	0.166591785946612	Lysylproline	C11H21N3O3	243.1582915	Organic compounds	Organic acids and derivatives	Carboxylic acids and derivatives	Amino acids, peptides, and analogues	Dipeptides
HMDB0253796	288.1526	288.15246	M3H	0.000139999999987594	0.48585391215329	3-{1-[6,7-Diethoxy-2-(morpholin-4-yl)quinazolin-4-yl]piperidin-4-yl}-1,6-dimethyl-1,2,3,4-tetrahydroquinazoline-2,4-dione	C31H38N6O5	574.2903683	Organic compounds	Organoheterocyclic compounds	Diazanaphthalenes	Benzodiazines	Quinazolinamines
HMDB0015017	289.0765	289.076513	M3H	1.29999999671782e-05	0.0449707927920735	Emtricitabine	C8H10FN3O3S	247.0426901	Organic compounds	Nucleosides, nucleotides, and analogues	Nucleoside and nucleotide analogues	3'-thia pyrimidine nucleosides	3'-thia pyrimidine nucleosides
HMDB0255703	289.0984	289.098272	M3H	0.000128000000017892	0.442756019025571	Non-sulfonylurea	C10H22N2O3S	250.1351138	Organic compounds	Organic nitrogen compounds	Organonitrogen compounds	Sulfonylureas	Sulfonylureas
HMDB0247811	289.1184	289.118283	M3H	0.00011699999998882	0.404678662223587	5-(Aziridin-1-yl)-3-(hydroxymethyl)-2-(3-hydroxyprop-1-enyl)-1-methylindole-4,7-dione	C15H16N2O4	288.111007	Organic compounds	Organoheterocyclic compounds	Indoles and derivatives	Indoles and derivatives	Indoles and derivatives
HMDB0248299	289.1293	289.129512	M3H	0.000211999999976342	0.733235422803682	Amidinophenylpyruvic acid	C10H10N2O3	206.0691422	Organic compounds	Benzenoids	Benzene and substituted derivatives	Phenylpyruvic acid derivatives	Phenylpyruvic acid derivatives
HMDB0251888	289.1497	289.149853	M3H	0.000153000000011616	0.5291373951057	epsilon-(Hexanoyl)lysine	C12H24N2O3	244.1786926	Organic compounds	Organic acids and derivatives	Carboxylic acids and derivatives	Amino acids, peptides, and analogues	Alpha amino acids
HMDB0250557	289.7046	289.704463	M3H	0.000137000000052012	0.472895718047713	1-(11-(Dodecylamino)-10-hydroxyundecyl)-3,7-dihydro-3,7-dimethyl-1H-purine-2,6-dione	C30H55N5O3	533.4304907	Organic compounds	Organoheterocyclic compounds	Imidazopyrimidines	Purines and purine derivatives	Xanthines
HMDB0040817	289.7433	289.743254	M3H	4.5999999997548e-05	0.15876124590479	Nb-Arachidoyltryptamine	C30H50N2O	454.3923142	Organic compounds	Organoheterocyclic compounds	Indoles and derivatives	Indoles	3-alkylindoles
HMDB0274322	289.7976	289.797245	M3H	0.000355000000013206	1.22499439224554	PGP(a-13:0/18:1(12Z)-O(9S,10R))	C37H70O14P2	800.4240809	Organic compounds	Lipids and lipid-like molecules	Glycerophospholipids	Glycerophosphoglycerophosphates	Phosphatidylglycerophosphates
HMDB0116528	289.8422	289.842279	M3H	7.90000000279178e-05	0.2725620302893	PGP(a-13:0/i-22:0)	C41H82O13P2	844.5230667	Organic compounds	Lipids and lipid-like molecules	Glycerophospholipids	Glycerophosphoglycerophosphates	Phosphatidylglycerophosphates
HMDB0042600	867.7745	867.777594	M3H	0.00309400000003279	3.56542969238359	TG(14:0/20:2n6/O-18:0)	C55H104O5	844.7883764	Organic compounds	Lipids and lipid-like molecules	Glycerolipids	Triradylcglycerols	Alkyldiacylglycerols
HMDB0042600	289.9306	289.930715	M3H	0.00011499999999387	0.396646488433866	TG(14:0/20:2n6/O-18:0)	C55H104O5	844.7883764	Organic compounds	Lipids and lipid-like molecules	Glycerolipids	Triradylcglycerols	Alkyldiacylglycerols
HMDB0042600	908.8048	908.804141	M3H	0.000659000000041488	0.725128738207947	TG(14:0/20:2n6/O-18:0)	C55H104O5	844.7883764	Organic compounds	Lipids and lipid-like molecules	Glycerolipids	Triradylcglycerols	Alkyldiacylglycerols
HMDB0271830	289.9533	289.953595	M3H	0.000294999999994161	1.0174041815007	PG(i-19:0/18:1(12Z)-2OH(9,10))	C43H83O12P	822.5622151	Organic compounds	Lipids and lipid-like molecules	Glycerophospholipids	Glycerophosphoglycerols	Phosphatidylglycerols
HMDB0247070	289.9816	289.982763	M3H	0.00116299999996272	4.0105832082258	2,4,5-Trihydroxyphenylalanine	C9H11NO5	213.0637225	Organic compounds	Organic acids and derivatives	Carboxylic acids and derivatives	Amino acids, peptides, and analogues	Tyrosine and derivatives
HMDB0010497	289.9906	289.990771	M3H	0.000171000000023014	0.5896739383579	TG(18:3(9Z,12Z,15Z)/14:0/18:3(9Z,12Z,15Z))	C53H90O6	822.6737406	Organic compounds	Lipids and lipid-like molecules	Glycerolipids	Triradylcglycerols	Triacylglycerols
HMDB0243956	290.0013	290.001293	M3H	7.00000003917012e-06	0.0241378235481527	1-Naphthalenesulfonyl chloride	C10H7ClO2S	225.9855283	Organic compounds	Benzenoids	Naphthalenes	Naphthalene sulfonic acids and derivatives	1-naphthalene sulfonic acids and derivatives
HMDB0260380	290.0136	290.013067	M3H	0.000533000000018546	1.83784822364072	5-Amino-1-[carboxy(methyl)amino]pentane-1,1,2,2,3,3,4,4,5-nonacarboxylic acid	C16H16N2O20	556.0296409	Organic compounds	Organic acids and derivatives	Carboxylic acids and derivatives	Amino acids, peptides, and analogues	Alpha amino acids
HMDB0245244	290.1165	290.11639	M3H	0.00010999999994965	0.379158171483005	2-(3-Mercaptopropyl)pentanedioic acid	C8H14O4S	206.0612801	Organic compounds	Lipids and lipid-like molecules	Fatty Acyls	Fatty acids and conjugates	Medium-chain fatty acids
HMDB0246860	291.0676	291.06758	M3H	2.00000000063483e-05	0.0687125649869638	5,6-Dihydro-5-azacytidine	C8H14N4O5	246.0964196	Organic compounds	Organic oxygen compounds	Organooxygen compounds	Carbohydrates and carbohydrate conjugates	Glycosylamines
HMDB0246338	291.0802	291.079798	M3H	0.000402000000008229	1.38106458356217	4-Amino-1,8-naphthalimide	C12H8N2O2	212.0585775	Organic compounds	Organoheterocyclic compounds	Isoquinolines and derivatives	Isoquinolones and derivatives	Isoquinolones and derivatives
HMDB0030073	291.0938	291.093942	M3H	0.000142000000039388	0.487815029965098	Albafuran C	C34H28O9	580.1733325	Organic compounds	Phenylpropanoids and polyketides	2-arylbenzofuran flavonoids	2-arylbenzofuran flavonoids	2-arylbenzofuran flavonoids
HMDB0259007	291.1119	291.111809	M3H	9.09999999976208e-05	0.312594670447123	Thiocolchicoside	C27H33NO10S	563.1825174	Organic compounds	Organic oxygen compounds	Organooxygen compounds	Carbohydrates and carbohydrate conjugates	Phenolic glycosides
HMDB0036207	291.1335	291.13314	M3H	0.000360000000000582	1.23654764964436	alpha-Amylcinnamyl acetate	C16H22O2	246.1619799	Organic compounds	Benzenoids	Benzene and substituted derivatives	Benzene and substituted derivatives	Benzene and substituted derivatives
HMDB0266033	291.2593	291.259019	M3H	0.000280999999972664	0.964776991069465	PA(22:5(4Z,7Z,10Z,13Z,16Z)/22:6(5Z,8E,10Z,13Z,15E,19Z)-2OH(7S, 17S))	C47H71O10P	826.4784855	Organic compounds	Lipids and lipid-like molecules	Glycerophospholipids	Glycerophosphates	1,2-diacylglycerol-3-phosphates
HMDB0030133	292.0887	292.088795	M3H	9.49999999875217e-05	0.325243561594075	Asticolorin A	C33H30O7	538.1991533	Organic compounds	Organoheterocyclic compounds	Benzopyrans	1-benzopyrans	Xanthenes
HMDB0000026	292.1304	292.130104	M3H	0.000295999999991636	1.01324716603543	Ureidopropionic acid	C4H8N2O3	132.0534921	Organic compounds	Organic acids and derivatives	Organic carbonic acids and derivatives	Ureas	Ureas
HMDB0255160	293.0882	293.088044	M3H	0.000155999999947198	0.532263267440545	N-Hydroxysuccinimidyl-4-azidobenzoate	C11H8N4O4	260.0545548	Organic compounds	Benzenoids	Benzene and substituted derivatives	Benzoic acids and derivatives	Benzoic acids and derivatives
HMDB0031070	293.1209	293.12114	M3H	0.000240000000019336	0.818774108272559	(2E,11Z)-5-[5-(Methylthio)-4-penten-2-ynyl]-2-furanacrolein	C13H12O2S	232.0558003	Organic compounds	Lipids and lipid-like molecules	Fatty Acyls	Fatty acids and conjugates	Furanoid fatty acids
HMDB0240227	293.141	293.141457	M3H	0.000456999999983054	1.55897430769423	Phenbenzamine	C17H22N2	254.1782987	Organic compounds	Benzenoids	Benzene and substituted derivatives	Phenylmethylamines	Phenylbenzamines
HMDB0246426	293.1553	293.155892	M3H	0.000591999999983273	2.01940338276835	4-Fluorocyclohexane-1-carboxylic acid	C7H11FO2	146.0743078	Organic compounds	Organohalogen compounds	Alkyl halides	Cyclohexyl halides	Cyclohexyl halides
HMDB0247856	295.0905	295.090567	M3H	6.70000000013715e-05	0.227048938509009	2,2,2-Trifluoro-N-(2-nitrophenyl)acetamide	C8H5F3N2O3	234.0252265	Organic compounds	Benzenoids	Benzene and substituted derivatives	Nitrobenzenes	Nitrobenzenes
HMDB0249942	295.1239	295.123938	M3H	3.80000000177461e-05	0.12875946382142	Madam	C16H20N2S	272.1347198	Organic compounds	Organosulfur compounds	Thioethers	Aryl thioethers	Diarylthioethers
HMDB0005785	295.1443	295.144104	M3H	0.000195999999959895	0.664082383159837	Indole-3-carbinol	C9H9NO	147.0684139	Organic compounds	Organoheterocyclic compounds	Indoles and derivatives	Indoles	3-alkylindoles
HMDB0274571	295.1748	295.17472	M3H	8.00000000253931e-05	0.271025919920897	PGP(a-17:0/20:3(6,8,11)-OH(5))	C43H80O14P2	882.5023313	Organic compounds	Lipids and lipid-like molecules	Glycerophospholipids	Glycerophosphoglycerophosphates	Phosphatidylglycerophosphates
HMDB0029438	296.1119	296.111829	M3H	7.09999999912725e-05	0.23977427795116	L-Phosphoarginine	C6H15N4O5P	254.0780061	Organic compounds	Organic acids and derivatives	Carboxylic acids and derivatives	Amino acids, peptides, and analogues	Alpha amino acids
HMDB0001441	296.1415	296.141612	M3H	0.000112000000001444	0.378197441572123	Dihydropteridine	C6H6N4	134.0592462	Organic compounds	Organoheterocyclic compounds	Pteridines and derivatives	Pteridines and derivatives	Pteridines and derivatives
HMDB0257166	297.0976	297.097703	M3H	0.000103000000024167	0.346687298434505	Resorufin	C12H7NO3	213.0425931	Organic compounds	Organoheterocyclic compounds	Benzoxazines	Phenoxazines	Phenoxazines
HMDB0303801	297.1438	297.143705	M3H	9.49999999875217e-05	0.31971062616831	Phytuberol	C15H24O3	252.1725446	Organic compounds	Lipids and lipid-like molecules	Prenol lipids	Sesquiterpenoids	Sesquiterpenoids
HMDB0255656	297.1629	297.162688	M3H	0.000211999999976342	0.713413926234044	Nitropravastatin	C23H35NO9	469.2311817	Organic compounds	Organic acids and derivatives	Carboxylic acids and derivatives	Amino acids, peptides, and analogues	Alpha amino acids and derivatives
HMDB0248617	297.1887	297.188509	M3H	0.000190999999972519	0.642689721130903	Artefenomel	C28H39NO5	469.2828234	Organic compounds	Benzenoids	Phenol ethers	Phenol ethers	Phenol ethers
HMDB0268833	297.2692	297.269584	M3H	0.000383999999996831	1.29175677790443	PG(18:0/20:5(7Z,9Z,11E,13E,17Z)-3OH(5,6,15))	C44H77O13P	844.5101795	Organic compounds	Lipids and lipid-like molecules	Glycerophospholipids	Glycerophosphoglycerols	Phosphatidylglycerols
HMDB0029626	298.1113	298.111128	M3H	0.000172000000020489	0.57696605012507	5alpha-Ethoxy-6beta-hydroxy-5,6-dihydrophysalin B	C30H36O11	572.225762	Organic compounds	Lipids and lipid-like molecules	Steroids and steroid derivatives	Physalins and derivatives	Physalins and derivatives
HMDB0244460	298.1392	298.138954	M3H	0.000246000000004187	0.825118612323928	1R-cis-3,3,5-Trimethylcyclohexyl ester5-oxo-L-proline	C14H23NO3	253.1677936	Organic compounds	Organic acids and derivatives	Carboxylic acids and derivatives	Amino acids, peptides, and analogues	Alpha amino acid esters
HMDB0010325	298.9937	298.992993	M3H	0.000706999999977143	2.36460390888539	Ethyl glucuronide	C8H14O7	222.0739528	Organic compounds	Organic oxygen compounds	Organooxygen compounds	Carbohydrates and carbohydrate conjugates	O-glucuronides
HMDB0253035	299.0252	299.025107	M3H	9.29999999925712e-05	0.311010673737745	Pyrano(2,3-c)pyrazol-6(2H)-one, 3,4-dimethyl-2-(2-thienylmethyl)-	C13H12N2O2S	260.0619488	Organic compounds	Organoheterocyclic compounds	Pyrans	Pyranones and derivatives	Pyranones and derivatives
HMDB0243787	299.0469	299.047224	M3H	0.00032400000003463	1.08344092180782	1-(3-Fluoro-4-hydroxy-5-mercaptomethyltetrahydrofuran-2-yl)-5-methylpyrimidine-2,4(1H,3H)-dione	C10H13FN2O4S	276.0580062	Organic compounds	Nucleosides, nucleotides, and analogues	2',5'-dideoxyribonucleosides	2',5'-dideoxyribonucleosides	2',5'-dideoxyribonucleosides
HMDB0301858	299.0684	299.068017	M3H	0.000382999999999356	1.28064513163691	8-Deoxylactucin	C15H16O4	260.104859	Organic compounds	Organoheterocyclic compounds	Lactones	Gamma butyrolactones	Gamma butyrolactones
HMDB0031395	299.2396	299.239878	M3H	0.000277999999980238	0.929020563162502	Muricatetrocin C	C35H64O7	596.4652044	Organic compounds	Lipids and lipid-like molecules	Fatty Acyls	Fatty alcohols	Annonaceous acetogenins
HMDB0269143	299.2665	299.266062	M3H	0.000438000000031025	1.46358059147724	PG(18:2(9Z,11Z)/22:6(5Z,8E,10Z,13Z,15E,19Z)-2OH(7S, 17S))	C46H75O12P	850.4996149	Organic compounds	Lipids and lipid-like molecules	Glycerophospholipids	Glycerophosphoglycerols	Phosphatidylglycerols
HMDB0250198	300.0143	300.014616	M3H	0.000315999999997985	1.05328201742673	Cyclic-hpmpc	C8H12N3O5P	261.0514575	Organic compounds	Organoheterocyclic compounds	Diazines	Pyrimidines and pyrimidine derivatives	Pyrimidones
HMDB0257265	300.028	300.027869	M3H	0.000131000000010317	0.436626105591269	(3,4-Dihydroxy-5-nitrophenyl)(2-fluorophenyl)methanone	C13H8FNO5	277.0386506	Organic compounds	Benzenoids	Benzene and substituted derivatives	Benzophenones	Benzophenones
HMDB0250529	300.0463	300.04624	M3H	5.99999999622014e-05	0.199969177958042	Creatinine citrate	C10H9N3O8	299.0389643	Organic compounds	Organic acids and derivatives	Carboxylic acids and derivatives	Amino acids, peptides, and analogues	Alpha amino acids and derivatives
HMDB0300834	300.0669	300.066678	M3H	0.000221999999951095	0.739835563984531	(3R)-3,5-dihydroxy-3-methylpentanoyl-CoA	C27H46N7O19P3S	897.1782045	Organic compounds	Lipids and lipid-like molecules	Fatty Acyls	Fatty acyl thioesters	Long-chain fatty acyl CoAs
HMDB0246857	300.082	300.081962	M3H	3.80000000177461e-05	0.126632070000082	Dehydronorketamine	C12H12ClNO	221.0607417	Organic compounds	Benzenoids	Benzene and substituted derivatives	Halobenzenes	Chlorobenzenes
HMDB0255248	301.0978	301.097615	M3H	0.000184999999987667	0.614418682750666	N,N-Bis(2-chloroethyl)aniline	C10H13Cl2N	217.0425048	Organic compounds	Organic nitrogen compounds	Organonitrogen compounds	Nitrogen mustard compounds	Nitrogen mustard compounds
HMDB0036856	301.1163	301.116488	M3H	0.000187999999980093	0.624343094689963	19-Hydroxycinnzeylanol 19-glucoside	C26H42O13	562.2625414	Organic compounds	Lipids and lipid-like molecules	Prenol lipids	Terpene glycosides	Diterpene glycosides
HMDB0252469	302.0727	302.072393	M3H	0.000307000000020707	1.0163126691975	Fostamatinib	C23H26FN6O9P	580.1482912	Organic compounds	Benzenoids	Benzene and substituted derivatives	Aniline and substituted anilines	Methoxyanilines
HMDB0015256	303.1369	303.137302	M3H	0.000401999999951386	1.32613174722847	Tolbutamide	C12H18N2O3S	270.1038131	Organic compounds	Benzenoids	Benzene and substituted derivatives	Benzenesulfonamides	Benzenesulfonamides
HMDB0244470	303.1695	303.169526	M3H	2.59999999911997e-05	0.0857605984817871	Galaxolide	C18H26O	258.1983655	Organic compounds	Organoheterocyclic compounds	Benzopyrans	2-benzopyrans	2-benzopyrans
HMDB0062626	304.2059	304.205801	M3H	9.89999999774227e-05	0.325437580913924	Phenylethanolaminium	C8H12NO	138.0913404	Organic compounds	Organic nitrogen compounds	Organonitrogen compounds	Amines	Aralkylamines
HMDB0294893	304.2322	304.232053	M3H	0.000146999999969921	0.48318380170784	DG(13:0/20:4(6Z,8E,10E,14Z)-2OH(5S,12R)/0:0)	C36H62O7	606.4495543	Organic compounds	Lipids and lipid-like molecules	Glycerolipids	Diradylglycerols	1,2-diacylglycerols
HMDB0256099	304.2549	304.255785	M3H	0.000884999999982483	2.90873680506184	Tripalmitoyl-s-glycerylcysteine	C54H103NO7S	909.7455258	Organic compounds	Organic acids and derivatives	Carboxylic acids and derivatives	Amino acids, peptides, and analogues	N-acyl-alpha amino acids
HMDB0242181	304.2834	304.284618	M3H	0.00121800000005123	4.00283132304517	Hexadecasphingosine	C16H33NO2	271.2511293	Organic compounds	Organic nitrogen compounds	Organonitrogen compounds	Amines	1,2-aminoalcohols
HMDB0008191	304.3163	304.318209	M3H	0.00190900000001193	6.27303902150636	PC(18:3(6Z,9Z,12Z)/24:1(15Z))	C50H92NO8P	865.6560554	Organic compounds	Lipids and lipid-like molecules	Glycerophospholipids	Glycerophosphocholines	Phosphatidylcholines
HMDB0033898	304.4124	304.412867	M3H	0.00046700000001465	1.53410072516629	Carthamin	C43H42O22	910.216773	Organic compounds	Phenylpropanoids and polyketides	Cinnamic acids and derivatives	Hydroxycinnamic acids and derivatives	Hydroxycinnamic acids and derivatives
HMDB0040891	305.0788	305.078582	M3H	0.000218000000018037	0.71456999238982	3',4',5'-Trimethoxycinnamyl alcohol acetate	C14H18O5	266.1154237	Organic compounds	Benzenoids	Phenol ethers	Anisoles	Anisoles
HMDB0304403	305.1116	305.111652	M3H	5.19999999823995e-05	0.170429413762276	L-histidinol-phosphate	C6H12N3O4P	221.0565424	Organic compounds	Organic acids and derivatives	Organic phosphoric acids and derivatives	Phosphate esters	Phosphoethanolamines
HMDB0060056	305.284	305.283892	M3H	0.000108000000011543	0.353769074758597	CE(15:1)	C42H72O2	608.5532315	Organic compounds	Lipids and lipid-like molecules	Steroids and steroid derivatives	Steroid esters	Cholesteryl esters
HMDB0032317	586.5749	586.576884	M3H	0.0019839999999931	3.38233580986649	Hexanal hexyl isoamyl acetal	C17H36O2	272.2715304	Organic compounds	Organic oxygen compounds	Organooxygen compounds	Ethers	Acetals
HMDB0032317	305.3031	305.305019	M3H	0.00191900000004352	6.2855173699045	Hexanal hexyl isoamyl acetal	C17H36O2	272.2715304	Organic compounds	Organic oxygen compounds	Organooxygen compounds	Ethers	Acetals
HMDB0032317	355.3318	355.3319	M3H	0.000100000000031741	0.281427026483525	Hexanal hexyl isoamyl acetal	C17H36O2	272.2715304	Organic compounds	Organic oxygen compounds	Organooxygen compounds	Ethers	Acetals
HMDB0115481	305.3327	305.330226	M3H	0.00247400000000653	8.10270254739381	PA(24:1(15Z)/24:1(15Z))	C51H97O8P	868.6921071	Organic compounds	Lipids and lipid-like molecules	Glycerophospholipids	Glycerophosphates	1,2-diacylglycerol-3-phosphates
HMDB0031147	306.1167	306.116882	M3H	0.000181999999995242	0.594544145380527	Chlorophyll c	C35H32N4O5	588.2372702	Organic compounds	Organoheterocyclic compounds	Tetrapyrroles and derivatives	Porphyrins	Porphyrins
HMDB0247171	306.1627	306.163024	M3H	0.00032400000003463	1.05825973300626	Leuphasyl	C29H39N5O7	569.2849486	Organic compounds	Organic acids and derivatives	Carboxylic acids and derivatives	Amino acids, peptides, and analogues	Oligopeptides
HMDB0003424	306.2761	306.276731	M3H	0.000630999999998494	2.06022833644027	1-Hexadecanol	C16H34O	242.2609657	Organic compounds	Lipids and lipid-like molecules	Fatty Acyls	Fatty alcohols	Long-chain fatty alcohols
HMDB0304428	307.0474	307.047546	M3H	0.000146000000029289	0.475496391133148	N-methylanthraniloyl-CoA	C29H39N8O17P3S	896.1388683	Organic compounds	Organic acids and derivatives	Carboxylic acids and derivatives	Amino acids, peptides, and analogues	N-acyl-alpha amino acids and derivatives
HMDB0037420	307.0801	307.080025	M3H	7.50000000380169e-05	0.244236009939158	Maysin 3'-methyl ether	C28H30O14	590.1635557	Organic compounds	Phenylpropanoids and polyketides	Flavonoids	Flavonoid glycosides	Flavonoid C-glycosides
HMDB0255203	307.1019	307.101442	M3H	0.00045799999998053	1.49136388614069	N-NITROSODIETHANOLAMINE	C4H10N2O3	134.0691422	Organic compounds	Organic nitrogen compounds	Organonitrogen compounds	Organic nitroso compounds	Organic N-nitroso compounds
HMDB0247589	307.1228	307.122872	M3H	7.19999999887477e-05	0.23443385873504	9-Deaza-9-(3-thienylmethyl)guanine	C11H10N4OS	246.0575321	Organic compounds	Organoheterocyclic compounds	Pyrrolopyrimidines	Pyrrolopyrimidines	Pyrrolopyrimidines
HMDB0002581	307.1451	307.144794	M3H	0.000306000000023232	0.996272787300546	Taurocholic acid 3-sulfate	C26H45NO10S2	595.248488	Organic compounds	Lipids and lipid-like molecules	Steroids and steroid derivatives	Steroidal glycosides	Steroid glucuronide conjugates
HMDB0034033	307.2683	307.268771	M3H	0.000471000000004551	1.53285997295362	Sabadelin	C35H62O3	530.4698959	Organic compounds	Lipids and lipid-like molecules	Fatty Acyls	Fatty alcohols	Annonaceous acetogenins
HMDB0043162	307.3056	307.306585	M3H	0.000984999999957381	3.2052681199701	TG(15:0/24:0/O-18:0)	C60H118O5	918.8979269	Organic compounds	Lipids and lipid-like molecules	Glycerolipids	Triradylcglycerols	Alkyldiacylglycerols
HMDB0252315	308.1331	308.133183	M3H	8.29999999609754e-05	0.269364043018293	Florfenicol amine	C10H14FNO3S	247.0678427	Organic compounds	Benzenoids	Benzene and substituted derivatives	Benzenesulfonyl compounds	Benzenesulfonyl compounds
HMDB0258433	308.2906	308.292383	M3H	0.00178299999998899	5.78347081636781	Spisulosine	C18H39NO	285.3031649	Organic compounds	Organic nitrogen compounds	Organonitrogen compounds	Amines	1,2-aminoalcohols
HMDB0014395	309.1271	309.127288	M3H	0.000188000000036936	0.608163715514291	Dapsone	C12H12N2O2S	248.0619483	Organic compounds	Benzenoids	Benzene and substituted derivatives	Benzenesulfonyl compounds	Benzenesulfonyl compounds
HMDB0256556	309.1795	309.179811	M3H	0.000310999999953765	1.00588715332957	Pinacidil	C13H19N5	245.1640456	Organic compounds	Organoheterocyclic compounds	Pyridines and derivatives	Pyridines and derivatives	Pyridines and derivatives
HMDB0030932	309.2801	309.279356	M3H	0.000743999999997413	2.40559217925109	Avocadenofuran	C17H28O	248.2140155	Organic compounds	Organoheterocyclic compounds	Heteroaromatic compounds	Heteroaromatic compounds	Heteroaromatic compounds
HMDB0304418	311.0916	311.091639	M3H	3.89999999583779e-05	0.125364989183711	Mg-protoporphyrin	C34H30MgN4O4	582.2128443	Organic compounds	Organoheterocyclic compounds	Tetrapyrroles and derivatives	Metallotetrapyrroles	Metalloporphyrins
HMDB0242096	311.2424	311.24223	M3H	0.000169999999968695	0.546198374072488	N-Nervonoyl Methionine	C29H55NO3S	497.3902658	Organic compounds	Organic acids and derivatives	Carboxylic acids and derivatives	Amino acids, peptides, and analogues	Methionine and derivatives
HMDB0007030	311.2757	311.276264	M3H	0.000564000000053966	1.81189530099849	DG(14:0/22:2(13Z,16Z)/0:0)	C39H72O5	620.5379754	Organic compounds	Lipids and lipid-like molecules	Glycerolipids	Diradylglycerols	1,2-diacylglycerols
HMDB0032160	313.0564	313.056276	M3H	0.000123999999971147	0.396094917998536	3-(Acetylthio)-2-methylfuran	C7H8O2S	156.0245002	Organic compounds	Organosulfur compounds	Thioethers	Aryl thioethers	Aryl thioethers
HMDB0253687	313.092	313.091794	M3H	0.000205999999991491	0.65795400562779	Isorhamnetin-3-O-neohesperidoside	C28H32O16	624.169035	Organic compounds	Phenylpropanoids and polyketides	Flavonoids	Flavonoid glycosides	Flavonoid-3-O-glycosides
HMDB0253179	313.1245	313.124701	M3H	0.000201000000004115	0.641916780637867	Histidinyl-Leucine	C12H20N4O3	268.1535405	Organic compounds	Organic acids and derivatives	Carboxylic acids and derivatives	Amino acids, peptides, and analogues	Dipeptides
HMDB0246156	313.2389	313.238671	M3H	0.000228999999990265	0.731071930739563	3-(1-Adamantyl)-6,7,8,9-tetrahydro-5H-[1,2,4]triazolo[4,3-a]azepine	C17H25N3	271.2048478	Organic compounds	Organoheterocyclic compounds	Azepines	Azepines	Azepines
HMDB0272546	313.2624	313.261751	M3H	0.000649000000009892	2.07174989585592	PGP(18:0/20:4(6E,8Z,11Z,14Z)+=O(5))	C44H78O14P2	892.4866812	Organic compounds	Lipids and lipid-like molecules	Glycerophospholipids	Glycerophosphoglycerophosphates	Phosphatidylglycerophosphates
HMDB0038578	313.2775	313.277961	M3H	0.000461000000029799	1.47153664610898	Chlorophyll a	C55H72MgN4O5	892.5353131	Organic compounds	Organoheterocyclic compounds	Tetrapyrroles and derivatives	Chlorins	Chlorins
HMDB0014911	314.0773	314.077363	M3H	6.30000000114705e-05	0.2005875221624	Etoposide	C29H32O13	588.1842911	Organic compounds	Organoheterocyclic compounds	Tetrahydroisoquinolines	Tetrahydroisoquinolines	Tetrahydroisoquinolines
HMDB0255613	314.1121	314.112674	M3H	0.000574000000028718	1.82736975467828	Nimustine	C9H13ClN6O2	272.0788514	Organic compounds	Organoheterocyclic compounds	Diazines	Pyrimidines and pyrimidine derivatives	Hydropyrimidines
HMDB0304381	314.1377	314.137886	M3H	0.000185999999985142	0.592096681981054	indole-3-acetyl-glycine	C12H11N2O3	231.0775158	Organic compounds	Organic acids and derivatives	Carboxylic acids and derivatives	Amino acids, peptides, and analogues	N-acyl-alpha amino acids
HMDB0255903	314.2848	314.285148	M3H	0.000347999999974036	1.10727472229784	Octanamide	C8H17NO	143.1310142	Organic compounds	Lipids and lipid-like molecules	Fatty Acyls	Fatty amides	Fatty amides
HMDB0060924	315.0086	315.008788	M3H	0.000187999999980093	0.596808746745481	Suprofen S-oxide	C14H12O4S	276.0456296	Organic compounds	Phenylpropanoids and polyketides	Phenylpropanoic acids	Phenylpropanoic acids	Phenylpropanoic acids
HMDB0000208	315.0324	315.032265	M3H	0.000135000000000218	0.428527535108883	Oxoglutaric acid	C5H6O5	146.0215233	Organic compounds	Organic acids and derivatives	Keto acids and derivatives	Gamma-keto acids and derivatives	Gamma-keto acids and derivatives
HMDB0000208	356.0589	356.058812	M3H	8.8000000005195e-05	0.247150181485173	Oxoglutaric acid	C5H6O5	146.0215233	Organic compounds	Organic acids and derivatives	Keto acids and derivatives	Gamma-keto acids and derivatives	Gamma-keto acids and derivatives
HMDB0249010	315.0573	315.057058	M3H	0.000242000000014286	0.768114834660477	Benzo[ghi]perylene	C22H12	276.0939004	Organic compounds	Benzenoids	Pyrenes	Benzopyrenes	Benzopyrenes
HMDB0253861	315.0783	315.07827	M3H	3.00000000379441e-05	0.0952144368380089	Benzenemethanol, 4-(1-(3,4-bis(difluoromethoxy)phenyl)-2-(3-methyl-1-oxido-4-pyridinyl)ethyl)-alpha,alpha-bis(trifluoromethyl)-	C25H19F10NO4	587.1154397	Organic compounds	Benzenoids	Benzene and substituted derivatives	Diphenylmethanes	Diphenylmethanes
HMDB0245633	315.0969	315.096754	M3H	0.000146000000029289	0.463349743137276	(E)-3,5,4'-Trimethoxystilbene	C17H18O3	270.1255944	Organic compounds	Phenylpropanoids and polyketides	Stilbenes	Stilbenes	Stilbenes
HMDB0304293	315.1698	315.169768	M3H	3.20000000328946e-05	0.101532581110047	codeinone	C18H19NO3	297.1359449	Organic compounds	Alkaloids and derivatives	Morphinans	Morphinans	Morphinans
HMDB0276104	315.2736	315.273105	M3H	0.0004950000000008	1.57006732306202	PI(16:0/22:6(5Z,7Z,10Z,13Z,16Z,19Z)-OH(4))	C47H79O14P	898.5207442	Organic compounds	Lipids and lipid-like molecules	Glycerophospholipids	Glycerophosphoinositols	Phosphatidylinositols
HMDB0256790	316.0503	316.050173	M3H	0.000127000000020416	0.40183493277321	Procymidone	C13H11Cl2NO2	283.016684	Organic compounds	Organoheterocyclic compounds	Piperidines	Phenylpiperidines	Phenylpiperidines
HMDB0247757	317.0453	317.045303	M3H	2.99999999242573e-06	0.00946237009045275	3-[2-(6-Methyl-2-pyridinyl)ethynyl]-2-cyclohexene-1-one O-methyloxime	C15H16N2O	240.1262631	Organic compounds	Organoheterocyclic compounds	Pyridines and derivatives	Methylpyridines	Methylpyridines
HMDB0254673	317.0623	317.062423	M3H	0.000123000000030515	0.387936226774232	Meticrane	C10H13NO4S2	275.0286003	Organic compounds	Organoheterocyclic compounds	Thiochromanes	Thiochromanes	Thiochromanes
HMDB0251159	317.0727	317.072708	M3H	7.99999997980194e-06	0.0252308059885178	Dibenz[a,h]anthracene	C22H14	278.1095504	Organic compounds	Benzenoids	Phenanthrenes and derivatives	Phenanthrenes and derivatives	Phenanthrenes and derivatives
HMDB0029482	317.0824	317.082645	M3H	0.000245000000006712	0.772669220060001	Didymin	C28H34O14	594.1948558	Organic compounds	Phenylpropanoids and polyketides	Flavonoids	Flavonoid glycosides	Flavonoid-7-O-glycosides
HMDB0059808	317.0978	317.097937	M3H	0.000136999999995169	0.432043176601205	Acetyl citrate	C8H10O8	234.0375673	Organic compounds	Organic acids and derivatives	Carboxylic acids and derivatives	Tetracarboxylic acids and derivatives	Tetracarboxylic acids and derivatives
HMDB0000635	317.1232	317.123094	M3H	0.000106000000016593	0.334255063797381	Succinylacetone	C7H10O4	158.0579088	Organic compounds	Organic acids and derivatives	Keto acids and derivatives	Medium-chain keto acids and derivatives	Medium-chain keto acids and derivatives
HMDB0060057	317.2834	317.282688	M3H	0.000711999999964519	2.24405562261411	CE(15:0)	C42H74O2	610.5688816	Organic compounds	Lipids and lipid-like molecules	Steroids and steroid derivatives	Steroid esters	Cholesteryl esters
HMDB0033573	318.1746	318.174932	M3H	0.000332000000014432	1.04345115414194	(3b,20R,22R)-3,20,27-Trihydroxy-1-oxowitha-5,24-dienolide 3-glucoside	C34H50O11	634.3353124	Organic compounds	Lipids and lipid-like molecules	Prenol lipids	Terpene glycosides	Triterpene saponins
HMDB0254504	318.2002	318.199843	M3H	0.000357000000008156	1.12193644296725	Metaphit	C18H24N2S	300.16602	Organic compounds	Organic nitrogen compounds	Organonitrogen compounds	Amines	Aralkylamines
HMDB0002275	319.1124	319.112519	M3H	0.000119000000040614	0.37290921839583	7,8-Dihydroneopterin	C9H13N5O4	255.0967539	Organic compounds	Organoheterocyclic compounds	Pteridines and derivatives	Pterins and derivatives	Biopterins and derivatives
HMDB0266619	319.1591	319.159239	M3H	0.000138999999990119	0.435519273782074	PA(8:0/PGJ2)	C31H51O10P	614.3219848	Organic compounds	Lipids and lipid-like molecules	Glycerophospholipids	Glycerophosphates	1,2-diacylglycerol-3-phosphates
HMDB0266683	319.1892	319.189201	M3H	9.99999997475243e-07	0.00313293806413972	PA(8:0/PGF1alpha)	C31H57O11P	636.3638497	Organic compounds	Lipids and lipid-like molecules	Glycerophospholipids	Glycerophosphates	1,2-diacylglycerol-3-phosphates
HMDB0028982	320.1383	320.138188	M3H	0.000112000000001444	0.349848922120607	Methionyl-Serine	C8H16N2O4S	236.0830777	Organic compounds	Organic acids and derivatives	Carboxylic acids and derivatives	Amino acids, peptides, and analogues	Dipeptides
HMDB0039921	321.0486	321.048802	M3H	0.00020200000000159	0.62918783295005	Eriodictyol 7-(6-galloylglucoside)	C28H26O15	602.1271702	Organic compounds	Phenylpropanoids and polyketides	Flavonoids	Flavonoid glycosides	Flavonoid-7-O-glycosides
HMDB0015586	321.1437	321.143705	M3H	4.99999998737621e-06	0.0155693538734512	Cyclandelate	C17H24O3	276.1725446	Organic compounds	Benzenoids	Benzene and substituted derivatives	Benzene and substituted derivatives	Benzene and substituted derivatives
HMDB0257171	321.1719	321.172128	M3H	0.00022799999999279	0.709899708335804	Retigabine	C16H18FN3O2	303.138305	Organic compounds	Benzenoids	Benzene and substituted derivatives	Phenylmethylamines	Phenylbenzamines
HMDB0244273	321.1954	321.196137	M3H	0.000737000000015087	2.2945481440055	10-Hydroxynortriptyline	C19H21NO	279.1623143	Organic compounds	Benzenoids	Dibenzocycloheptenes	Dibenzocycloheptenes	Dibenzocycloheptenes
HMDB0275668	321.2804	321.280922	M3H	0.000521999999989475	1.6247463333334	PGP(i-20:0/18:1(12Z)-2OH(9,10))	C44H86O15P2	916.5441961	Organic compounds	Lipids and lipid-like molecules	Glycerophospholipids	Glycerophosphoglycerophosphates	Phosphatidylglycerophosphates
HMDB0258509	323.1417	323.141559	M3H	0.000141000000041913	0.436341275564352	Streptolydigin	C32H44N2O9	600.304681	Organic compounds	Organic acids and derivatives	Carboxylic acids and derivatives	Amino acids, peptides, and analogues	Beta amino acids and derivatives
HMDB0028869	323.1638	323.164068	M3H	0.000268000000005486	0.829300118865585	Hydroxyprolyl-Methionine	C10H18N2O4S	262.0987278	Organic compounds	Organic acids and derivatives	Carboxylic acids and derivatives	Amino acids, peptides, and analogues	Peptides
HMDB0259536	324.1328	324.132776	M3H	2.39999999962492e-05	0.0740437307588087	N-Hexamethylene N',N''-diethylene thiophosphoramide	C10H20N3PS	245.1115558	Organic compounds	Organoheterocyclic compounds	Azepanes	Azepanes	Azepanes
HMDB0283636	324.301	324.300995	M3H	4.99999998737621e-06	0.015417775660467	PS(24:0/PGJ2)	C50H88NO12P	925.6044143	Organic compounds	Lipids and lipid-like molecules	Glycerophospholipids	Glycerophosphoserines	Phosphatidylserines
HMDB0301872	325.0791	325.078862	M3H	0.000237999999967542	0.732130039164287	Quercetin 3-(6''''-caffeylsophorotrioside)	C42H46O25	950.232817	Organic compounds	Phenylpropanoids and polyketides	Flavonoids	Flavonoid glycosides	Flavonoid-3-O-glycosides
HMDB0030717	325.1047	325.104642	M3H	5.79999999672509e-05	0.178404096633142	(R)-3',7-Dihydroxy-2',4'-dimethoxyisoflavan	C17H18O5	302.1154237	Organic compounds	Phenylpropanoids and polyketides	Isoflavonoids	O-methylated isoflavonoids	3'-hydroxy,4'-methoxyisoflavonoids
HMDB0015521	325.1337	325.133436	M3H	0.000263999999958742	0.811974318011211	Sulfamerazine	C11H12N4O2S	264.0680963	Organic compounds	Benzenoids	Benzene and substituted derivatives	Benzenesulfonamides	Aminobenzenesulfonamides
HMDB0004827	325.1527	325.152415	M3H	0.000284999999962565	0.876512019640282	Proline betaine	C7H13NO2	143.0946287	Organic compounds	Organic acids and derivatives	Carboxylic acids and derivatives	Amino acids, peptides, and analogues	Proline and derivatives
HMDB0304865	325.1714	325.171516	M3H	0.000115999999991345	0.35673481311735	Selpercatinib	C29H31N7O3	525.2488379	Organic compounds	Organoheterocyclic compounds	Diazinanes	Piperazines	Pyridinylpiperazines
HMDB0304086	326.0646	326.064879	M3H	0.000279000000034557	0.855657931912861	2-succinyl-5-enolpyruvyl-6-hydroxy-3-cyclohexene-1-carboxylate	C14H13O9	325.0576027	Organic compounds	Organic acids and derivatives	Carboxylic acids and derivatives	Tricarboxylic acids and derivatives	Tricarboxylic acids and derivatives
HMDB0255753	326.0949	326.094981	M3H	8.10000000228683e-05	0.248393887493989	Northiaden	C18H19NS	281.1238208	Organic compounds	Organoheterocyclic compounds	Benzothiepins	Dibenzothiepins	Dibenzothiepins
HMDB0249080	326.12	326.120033	M3H	3.29999999735264e-05	0.101189735785187	Benzyloxycarbonyl-phenylalanylarginine-4-methylcoumaryl-7-amide	C33H36N6O6	612.2696329	Organic compounds	Organic acids and derivatives	Carboxylic acids and derivatives	Amino acids, peptides, and analogues	Phenylalanine and derivatives
HMDB0039231	326.141	326.141619	M3H	0.000618999999971948	1.89794851043512	Citrusin B	C27H36O13	568.2155912	Organic compounds	Lignans, neolignans and related compounds	Lignan glycosides	Lignan glycosides	Lignan glycosides
HMDB0245867	326.3752	326.378124	M3H	0.00292400000000725	8.95893377954233	3-Ethyloctane	C10H22	142.1721507	Organic compounds	Hydrocarbons	Saturated hydrocarbons	Alkanes	Branched alkanes
HMDB0242710	326.4025	326.402296	M3H	0.00020399999999654	0.624995603574248	(2R)-2-(Diiodoamino)-3-[4-(4-hydroxyphenoxy)phenyl]-2-iodopropanoic acid	C15H12I3NO4	650.79004	Organic compounds	Benzenoids	Benzene and substituted derivatives	Diphenylethers	Diphenylethers
HMDB0039192	327.049	327.048802	M3H	0.000197999999954845	0.60541423403485	2-Cinnamoyl-1,6-digalloyl-beta-D-glucopyranose	C29H26O15	614.1271702	Organic compounds	Phenylpropanoids and polyketides	Tannins	Tannins	Tannins
HMDB0012206	327.0695	327.069338	M3H	0.000161999999988893	0.495307817539574	CMP-N-glycoloylneuraminate	C20H31N4O17P	630.1421821	Organic compounds	Organic oxygen compounds	Organooxygen compounds	Carbohydrates and carbohydrate conjugates	Glycosylamines
HMDB0243986	327.0907	327.090649	M3H	5.10000000417676e-05	0.155920079640576	1-Pentanesulfonic acid	C5H12O3S	152.0507154	Organic compounds	Organic acids and derivatives	Organic sulfonic acids and derivatives	Organosulfonic acids and derivatives	Organosulfonic acids
HMDB0038585	327.1153	327.115344	M3H	4.40000000025975e-05	0.134509128995788	Somniferine	C36H36N2O7	608.2522515	Organic compounds	Alkaloids and derivatives	Morphinans	Morphinans	Morphinans
HMDB0014770	327.3594	327.362142	M3H	0.00274200000001201	8.37604490018279	Docosanol	C22H46O	326.3548661	Organic compounds	Lipids and lipid-like molecules	Fatty Acyls	Fatty alcohols	Fatty alcohols
HMDB0041184	327.3775	327.377966	M3H	0.000466000000017175	1.4234311664615	3,28-Dihexadecanoyl 20(29)-lupene-2a,3b,28-triol	C62H110O5	934.8353266	Organic compounds	Organosulfur compounds	Sulfonyls	Sulfones	Sulfones
HMDB0041184	1013.856	1013.856547	M3H	0.0005469999999832	0.539524059495174	3,28-Dihexadecanoyl 20(29)-lupene-2a,3b,28-triol	C62H110O5	934.8353266	Organic compounds	Organosulfur compounds	Sulfonyls	Sulfones	Sulfones
HMDB0012129	327.3971	327.393991	M3H	0.00310899999999492	9.49620361234706	(R)-Benzylsuccinyl-CoA	C32H46N7O19P3S	957.1782026	Organic compounds	Lipids and lipid-like molecules	Prenol lipids	Polyprenols	Polyprenyl phospho carbohydrates
HMDB0301124	327.4197	327.418249	M3H	0.00145099999997456	4.43164058327902	Trideca-3,6,9-trienoyl-CoA	C34H54N7O17P3S	957.2509755	Organic compounds	Lipids and lipid-like molecules	Fatty Acyls	Fatty acyl thioesters	Long-chain fatty acyl CoAs
HMDB0250125	327.8977	327.897324	M3H	0.000375999999960186	1.14670042247794	Chlorothalonil	C8Cl4N2	263.8815588	Organic compounds	Benzenoids	Benzene and substituted derivatives	Benzonitriles	Benzonitriles
HMDB0252536	328.065	328.065234	M3H	0.000233999999977641	0.713272775431124	Furagin	C10H8N4O5	264.0494694	Organic compounds	Organoheterocyclic compounds	Azolidines	Imidazolidines	Hydantoins
HMDB0253314	328.0758	328.076	M3H	0.000200000000006639	0.609614845360951	Ethanethioic acid, S-(2-(((2R)-2-(acetylamino)-3-mercapto-1-oxopropyl)amino)ethyl)ester	C9H16N2O3S2	264.0602347	Organic compounds	Organic acids and derivatives	Carboxylic acids and derivatives	Amino acids, peptides, and analogues	N-acyl-alpha amino acids and derivatives
HMDB0037115	328.0934	328.09325	M3H	0.000149999999962347	0.457187095322281	(�)-2-Hydroxy-4-(methylthio)butanoic acid	C5H10O3S	150.0350649	Organic compounds	Lipids and lipid-like molecules	Fatty Acyls	Fatty acids and conjugates	Thia fatty acids
HMDB0249581	328.1161	328.116209	M3H	0.000109000000009019	0.332199376377101	Candesartan cilexetil	C33H34N6O6	610.2539828	Organic compounds	Benzenoids	Benzene and substituted derivatives	Biphenyls and derivatives	Biphenyls and derivatives
HMDB0039624	328.3795	328.379159	M3H	0.000340999999991709	1.03843374540011	Assamicain C	C44H36O22	916.1698228	Organic compounds	Phenylpropanoids and polyketides	Flavonoids	Flavans	Catechin gallates
HMDB0041127	328.4342	328.431236	M3H	0.00296399999996311	9.02472016992655	1,2,2'-Trisinapoylgentiobioside	C45H52O23	960.289938	Organic compounds	Phenylpropanoids and polyketides	Cinnamic acids and derivatives	Hydroxycinnamic acids and derivatives	Hydroxycinnamic acid glycosides
HMDB0000299	329.0469	329.046844	M3H	5.59999999723004e-05	0.170188533922849	Xanthosine	C10H12N4O6	284.0756841	Organic compounds	Nucleosides, nucleotides, and analogues	Purine nucleosides	Purine nucleosides	Purine nucleosides
HMDB0251676	329.0601	329.06068	M3H	0.00058000000001357	1.76259284461933	Eberconazole	C18H14Cl2N2	328.0534039	Organic compounds	Benzenoids	Dibenzocycloheptenes	Dibenzocycloheptenes	Dibenzocycloheptenes
HMDB0302305	329.0777	329.077676	M3H	2.39999999962492e-05	0.0729311094206501	Arctinone	C13H10OS2	246.0173063	Organic compounds	Organoheterocyclic compounds	Bi- and oligothiophenes	Bi- and oligothiophenes	Bi- and oligothiophenes
HMDB0040379	651.2699	651.270091	M3H	0.000190999999972519	0.293273102222836	Simulanoquinoline	C37H34N2O7	618.2366015	Organic compounds	Lipids and lipid-like molecules	Prenol lipids	Monoterpenoids	Menthane monoterpenoids
HMDB0040379	329.1032	329.103518	M3H	0.000317999999992935	0.966261320831384	Simulanoquinoline	C37H34N2O7	618.2366015	Organic compounds	Lipids and lipid-like molecules	Prenol lipids	Monoterpenoids	Menthane monoterpenoids
HMDB0244921	329.1212	329.1206	M3H	0.000599999999963075	1.82303994330065	2-(2,4-Dimethylphenyl)indan-1,3-dione	C17H14O2	250.0993797	Organic compounds	Benzenoids	Indanes	Indanones	Indanediones
HMDB0250065	330.0649	330.064743	M3H	0.000157000000001517	0.475664254759609	4-(2-Methoxyphenyl)-2-((5-methyl-1H-imidazol-4-yl)methyl)thiazole	C15H15N3OS	285.0935833	Organic compounds	Benzenoids	Phenol ethers	Anisoles	Anisoles
HMDB0005005	330.0918	330.092303	M3H	0.000503000000037446	1.52381620372846	Tolnaftate	C19H17NOS	307.1030849	Organic compounds	Benzenoids	Naphthalenes	Naphthalenes	Naphthalenes
HMDB0032805	330.1337	330.133599	M3H	0.000100999999972373	0.305936748874728	N-trans-Feruloyloctopamine	C18H19NO5	329.1263227	Organic compounds	Phenylpropanoids and polyketides	Cinnamic acids and derivatives	Hydroxycinnamic acids and derivatives	Hydroxycinnamic acids and derivatives
HMDB0006790	331.0193	331.019208	M3H	9.1999999995096e-05	0.277929491013392	Galactosylglycerol	C9H18O8	254.1001676	Organic compounds	Lipids and lipid-like molecules	Glycerolipids	Glycosylglycerols	Glycosylglycerols
HMDB0302237	331.0577	331.057692	M3H	8.00000003664536e-06	0.0241649725409351	Dillanol	C18H12O5	308.0684735	Organic compounds	Phenylpropanoids and polyketides	Isoflavonoids	Isoflav-2-enes	Isoflavones
HMDB0030228	331.0744	331.074712	M3H	0.00031199999995124	0.942385475672452	Nigakinone	C14H8N2O3	252.0534921	Organic compounds	Alkaloids and derivatives	Indolonaphthyridine alkaloids	Indolonaphthyridine alkaloids	Indolonaphthyridine alkaloids
HMDB0014715	331.0891	331.089857	M3H	0.000757000000021435	2.28638837468656	Sulfamethizole	C9H10N4O2S2	270.024517	Organic compounds	Benzenoids	Benzene and substituted derivatives	Benzenesulfonamides	Aminobenzenesulfonamides
HMDB0244286	331.1089	331.108729	M3H	0.000171000000023014	0.516446668559481	4-(3-Phosphonopropyl)piperazine-2-carboxylic acid	C8H17N2O5P	252.0875087	Organic compounds	Organic acids and derivatives	Carboxylic acids and derivatives	Amino acids, peptides, and analogues	Alpha amino acids
HMDB0257847	331.1268	331.126952	M3H	0.000152000000014141	0.459038441588835	2-Cyano-3-oxo-n-[4-(trifluoromethyl)phenyl]butanamide	C12H9F3N2O2	270.061612	Organic compounds	Benzenoids	Benzene and substituted derivatives	Trifluoromethylbenzenes	Trifluoromethylbenzenes
HMDB0041438	331.1406	331.140081	M3H	0.00051899999999705	1.56731253561857	Pseudomonine	C16H18N4O4	330.1328051	Organic compounds	Organic acids and derivatives	Carboxylic acids and derivatives	Amino acids, peptides, and analogues	N-acyl-alpha amino acids and derivatives
HMDB0034061	331.1614	331.1613	M3H	0.000100000000031741	0.301967651509223	Withaperuvin H	C30H42O9S	578.2549536	Organic compounds	Lipids and lipid-like molecules	Steroids and steroid derivatives	Steroid lactones	Withanolides and derivatives
HMDB0243793	524.4741	524.473618	M3H	0.000482000000033622	0.919016674035303	1-(4-(1-Azepanyl)-2-butynyl)azepane	C16H28N2	248.2252489	Organic compounds	Organoheterocyclic compounds	Azepanes	Azepanes	Azepanes
HMDB0243793	331.2879	331.285619	M3H	0.00228099999998221	6.88529736626513	1-(4-(1-Azepanyl)-2-butynyl)azepane	C16H28N2	248.2252489	Organic compounds	Organoheterocyclic compounds	Azepanes	Azepanes	Azepanes
HMDB0248121	332.0804	332.080571	M3H	0.000171000000023014	0.514935274617478	Alconil	C15H9FN2O2	268.0648057	Organic compounds	Benzenoids	Fluorenes	Fluorenes	Fluorenes
HMDB0001940	332.1287	332.128813	M3H	0.00011299999999892	0.340229439831586	Triamterene	C12H11N7	253.1075934	Organic compounds	Organoheterocyclic compounds	Pteridines and derivatives	Pteridines and derivatives	Pteridines and derivatives
HMDB0288662	332.3258	332.325252	M3H	0.000548000000037518	1.64898693896881	PC(24:0/22:6(5Z,8E,10Z,13Z,15E,19Z)-2OH(7S, 17S))	C54H96NO10P	949.6771853	Organic compounds	Lipids and lipid-like molecules	Glycerophospholipids	Glycerophosphocholines	Phosphatidylcholines
HMDB0278465	332.4798	332.479693	M3H	0.000107000000014068	0.32182416630801	PIP(16:0/18:2(10E,12Z)+=O(9))	C43H78O17P2	928.471425	Organic compounds	Lipids and lipid-like molecules	Glycerophospholipids	Glycerophosphoinositol phosphates	Glycerophosphoinositol phosphates
HMDB0282183	332.5176	332.518256	M3H	0.000655999999992218	1.9728240123821	PS(20:1(11Z)/LTE4)	C49H85N2O13PS	972.550999	Organic compounds	Lipids and lipid-like molecules	Glycerophospholipids	Glycerophosphoserines	Phosphatidylserines
HMDB0038101	333.0915	333.091929	M3H	0.000428999999996904	1.28793273762242	5'-Methoxybilobetin	C32H22O11	582.1162115	Organic compounds	Phenylpropanoids and polyketides	Flavonoids	Biflavonoids and polyflavonoids	Biflavonoids and polyflavonoids
HMDB0244919	333.1292	333.129195	M3H	5.00000004421963e-06	0.0150091919869696	Carbamimidothioic acid, 2-(dimethylamino)ethyl ester	C5H13N3S	147.0830186	Organic compounds	Organosulfur compounds	Isothioureas	Isothioureas	Isothioureas
HMDB0244825	333.273	333.273713	M3H	0.000712999999961994	2.1393826520065	1-Ethyl-3-(3-dimethylaminopropyl)carbodiimide	C8H17N3	155.1422476	Organic compounds	Organic nitrogen compounds	Organonitrogen compounds	Amines	Trialkylamines
HMDB0300614	333.4122	333.409642	M3H	0.00255799999996498	7.6722436238511	3,4-dimethylidenedecanedioyl-CoA	C33H52N7O19P3S	975.2251547	Organic compounds	Lipids and lipid-like molecules	Fatty Acyls	Fatty acyl thioesters	Long-chain fatty acyl CoAs
HMDB0293355	333.4963	333.496522	M3H	0.000222000000007938	0.665674108613157	CDP-DG(i-12:0/PGF1alpha)	C44H77N3O18P2	997.4677366	Organic compounds	Lipids and lipid-like molecules	Glycerophospholipids	CDP-glycerols	CDP-diacylglycerols
HMDB0015690	334.1057	334.105735	M3H	3.49999999684769e-05	0.104757255868346	Chloropyramine	C16H20ClN3	289.1345754	Organic compounds	Benzenoids	Benzene and substituted derivatives	Benzylamines	2-benzylaminopyridines
HMDB0012273	334.2781	334.277435	M3H	0.000664999999969496	1.98936551002761	Palmitic amide	C16H33NO	255.2562147	Organic compounds	Lipids and lipid-like molecules	Fatty Acyls	Fatty amides	Fatty amides
HMDB0256230	335.1039	335.103596	M3H	0.000304000000028282	0.90718214801933	Penicillin F	C14H20N2O4S	312.1143783	Organic compounds	Organic acids and derivatives	Carboxylic acids and derivatives	Amino acids, peptides, and analogues	N-acyl-alpha amino acids and derivatives
HMDB0254986	335.1285	335.128469	M3H	3.09999999785759e-05	0.0925018398797267	N-(2-Guanidinoethyl)-5-isoquinolinesulfonamide	C12H15N5O2S	293.0946459	Organic compounds	Organoheterocyclic compounds	Isoquinolines and derivatives	Isoquinolines and derivatives	Isoquinolines and derivatives
HMDB0251524	335.1536	335.153623	M3H	2.2999999998774e-05	0.0686252465150108	DL-Methionine-4-antipyrineamide	C16H22N4O2S	334.1463471	Organic compounds	Organic acids and derivatives	Carboxylic acids and derivatives	Amino acids, peptides, and analogues	Methionine and derivatives
HMDB0259661	335.1837	335.183955	M3H	0.000255000000038308	0.760776272952289	17-Aminogeldanamycin	C28H39N3O8	545.2737152	Organic compounds	Phenylpropanoids and polyketides	Macrolactams	Macrolactams	Macrolactams
HMDB0033207	336.1452	336.145048	M3H	0.000152000000014141	0.452185748142096	Coagulin R 3-glucoside	C34H48O11	632.3196624	Organic compounds	Lipids and lipid-like molecules	Steroids and steroid derivatives	Steroid lactones	Withanolide glycosides and derivatives
HMDB0029614	337.1057	337.105547	M3H	0.000153000000011616	0.453863786500126	(�)-Conen	C13H21O2PS2	304.0720578	Organic compounds	Benzenoids	Benzene and substituted derivatives	Benzene and substituted derivatives	Benzene and substituted derivatives
HMDB0246110	337.1452	337.145127	M3H	7.2999999986223e-05	0.216523965912825	3',4'-Dihydroxyflurbiprofen	C15H13FO4	276.0797871	Organic compounds	Benzenoids	Benzene and substituted derivatives	Biphenyls and derivatives	Biphenyls and derivatives
HMDB0061651	398.3372	398.337205	M3H	4.99999998737621e-06	0.0125521792205582	3-hydroxypristanic acid	C19H38O3	314.2820951	Organic compounds	Lipids and lipid-like molecules	Prenol lipids	Diterpenoids	Acyclic diterpenoids
HMDB0061651	670.6034	670.598013	M3H	0.00538699999992787	8.03312848457227	3-hydroxypristanic acid	C19H38O3	314.2820951	Organic compounds	Lipids and lipid-like molecules	Prenol lipids	Diterpenoids	Acyclic diterpenoids
HMDB0061651	656.5879	656.58731	M3H	0.000589999999988322	0.898585749377828	3-hydroxypristanic acid	C19H38O3	314.2820951	Organic compounds	Lipids and lipid-like molecules	Prenol lipids	Diterpenoids	Acyclic diterpenoids
HMDB0061651	337.2701	337.271313	M3H	0.00121300000000701	3.59651103800522	3-hydroxypristanic acid	C19H38O3	314.2820951	Organic compounds	Lipids and lipid-like molecules	Prenol lipids	Diterpenoids	Acyclic diterpenoids
HMDB0304336	654.5441	654.544273	M3H	0.000173000000017964	0.264306032692099	dihydrosterculate	C19H35O2	295.2642539	Organic compounds	Lipids and lipid-like molecules	Fatty Acyls	Fatty acids and conjugates	Medium-chain fatty acids
HMDB0304336	337.2979	337.298077	M3H	0.000176999999951022	0.52475840219813	dihydrosterculate	C19H35O2	295.2642539	Organic compounds	Lipids and lipid-like molecules	Fatty Acyls	Fatty acids and conjugates	Medium-chain fatty acids
HMDB0302296	339.0729	339.072476	M3H	0.000424000000009528	1.25047012075828	Arctic acid C	C13H10O3S2	278.0071356	Organic compounds	Organoheterocyclic compounds	Bi- and oligothiophenes	Bi- and oligothiophenes	Bi- and oligothiophenes
HMDB0060803	339.1236	339.123459	M3H	0.00014099999998507	0.41577778311429	8-Hydroxydesmethylclomipramine	C18H21ClN2O	316.134241	Organic compounds	Organoheterocyclic compounds	Benzazepines	Benzazepines	Benzazepines
HMDB0260215	339.154	339.15399	M3H	9.99999997475243e-06	0.0294851314435441	[(1S,2S,4S,5S)-2-(6-Aminopurin-9-yl)-5-(hydroxymethyl)-4-bicyclo[3.1.0]hexanyl]methanol	C13H17N5O2	275.1382248	Organic compounds	Nucleosides, nucleotides, and analogues	Nucleoside and nucleotide analogues	Cyclopentyl nucleosides	1,3-substituted cyclopentyl purine nucleosides
HMDB0256191	339.265	339.265045	M3H	4.50000000000728e-05	0.132639659355631	1-Hexadecyl-2-tridecanoyl-glycero-3-phosphoethanolamine	C34H70NO7P	635.4889906	Organic compounds	Lipids and lipid-like molecules	Glycerophospholipids	Glycerophosphoethanolamines	1-alkyl,2-acylglycerophosphoethanolamines
HMDB0295303	339.2761	339.276793	M3H	0.000693000000012489	2.04258002407046	DG(15:0/18:1(12Z)-O(9S,10R)/0:0)	C36H66O6	594.4859398	Organic compounds	Lipids and lipid-like molecules	Glycerolipids	Diradylglycerols	1,2-diacylglycerols
HMDB0044017	339.2935	339.293654	M3H	0.000154000000009091	0.453884115407273	TG(16:0/24:0/22:5(4Z,7Z,10Z,13Z,16Z))	C65H116O6	992.8771915	Organic compounds	Lipids and lipid-like molecules	Glycerolipids	Triradylcglycerols	Triacylglycerols
HMDB0244254	340.2976	340.297466	M3H	0.000134000000002743	0.393773134951123	1,9-Decadiene	C10H18	138.1408506	Organic compounds	Hydrocarbons	Unsaturated hydrocarbons	Olefins	Alkadienes
HMDB0003352	340.3246	340.325951	M3H	0.00135099999999966	3.96972371936355	Menthol	C10H20O	156.1514153	Organic compounds	Lipids and lipid-like molecules	Prenol lipids	Monoterpenoids	Menthane monoterpenoids
HMDB0248122	341.0454	341.045422	M3H	2.20000000012988e-05	0.0645075364808702	N-(1,3-Benzodioxol-5-ylmethyl)-2,6-dichlorobenzamide	C15H11Cl2NO3	323.0115986	Organic compounds	Benzenoids	Benzene and substituted derivatives	Benzoic acids and derivatives	2-halobenzoic acids and derivatives
HMDB0002937	341.0631	341.063171	M3H	7.09999999912725e-05	0.208172579241259	Tamarixetin	C16H14O7	318.0739528	Organic compounds	Phenylpropanoids and polyketides	Flavonoids	O-methylated flavonoids	4'-O-methylated flavonoids
HMDB0041151	341.0937	341.094336	M3H	0.00063599999998587	1.86458681033587	7-Hydroxy-2',5,6-trimethoxy-4',5'-methylenedioxyisoflavone 7-(2-p-coumaroylglucoside)	C34H32O15	680.1741204	Organic compounds	Phenylpropanoids and polyketides	Isoflavonoids	Isoflavonoid O-glycosides	Isoflavonoid O-glycosides
HMDB0041151	703.1596	703.163338	M3H	0.00373799999999846	5.31597681220187	7-Hydroxy-2',5,6-trimethoxy-4',5'-methylenedioxyisoflavone 7-(2-p-coumaroylglucoside)	C34H32O15	680.1741204	Organic compounds	Phenylpropanoids and polyketides	Isoflavonoids	Isoflavonoid O-glycosides	Isoflavonoid O-glycosides
HMDB0015471	341.1128	341.113193	M3H	0.000393000000030952	1.15211023230917	Salsalate	C14H10O5	258.0528234	Organic compounds	Phenylpropanoids and polyketides	Depsides and depsidones	Depsides and depsidones	Depsides and depsidones
HMDB0061782	341.3154	341.315461	M3H	6.10000000165201e-05	0.178720295405897	Heneicosane	C21H44	296.3443014	Organic compounds	Hydrocarbons	Saturated hydrocarbons	Alkanes	Alkanes
HMDB0254462	342.0573	342.057682	M3H	0.000382000000001881	1.11677070887091	merbarone	C11H9N3O3S	263.0364623	Organic compounds	Organoheterocyclic compounds	Diazines	Pyrimidines and pyrimidine derivatives	Thiobarbituric acid derivatives
HMDB0244550	342.0777	342.077607	M3H	9.29999999925712e-05	0.271868131937006	2-Chloro-N-(2-chloro-4-methylpyridin-3-yl)nicotinamide	C12H9Cl2N3O	281.0122673	Organic compounds	Organoheterocyclic compounds	Pyridines and derivatives	Pyridinecarboxylic acids and derivatives	Nicotinamides
HMDB0255339	342.114	342.113588	M3H	0.000411999999982982	1.2042783871624	1-Oxononan-4-yl (2R)-2-acetamido-3-sulfanylpropanoate	C14H25NO4S	303.1504295	Organic compounds	Organic acids and derivatives	Carboxylic acids and derivatives	Amino acids, peptides, and analogues	N-acyl-alpha amino acids and derivatives
HMDB0249381	345.2739	345.273991	M3H	9.09999999976208e-05	0.263558803644786	1-(2-Methoxyethoxy)hexadecane	C19H40O2	300.3028305	Organic compounds	Organic oxygen compounds	Organooxygen compounds	Ethers	Dialkyl ethers
HMDB0251560	342.3743	342.373039	M3H	0.00126099999999951	3.6831171160049	Docosanal	C22H44O	324.339216	Organic compounds	Lipids and lipid-like molecules	Fatty Acyls	Fatty aldehydes	Fatty aldehydes
HMDB0248069	343.0562	343.055284	M3H	0.000916000000017902	2.67012357115567	6-Isopropoxy-9-oxoxanthene-2-carboxylic acid	C17H14O5	298.0841236	Organic compounds	Organoheterocyclic compounds	Benzopyrans	1-benzopyrans	Xanthones
HMDB0245541	551.1012	551.100774	M3H	0.000425999999947635	0.772998369890939	1-[(4R,5R)-3,3-Difluoro-4-hydroxy-5-(hydroxymethyl)oxolan-2-yl]pyrimidine-2,4-dione	C9H10F2N2O5	264.0557778	Organic compounds	Nucleosides, nucleotides, and analogues	Pyrimidine nucleosides	Pyrimidine 2'-deoxyribonucleosides	Pyrimidine 2'-deoxyribonucleosides
HMDB0245541	343.077	343.076998	M3H	1.99999999495049e-06	0.00582959512473782	1-[(4R,5R)-3,3-Difluoro-4-hydroxy-5-(hydroxymethyl)oxolan-2-yl]pyrimidine-2,4-dione	C9H10F2N2O5	264.0557778	Organic compounds	Nucleosides, nucleotides, and analogues	Pyrimidine nucleosides	Pyrimidine 2'-deoxyribonucleosides	Pyrimidine 2'-deoxyribonucleosides
HMDB0251416	343.1082	343.108691	M3H	0.000491000000010899	1.43103340979171	Diniconazole	C15H17Cl2N3O	325.0748676	Organic compounds	Phenylpropanoids and polyketides	Cinnamyl alcohols	Cinnamyl alcohols	Cinnamyl alcohols
HMDB0247928	343.2288	343.228364	M3H	0.000435999999979231	1.27029128623889	Acetyl-pepstatin	C31H57N5O9	643.4156284	Organic compounds	Alkaloids and derivatives	Benzophenanthridine alkaloids	Hexahydrobenzophenanthridine alkaloids	Hexahydrobenzophenanthridine alkaloids
HMDB0304172	344.09	344.089602	M3H	0.000397999999961485	1.15667546374007	4-coumaroyl-3',4'-dihydroxyphenyllactate	C18H15O7	343.0823264	Organic compounds	Phenylpropanoids and polyketides	Cinnamic acids and derivatives	Hydroxycinnamic acids and derivatives	Coumaric acid esters
HMDB0004948	564.5364	564.535021	M3H	0.00137899999992896	2.44271825242347	Cer(d18:1/18:1(9Z))	C36H69NO3	563.5277451	Organic compounds	Lipids and lipid-like molecules	Sphingolipids	Ceramides	Long-chain ceramides
HMDB0004948	344.309	344.31097	M3H	0.00196999999997161	5.72157198468468	Cer(d18:1/18:1(9Z))	C36H69NO3	563.5277451	Organic compounds	Lipids and lipid-like molecules	Sphingolipids	Ceramides	Long-chain ceramides
HMDB0262685	344.7148	344.712843	M3H	0.00195700000000443	5.67718911477988	PA(10:0/20:3(8Z,11Z,14Z)-2OH(5,6))	C33H59O10P	646.3845851	Organic compounds	Lipids and lipid-like molecules	Glycerophospholipids	Glycerophosphates	1,2-diacylglycerol-3-phosphates
HMDB0295599	344.7808	344.77917	M3H	0.00162999999997737	4.72766379702513	DG(17:0/20:3(5Z,8Z,11Z)-O(14R,15S)/0:0)	C40H70O6	646.51724	Organic compounds	Lipids and lipid-like molecules	Glycerolipids	Diradylglycerols	1,2-diacylglycerols
HMDB0039458	344.8449	344.845903	M3H	0.00100300000002562	2.90854550191835	Di-2-propenyl heptasulfide	C6H10S7	305.8827452	Organic compounds	Organosulfur compounds	Allyl sulfur compounds	Allyl sulfur compounds	Allyl sulfur compounds
HMDB0250091	344.907	344.907067	M3H	6.70000000013715e-05	0.194255225281805	Chlorbenside	C13H10Cl2S	267.9880269	Organic compounds	Organosulfur compounds	Thioethers	Aryl thioethers	Aryl thioethers
HMDB0259418	344.9485	344.948663	M3H	0.000162999999986368	0.472534082517573	Myo-inositol trispyrophosphate	C6H12O21P6	605.8296794	Organic compounds	Organic oxygen compounds	Organooxygen compounds	Alcohols and polyols	Inositol phosphates
HMDB0304074	345.0805	345.080312	M3H	0.000187999999980093	0.544800712884753	2-keto-3-deoxy-L-rhamnonate	C6H9O5	161.045547	Organic compounds	Organic acids and derivatives	Keto acids and derivatives	Medium-chain keto acids and derivatives	Medium-chain keto acids and derivatives
HMDB0240533	345.0981	345.097646	M3H	0.000453999999990629	1.31556968079298	Iberin-cysteine	C8H16N2O3S3	284.0323059	Organic compounds	Organic acids and derivatives	Carboxylic acids and derivatives	Amino acids, peptides, and analogues	Cysteine and derivatives
HMDB0255007	345.1116	345.111492	M3H	0.000108000000011543	0.312942346212984	N-(4-Aminobenzoyl)-L-glutamic acid	C12H14N2O5	266.0902716	Organic compounds	Organic acids and derivatives	Carboxylic acids and derivatives	Amino acids, peptides, and analogues	Glutamic acid and derivatives
HMDB0253250	345.2283	345.228498	M3H	0.000198000000011689	0.573533185002847	Hydrogenated MDI	C15H22N2O2	262.168128	Organic compounds	Organic nitrogen compounds	Organonitrogen compounds	Isocyanates	Isocyanates
HMDB0244223	345.2492	345.249627	M3H	0.000427000000001954	1.23678627465093	1,4,10,13-Tetraoxa-7,16-diazacyclooctadecane	C12H26N2O4	262.1892573	Organic compounds	Organic nitrogen compounds	Organonitrogen compounds	Amines	Dialkylamines
HMDB0043110	345.4108	345.412788	M3H	0.001987999999983	5.75543254056652	TG(15:0/22:0/24:0)	C64H124O6	988.9397917	Organic compounds	Lipids and lipid-like molecules	Glycerolipids	Triradylcglycerols	Triacylglycerols
HMDB0302777	345.7138	345.714224	M3H	0.000424000000009528	1.2264464999552	Momordicine III	C36H56O10	648.387348	Organic compounds	Lipids and lipid-like molecules	Steroids and steroid derivatives	Cucurbitacins	Cucurbitacins
HMDB0009989	345.8354	345.835588	M3H	0.000187999999980093	0.543610913692587	PIP(18:2(9Z,12Z)/20:1(11Z))	C47H86O16P2	968.5391097	Organic compounds	Lipids and lipid-like molecules	Glycerophospholipids	Glycerophosphoinositol phosphates	Glycerophosphoinositol phosphates
HMDB0256225	345.9268	345.927	M3H	0.000200000000006639	0.578156663130196	Pengitoxin	C51H74O19	990.4824302	Organic compounds	Lipids and lipid-like molecules	Steroids and steroid derivatives	Steroid lactones	Cardenolide glycosides and derivatives
HMDB0061101	345.9708	345.970031	M3H	0.000768999999991138	2.22273587619252	2-oxobrimonidine	C11H10BrN5O	307.0068726	Organic compounds	Organoheterocyclic compounds	Diazanaphthalenes	Benzodiazines	Quinoxalines
HMDB0244397	346.0629	346.062289	M3H	0.000610999999992146	1.76557810375041	Guanidine, (4-chloro-3-methoxy-1-oxo-1H-2-benzopyran-7-yl)-	C11H10ClN3O3	267.0410689	Organic compounds	Phenylpropanoids and polyketides	Isocoumarins and derivatives	Isocoumarins and derivatives	Isocoumarins and derivatives
HMDB0059780	346.0914	346.091212	M3H	0.000188000000036936	0.543209401216857	1,N2-propanodeoxyguanosine	C13H17N5O4	307.1280541	Organic compounds	Nucleosides, nucleotides, and analogues	Nucleoside and nucleotide analogues	Nucleoside and nucleotide analogues	Nucleoside and nucleotide analogues
HMDB0296131	346.2777	346.277799	M3H	9.90000000342661e-05	0.285897624162345	DG(19:0/18:1(12Z)-2OH(9,10)/0:0)	C40H76O7	668.5591048	Organic compounds	Lipids and lipid-like molecules	Glycerolipids	Diradylglycerols	1,2-diacylglycerols
HMDB0296131	713.5312	713.530265	M3H	0.000935000000026776	1.31038590216881	DG(19:0/18:1(12Z)-2OH(9,10)/0:0)	C40H76O7	668.5591048	Organic compounds	Lipids and lipid-like molecules	Glycerolipids	Diradylglycerols	1,2-diacylglycerols
HMDB0244114	346.9671	346.967081	M3H	1.9000000008873e-05	0.0547602382165847	1,2,3,4-Tetrachloronaphthalene	C10H4Cl4	263.9067109	Organic compounds	Benzenoids	Naphthalenes	Chloronaphthalenes	Chloronaphthalenes
HMDB0255773	347.1271	347.127131	M3H	3.10000000354194e-05	0.0893044572635821	N-(2-Cyclohexyloxy-4-nitrophenyl)methanesulfonamide	C13H18N2O5S	314.0936424	Organic compounds	Benzenoids	Benzene and substituted derivatives	Nitrobenzenes	Nitrophenyl ethers
HMDB0006731	347.2827	347.282688	M3H	1.19999999697029e-05	0.034553982632451	CE(20:5(5Z,8Z,11Z,14Z,17Z))	C47H74O2	670.5688816	Organic compounds	Lipids and lipid-like molecules	Steroids and steroid derivatives	Steroid esters	Cholesteryl esters
HMDB0250776	348.1256	348.125751	M3H	0.000150999999959822	0.433751308330599	D-Methionine (S)-S-oxide	C5H11NO3S	165.0459639	Organic compounds	Organic acids and derivatives	Carboxylic acids and derivatives	Amino acids, peptides, and analogues	Alpha amino acids
HMDB0251222	349.1224	349.122591	M3H	0.000190999999972519	0.547085765562844	Didesethylflurazepam	C17H15ClFN3O	331.088768	Organic compounds	Organoheterocyclic compounds	Benzodiazepines	1,4-benzodiazepines	1,4-benzodiazepines
HMDB0014723	349.1474	349.147489	M3H	8.90000000026703e-05	0.254906601956603	Nizatidine	C12H21N5O2S2	331.1136663	Organic compounds	Organoheterocyclic compounds	Azoles	Thiazoles	2,4-disubstituted thiazoles
HMDB0014383	349.1771	349.177131	M3H	3.09999999785759e-05	0.0887801554752334	Nevirapine	C15H14N4O	266.1167611	Organic compounds	Organic nitrogen compounds	Organonitrogen compounds	Amines	Alkyldiarylamines
HMDB0252076	349.3117	349.310656	M3H	0.00104399999997895	2.98874363563347	Ethylestrenol	C20H32O	288.2453157	Organic compounds	Lipids and lipid-like molecules	Steroids and steroid derivatives	Pregnane steroids	Pregnane steroids
HMDB0252076	615.4565	615.453789	M3H	0.00271099999997659	4.40487986008092	Ethylestrenol	C20H32O	288.2453157	Organic compounds	Lipids and lipid-like molecules	Steroids and steroid derivatives	Pregnane steroids	Pregnane steroids
HMDB0006408	350.1148	350.114493	M3H	0.000307000000020707	0.876856017556255	4-Hydroxy tolbutamide	C12H18N2O4S	286.0987278	Organic compounds	Benzenoids	Benzene and substituted derivatives	Benzenesulfonamides	Benzenesulfonamides
HMDB0001261	350.1432	350.143174	M3H	2.59999999911997e-05	0.0742553387352333	Coproporphyrinogen III	C36H44N4O8	660.3159144	Organic compounds	Organoheterocyclic compounds	Tetrapyrroles and derivatives	Porphyrins	Porphyrins
HMDB0252233	351.1457	351.145716	M3H	1.60000000164473e-05	0.0455651294815948	Ferene triazine	C16H10N4O2	290.0803756	Organic compounds	Organoheterocyclic compounds	Triazines	1,2,4-triazines	1,2,4-triazines
HMDB0289969	352.308	352.308427	M3H	0.000427000000001954	1.21200620614719	Cer(d18:0/18:1(12Z)-O(9S,10R))	C36H69NO4	579.5226597	Organic compounds	Lipids and lipid-like molecules	Sphingolipids	Ceramides	Ceramides
HMDB0041309	648.2276	648.227608	M3H	7.99999997980194e-06	0.0123413441221435	(2S,4S)-Monatin	C14H16N2O5	292.1059216	Organic compounds	Organic acids and derivatives	Carboxylic acids and derivatives	Amino acids, peptides, and analogues	Alpha amino acids
[truncated: 1,385 more rows]
